# Supplementary material for: Evaluation of Metaplastic Triple-Negative Breast Cancer Extracellular Matrix Structure and Protein Composition
Source: Bioengineering (Basel). 2025 Dec 31;13(1):47. doi: 10.3390/bioengineering13010047 (PMC12838215; doi:10.3390/bioengineering13010047)
Supplement: Supplementary file 1 [file bioengineering-13-00047-s001.zip]

Archive with 4 entries (4 files):
- bioengineering-4003838-supplementary.pdf
- Supplemental File S1.xlsx
- Supplemental File S2.xlsx
- Supplemental Table S1.pdf
