# Supplementary material for: Evaluation of Metaplastic Triple-Negative Breast Cancer Extracellular Matrix Structure and Protein Composition
Source: Bioengineering (Basel). 2025 Dec 31;13(1):47. doi: 10.3390/bioengineering13010047 (PMC12838215; doi:10.3390/bioengineering13010047)
Supplement: Supplementary file 1 [file bioengineering-13-00047-s001.zip › Supplemental File S1.xlsx]

## Sheet: Sheet1
Accession	Description	Score	Coverage	# Proteins	# Unique Peptides	# Peptides	# PSMs	(tumor+tumor)/(Distal+Distal)	(Proxiaml+Proximal)/(Distal+Distal)	# AAs	MW [kDa]	calc. pI
P35555	Fibrillin-1 OS=Homo sapiens GN=FBN1 PE=1 SV=3 - [FBN1_HUMAN]	52980.8	32.08	9	68	74	1875	3.37099	0.969266	2871	312.022	4.93213
P02452	Collagen alpha-1(I) chain OS=Homo sapiens GN=COL1A1 PE=1 SV=5 - [CO1A1_HUMAN]	41130.8	30.74	3	33	36	1877	0.957568	0.694111	1464	138.857	5.79541
A0A087WTA8	Collagen alpha-2(I) chain OS=Homo sapiens GN=COL1A2 PE=4 SV=1 - [A0A087WTA8_HUMAN]	38428.3	18.99	4	18	21	1524	1.01313	0.778327	1364	129.072	9.01221
P35579	Myosin-9 OS=Homo sapiens GN=MYH9 PE=1 SV=4 - [MYH9_HUMAN]	32142.5	31.58	4	44	58	1000	0.796842	1.69077	1960	226.392	5.60498
E7ENL6	Collagen alpha-3(VI) chain OS=Homo sapiens GN=COL6A3 PE=4 SV=2 - [E7ENL6_HUMAN]	30474.9	32.27	3	69	69	1238	0.804062	1.57074	2569	277.946	8.17725
P02768	Serum albumin OS=Homo sapiens GN=ALB PE=1 SV=2 - [ALBU_HUMAN]	17999	62.07	8	35	35	700	0.247175	0.359745	609	69.3215	6.27783
P07355	Annexin A2 OS=Homo sapiens GN=ANXA2 PE=1 SV=2 - [ANXA2_HUMAN]	14219.6	40.41	23	7	13	380	0.539564	0.983569	339	38.5798	7.75244
P35749	Myosin-11 OS=Homo sapiens GN=MYH11 PE=1 SV=3 - [MYH11_HUMAN]	11693.2	19.98	3	22	33	453	0.811547	1.91436	1972	227.199	5.50342
A0A087X0S5	Collagen alpha-1(VI) chain OS=Homo sapiens GN=COL6A1 PE=1 SV=1 - [A0A087X0S5_HUMAN]	11401	28.95	2	23	23	402	0.721249	1.60146	1026	108.272	5.42725
P08670	Vimentin OS=Homo sapiens GN=VIM PE=1 SV=4 - [VIME_HUMAN]	11113.2	49.57	16	23	25	424	0.88879	1.20394	466	53.6191	5.12256
H0YL33	Annexin (Fragment) OS=Homo sapiens GN=ANXA2 PE=1 SV=1 - [H0YL33_HUMAN]	10680.6	49.3	5	1	7	255	1.18947	0.703824	142	16.4223	5.17334
P02461	Collagen alpha-1(III) chain OS=Homo sapiens GN=COL3A1 PE=1 SV=4 - [CO3A1_HUMAN]	10086.8	11.53	2	14	17	589	0.409905	0.716162	1466	138.479	6.60986
P60709	Actin, cytoplasmic 1 OS=Homo sapiens GN=ACTB PE=1 SV=1 - [ACTB_HUMAN]	9836.69	53.6	24	4	16	370	0.799943	1.13568	375	41.7097	5.47803
P35580	Myosin-10 OS=Homo sapiens GN=MYH10 PE=1 SV=3 - [MYH10_HUMAN]	9099.83	18.78	2	18	29	328	0.824803	1.43988	1976	228.858	5.5415
P04264	Keratin, type II cytoskeletal 1 OS=Homo sapiens GN=KRT1 PE=1 SV=6 - [K2C1_HUMAN]	8991.35	35.25	2	16	19	346	1.15489	0.8984	644	65.999	8.11865
P12110	Collagen alpha-2(VI) chain OS=Homo sapiens GN=COL6A2 PE=1 SV=4 - [CO6A2_HUMAN]	8474.12	17.66	2	17	17	312	0.652507	1.36766	1019	108.512	6.21436
Q96Q06	Perilipin-4 OS=Homo sapiens GN=PLIN4 PE=2 SV=2 - [PLIN4_HUMAN]	7878.12	42.37	1	29	29	255	0.916816	1.92684	1357	134.349	8.73389
P35527	Keratin, type I cytoskeletal 9 OS=Homo sapiens GN=KRT9 PE=1 SV=3 - [K1C9_HUMAN]	7554.63	46.23	9	20	21	322	1.19448	0.791138	623	62.0268	5.23682
P01857	Ig gamma-1 chain C region OS=Homo sapiens GN=IGHG1 PE=1 SV=1 - [IGHG1_HUMAN]	7405.67	29.7	7	4	8	225	0.279765	0.274332	330	36.0832	8.19189
Q13813	Spectrin alpha chain, non-erythrocytic 1 OS=Homo sapiens GN=SPTAN1 PE=1 SV=3 - [SPTN1_HUMAN]	7083.49	12.46	1	23	23	233	0.559169	1.31013	2472	284.364	5.35107
P62736	Actin, aortic smooth muscle OS=Homo sapiens GN=ACTA2 PE=1 SV=1 - [ACTA_HUMAN]	6258.38	45.09	23	3	15	280	1.75611	1.19057	377	41.9818	5.38916
P98160	Basement membrane-specific heparan sulfate proteoglycan core protein OS=Homo sapiens GN=HSPG2 PE=1 SV=4 - [PGBM_HUMAN]	6224.39	11.52	3	32	32	314	0.651428	1.23863	4391	468.532	6.50732
P02671	Fibrinogen alpha chain OS=Homo sapiens GN=FGA PE=1 SV=2 - [FIBA_HUMAN]	5590.59	11.78	2	10	10	254	0.625619	1.46923	866	94.9144	6.01123
P14618	Pyruvate kinase PKM OS=Homo sapiens GN=PKM PE=1 SV=4 - [KPYM_HUMAN]	5372.26	23.92	5	8	8	162	1.36704	1.02156	531	57.9	7.84033
P02675	Fibrinogen beta chain OS=Homo sapiens GN=FGB PE=1 SV=2 - [FIBB_HUMAN]	4932.95	31.16	2	10	10	183	0.487956	1.33484	491	55.8923	8.26514
P10809	60 kDa heat shock protein, mitochondrial OS=Homo sapiens GN=HSPD1 PE=1 SV=2 - [CH60_HUMAN]	4902.93	23.56	7	8	8	149	1.24577	0.959252	573	61.0164	5.87158
P00325	Alcohol dehydrogenase 1B OS=Homo sapiens GN=ADH1B PE=1 SV=2 - [ADH1B_HUMAN]	4889.66	33.87	6	5	10	236	0.465782	0.926493	375	39.8286	8.29443
P08133	Annexin A6 OS=Homo sapiens GN=ANXA6 PE=1 SV=3 - [ANXA6_HUMAN]	4182.49	20.36	6	10	10	123	0.283459	0.713252	673	75.8256	5.60498
P68363	Tubulin alpha-1B chain OS=Homo sapiens GN=TUBA1B PE=1 SV=1 - [TBA1B_HUMAN]	3945.15	32.82	26	10	10	136	1.26624	1.2393	451	50.1196	5.05908
Q01082	Spectrin beta chain, non-erythrocytic 1 OS=Homo sapiens GN=SPTBN1 PE=1 SV=2 - [SPTB2_HUMAN]	3944.59	8.67	5	16	16	130	0.82382	1.19552	2364	274.439	5.56689
P07437	Tubulin beta chain OS=Homo sapiens GN=TUBB PE=1 SV=2 - [TBB5_HUMAN]	3861.26	36.71	31	6	11	143	1.12644	1.55084	444	49.639	4.89404
P07585	Decorin OS=Homo sapiens GN=DCN PE=1 SV=1 - [PGS2_HUMAN]	3807.05	19.22	7	6	7	177	0.695083	1.28023	359	39.7218	8.54346
B1ALD9	Periostin OS=Homo sapiens GN=POSTN PE=4 SV=1 - [B1ALD9_HUMAN]	3670.21	19.31	2	11	11	142	3.19143	1.08293	808	90.0866	7.94287
P15090	Fatty acid-binding protein, adipocyte OS=Homo sapiens GN=FABP4 PE=1 SV=3 - [FABP4_HUMAN]	3586.67	46.97	4	6	6	123	0.374494	0.350399	132	14.7095	7.13721
P08572	Collagen alpha-2(IV) chain OS=Homo sapiens GN=COL4A2 PE=1 SV=4 - [CO4A2_HUMAN]	3463.8	5.55	1	8	8	176	0.594842	1.03948	1712	167.449	8.66064
P13645	Keratin, type I cytoskeletal 10 OS=Homo sapiens GN=KRT10 PE=1 SV=6 - [K1C10_HUMAN]	3407.61	19.52	5	8	10	161	1.12761	1.09171	584	58.7917	5.21143
P02647	Apolipoprotein A-I OS=Homo sapiens GN=APOA1 PE=1 SV=1 - [APOA1_HUMAN]	3382.54	22.47	2	5	6	119	0.275128	0.566348	267	30.7589	5.75732
E9PCT5	Caveolin OS=Homo sapiens GN=CAV1 PE=1 SV=1 - [E9PCT5_HUMAN]	3359.92	33.53	4	6	6	136	0.713774	1.51118	167	19.1648	5.79541
P55268	Laminin subunit beta-2 OS=Homo sapiens GN=LAMB2 PE=1 SV=2 - [LAMB2_HUMAN]	3294.87	11.79	1	16	16	123	0.974821	0.983234	1798	195.854	6.52197
A0A075B6K9	Ig lambda-2 chain C regions (Fragment) OS=Homo sapiens GN=IGLC2 PE=4 SV=1 - [A0A075B6K9_HUMAN]	3167.7	41.51	13	2	3	122	0.615659	0.527052	106	11.3395	7.23975
P08758	Annexin A5 OS=Homo sapiens GN=ANXA5 PE=1 SV=2 - [ANXA5_HUMAN]	3164.38	40.31	7	9	9	117	0.439707	0.525444	320	35.9144	5.04639
Q7Z406	Myosin-14 OS=Homo sapiens GN=MYH14 PE=1 SV=2 - [MYH14_HUMAN]	3055.86	5.91	4	3	10	123	0.407468	0.912896	1995	227.732	5.60498
P21810	Biglycan OS=Homo sapiens GN=BGN PE=1 SV=2 - [PGS1_HUMAN]	2920.17	17.39	2	5	6	116	0.460628	0.866535	368	41.6275	7.51807
P06733	Alpha-enolase OS=Homo sapiens GN=ENO1 PE=1 SV=2 - [ENOA_HUMAN]	2912.61	37.56	12	11	11	92	1.11398	0.802593	434	47.1393	7.38623
P11047	Laminin subunit gamma-1 OS=Homo sapiens GN=LAMC1 PE=1 SV=3 - [LAMC1_HUMAN]	2832.93	9.2	1	13	13	117	0.590206	1.03753	1609	177.489	5.12256
P02462	Collagen alpha-1(IV) chain OS=Homo sapiens GN=COL4A1 PE=1 SV=3 - [CO4A1_HUMAN]	2736.73	5.51	11	7	8	138	0.732862	1.06591	1669	160.514	8.27979
P00326	Alcohol dehydrogenase 1C OS=Homo sapiens GN=ADH1C PE=1 SV=2 - [ADH1G_HUMAN]	2688.29	24	3	1	6	129	0.162263	1.08233	375	39.8417	8.29443
P68871	Hemoglobin subunit beta OS=Homo sapiens GN=HBB PE=1 SV=2 - [HBB_HUMAN]	2655.37	82.31	11	10	10	93	0.566623	0.613277	147	15.9883	7.28369
P08238	Heat shock protein HSP 90-beta OS=Homo sapiens GN=HSP90AB1 PE=1 SV=4 - [HS90B_HUMAN]	2627.63	8.7	9	2	5	93	0.89499	1.00583	724	83.2121	5.03369
F5H6E2	Unconventional myosin-Ic OS=Homo sapiens GN=MYO1C PE=1 SV=1 - [F5H6E2_HUMAN]	2581.09	16.36	8	12	12	110	0.723507	1.52124	1039	118.92	9.40771
P00387	NADH-cytochrome b5 reductase 3 OS=Homo sapiens GN=CYB5R3 PE=1 SV=3 - [NB5R3_HUMAN]	2551.43	34.22	2	8	8	112	1.12693	1.11286	301	34.2127	7.59131
P35908	Keratin, type II cytoskeletal 2 epidermal OS=Homo sapiens GN=KRT2 PE=1 SV=2 - [K22E_HUMAN]	2485.28	11.58	10	2	7	111	1.31013	1.2065	639	65.3932	8.00146
P21980	Protein-glutamine gamma-glutamyltransferase 2 OS=Homo sapiens GN=TGM2 PE=1 SV=2 - [TGM2_HUMAN]	2459.07	9.17	1	5	5	99	4.40022	0.966431	687	77.2797	5.22412
P20774	Mimecan OS=Homo sapiens GN=OGN PE=1 SV=1 - [MIME_HUMAN]	2425.65	27.52	2	9	9	117	0.402793	1.12723	298	33.9009	5.63037
O60240	Perilipin-1 OS=Homo sapiens GN=PLIN1 PE=1 SV=2 - [PLIN1_HUMAN]	2422.27	27.78	1	11	11	126	0.851386	1.2322	522	55.9558	6.41748
Q00610	Clathrin heavy chain 1 OS=Homo sapiens GN=CLTC PE=1 SV=5 - [CLH1_HUMAN]	2324.23	8.96	7	11	11	86	0.714581	1.56794	1675	191.493	5.69385
P13647	Keratin, type II cytoskeletal 5 OS=Homo sapiens GN=KRT5 PE=1 SV=3 - [K2C5_HUMAN]	2220.85	15.42	18	3	9	115	1.04511	1.61381	590	62.34	7.73779
P33121	Long-chain-fatty-acid--CoA ligase 1 OS=Homo sapiens GN=ACSL1 PE=1 SV=1 - [ACSL1_HUMAN]	2214.8	14.76	5	7	7	124	0.318678	1.23549	698	77.8929	7.15186
A0A087X0A8	Collagen alpha-1(XII) chain OS=Homo sapiens GN=COL12A1 PE=1 SV=1 - [A0A087X0A8_HUMAN]	2126.15	3.36	5	4	4	55	3.9275	0.94484	1874	202.983	6.07471
P02538	Keratin, type II cytoskeletal 6A OS=Homo sapiens GN=KRT6A PE=1 SV=3 - [K2C6A_HUMAN]	1973.01	16.67	15	1	9	104	0.861317	0.584099	564	60.0083	8.00146
P04259	Keratin, type II cytoskeletal 6B OS=Homo sapiens GN=KRT6B PE=1 SV=5 - [K2C6B_HUMAN]	1956.26	16.67	16	1	9	102	0.850495	0.639156	564	60.0303	8.00146
P14625	Endoplasmin OS=Homo sapiens GN=HSP90B1 PE=1 SV=1 - [ENPL_HUMAN]	1954.56	11.33	4	5	6	70	0.982919	0.894565	803	92.4113	4.84326
P00338	L-lactate dehydrogenase A chain OS=Homo sapiens GN=LDHA PE=1 SV=2 - [LDHA_HUMAN]	1934.81	18.98	11	4	4	58	0.5538	0.667093	332	36.6654	8.26514
Q16363	Laminin subunit alpha-4 OS=Homo sapiens GN=LAMA4 PE=1 SV=4 - [LAMA4_HUMAN]	1901.77	3.89	3	4	4	70	0.374436	1.00864	1823	202.397	6.27783
Q9BRX8	Redox-regulatory protein FAM213A OS=Homo sapiens GN=FAM213A PE=1 SV=3 - [F213A_HUMAN]	1892.94	13.1	1	3	3	76	0.308765	0.880378	229	25.7474	8.83643
P08779	Keratin, type I cytoskeletal 16 OS=Homo sapiens GN=KRT16 PE=1 SV=4 - [K1C16_HUMAN]	1892.89	13.32	12	2	6	93	0.592927	0.678032	473	51.2362	5.04639
P01024	Complement C3 OS=Homo sapiens GN=C3 PE=1 SV=2 - [CO3_HUMAN]	1881.13	14.01	3	17	17	97	0.73135	0.695112	1663	187.03	6.40479
Q12797	Aspartyl/asparaginyl beta-hydroxylase OS=Homo sapiens GN=ASPH PE=1 SV=3 - [ASPH_HUMAN]	1870.05	9.76	7	7	7	65	0.716034	1.18679	758	85.8095	5.0083
Q9NZN4	EH domain-containing protein 2 OS=Homo sapiens GN=EHD2 PE=1 SV=2 - [EHD2_HUMAN]	1839.29	25.78	1	11	11	92	0.590071	0.947693	543	61.1227	6.45557
P60903	Protein S100-A10 OS=Homo sapiens GN=S100A10 PE=1 SV=2 - [S10AA_HUMAN]	1798.25	23.71	1	3	3	78	0.460861	1.32468	97	11.1955	7.37158
P51884	Lumican OS=Homo sapiens GN=LUM PE=1 SV=2 - [LUM_HUMAN]	1753.83	27.22	1	7	7	62	0.494351	0.705229	338	38.4048	6.60986
Q5HY54	Filamin-A OS=Homo sapiens GN=FLNA PE=1 SV=1 - [Q5HY54_HUMAN]	1740.4	8.36	8	14	14	94	1.06938	1.333	2607	276.378	6.04932
P02533	Keratin, type I cytoskeletal 14 OS=Homo sapiens GN=KRT14 PE=1 SV=4 - [K1C14_HUMAN]	1716.5	12.92	11	2	7	105	0.584584	0.778358	472	51.5294	5.16064
P21695	Glycerol-3-phosphate dehydrogenase [NAD(+)], cytoplasmic OS=Homo sapiens GN=GPD1 PE=1 SV=4 - [GPDA_HUMAN]	1668.65	36.68	1	8	8	68	0.479932	0.838632	349	37.5433	6.17627
P07900	Heat shock protein HSP 90-alpha OS=Homo sapiens GN=HSP90AA1 PE=1 SV=5 - [HS90A_HUMAN]	1660.01	5.6	6	1	3	64	0.883247	0.697249	732	84.6067	5.021
P07099	Epoxide hydrolase 1 OS=Homo sapiens GN=EPHX1 PE=1 SV=1 - [HYEP_HUMAN]	1657.87	7.03	3	2	2	44	1.27095	1.02394	455	52.915	7.25439
Q9BTV4	Transmembrane protein 43 OS=Homo sapiens GN=TMEM43 PE=1 SV=1 - [TMM43_HUMAN]	1641.73	18	2	6	6	77	3.85064	0.989283	400	44.8472	8.1333
P02679	Fibrinogen gamma chain OS=Homo sapiens GN=FGG PE=1 SV=3 - [FIBG_HUMAN]	1613	24.28	5	10	10	86	0.557222	1.3654	453	51.4789	5.61768
P21397	Amine oxidase [flavin-containing] A OS=Homo sapiens GN=MAOA PE=1 SV=1 - [AOFA_HUMAN]	1560.71	7.97	1	4	4	65	0.676397	1.1799	527	59.6435	7.85498
A0A087WYV8	Fibrillin-2 OS=Homo sapiens GN=FBN2 PE=4 SV=1 - [A0A087WYV8_HUMAN]	1429.66	2.13	5	1	7	101	3.11449	0.964126	2911	314.46	4.85596
Q04695	Keratin, type I cytoskeletal 17 OS=Homo sapiens GN=KRT17 PE=1 SV=2 - [K1C17_HUMAN]	1429.04	14.12	10	3	7	98	1.5821	1.64171	432	48.076	5.021
Q9BSJ8	Extended synaptotagmin-1 OS=Homo sapiens GN=ESYT1 PE=1 SV=1 - [ESYT1_HUMAN]	1425.13	7.88	2	7	7	51	0.841591	1.23118	1104	122.78	5.8335
Q53GS7	Nucleoporin GLE1 OS=Homo sapiens GN=GLE1 PE=1 SV=2 - [GLE1_HUMAN]	1405.42	0.86	1	1	1	229	21.4458	0.470335	698	79.7856	7.43018
E7EUT5	Glyceraldehyde-3-phosphate dehydrogenase OS=Homo sapiens GN=GAPDH PE=1 SV=1 - [E7EUT5_HUMAN]	1374.34	31.15	2	5	5	49	1.14492	1.08965	260	27.8531	6.94678
P49411	Elongation factor Tu, mitochondrial OS=Homo sapiens GN=TUFM PE=1 SV=2 - [EFTU_HUMAN]	1334.53	9.51	1	3	3	35	1.18899	1.0473	452	49.5102	7.60596
Q05707	Collagen alpha-1(XIV) chain OS=Homo sapiens GN=COL14A1 PE=1 SV=3 - [COEA1_HUMAN]	1267.09	4.68	4	7	7	54	0.706829	1.05566	1796	193.394	5.30029
P01859	Ig gamma-2 chain C region OS=Homo sapiens GN=IGHG2 PE=1 SV=2 - [IGHG2_HUMAN]	1253.94	15.34	1	1	5	82	0.518001	0.159598	326	35.8778	7.59131
Q13509	Tubulin beta-3 chain OS=Homo sapiens GN=TUBB3 PE=1 SV=2 - [TBB3_HUMAN]	1232.49	18.22	20	1	6	41	2.21165	1.4099	450	50.4003	4.93213
O43707	Alpha-actinin-4 OS=Homo sapiens GN=ACTN4 PE=1 SV=2 - [ACTN4_HUMAN]	1230.8	11.96	10	5	7	46	0.657001	0.898155	911	104.788	5.43994
P04083	Annexin A1 OS=Homo sapiens GN=ANXA1 PE=1 SV=2 - [ANXA1_HUMAN]	1209.85	20.52	3	6	6	51	0.552594	0.661113	346	38.69	7.02002
Q15149	Plectin OS=Homo sapiens GN=PLEC PE=1 SV=3 - [PLEC_HUMAN]	1174.23	1.45	2	5	5	44	0.828618	1.24698	4684	531.466	5.96045
P02458	Collagen alpha-1(II) chain OS=Homo sapiens GN=COL2A1 PE=1 SV=3 - [CO2A1_HUMAN]	1143.08	3.36	2	1	4	103	1.31588	0.997591	1487	141.699	6.91748
O00299	Chloride intracellular channel protein 1 OS=Homo sapiens GN=CLIC1 PE=1 SV=4 - [CLIC1_HUMAN]	1134.01	20.33	1	2	2	21	0.859112	0.893989	241	26.9057	5.17334
P07195	L-lactate dehydrogenase B chain OS=Homo sapiens GN=LDHB PE=1 SV=2 - [LDHB_HUMAN]	1131.51	18.26	4	4	4	44	0.230954	0.41513	334	36.6151	6.04932
P11021	78 kDa glucose-regulated protein OS=Homo sapiens GN=HSPA5 PE=1 SV=2 - [GRP78_HUMAN]	1121	11.77	7	5	5	41	0.668157	0.841327	654	72.2884	5.16064
Q05469	Hormone-sensitive lipase OS=Homo sapiens GN=LIPE PE=1 SV=4 - [LIPS_HUMAN]	1120.66	3.62	3	3	3	50	0.426432	1.42428	1076	116.525	6.69775
P05141	ADP/ATP translocase 2 OS=Homo sapiens GN=SLC25A5 PE=1 SV=7 - [ADT2_HUMAN]	1108.48	24.5	6	7	7	49	2.60664	1.02126	298	32.8312	9.68604
Q14204	Cytoplasmic dynein 1 heavy chain 1 OS=Homo sapiens GN=DYNC1H1 PE=1 SV=5 - [DYHC1_HUMAN]	1078.22	2.41	1	7	8	50	0.91863	1.33419	4646	532.072	6.40479
E7EU05	Platelet glycoprotein 4 (Fragment) OS=Homo sapiens GN=CD36 PE=4 SV=2 - [E7EU05_HUMAN]	1047.56	9.07	9	3	3	31	0.579478	1.04424	463	52.0287	7.25439
P07942	Laminin subunit beta-1 OS=Homo sapiens GN=LAMB1 PE=1 SV=2 - [LAMB1_HUMAN]	1033.32	3.47	2	5	5	32	0.886533	1.01171	1786	197.909	4.94482
P05787	Keratin, type II cytoskeletal 8 OS=Homo sapiens GN=KRT8 PE=1 SV=7 - [K2C8_HUMAN]	1025.7	9.52	15	1	5	55	1.37487	1.07244	483	53.6711	5.59229
K7ERG3	Tropomyosin alpha-4 chain (Fragment) OS=Homo sapiens GN=TPM4 PE=1 SV=1 - [K7ERG3_HUMAN]	985.129	11.76	13	1	2	34	1.7162	1.05905	170	19.2948	4.79248
A0A075B6N8	Ig gamma-3 chain C region (Fragment) OS=Homo sapiens GN=IGHG3 PE=4 SV=1 - [A0A075B6N8_HUMAN]	978.48	15.12	4	1	5	71	0.616923	0.592318	377	41.2993	7.89893
J3QR68	Haptoglobin (Fragment) OS=Homo sapiens GN=HP PE=1 SV=1 - [J3QR68_HUMAN]	965.447	27.23	8	10	10	93	0.24455	0.204567	404	45.0115	6.58057
Q5JXI8	Four and a half LIM domains protein 1 (Fragment) OS=Homo sapiens GN=FHL1 PE=1 SV=1 - [Q5JXI8_HUMAN]	960.61	31.91	8	6	6	37	1.1272	1.58144	257	29.1405	8.26514
A0A087WWU8	Tropomyosin alpha-3 chain OS=Homo sapiens GN=TPM3 PE=1 SV=1 - [A0A087WWU8_HUMAN]	937.259	8.81	9	1	2	35	1.35221	1.07938	227	26.4044	4.77979
F5H6I7	Atlastin-3 OS=Homo sapiens GN=ATL3 PE=1 SV=1 - [F5H6I7_HUMAN]	930.331	6.5	3	3	3	31	1.82497	1.19184	523	58.7356	5.64307
P05997	Collagen alpha-2(V) chain OS=Homo sapiens GN=COL5A2 PE=1 SV=3 - [CO5A2_HUMAN]	900.406	2.33	2	4	4	76	2.84992	0.549841	1499	144.821	6.45557
P62805	Histone H4 OS=Homo sapiens GN=HIST1H4A PE=1 SV=2 - [H4_HUMAN]	897.45	50.49	1	5	5	49	0.931591	1.22289	103	11.3604	11.356
Q9Y490	Talin-1 OS=Homo sapiens GN=TLN1 PE=1 SV=3 - [TLN1_HUMAN]	890.94	3.54	1	4	5	31	0.426756	1.73171	2541	269.599	6.07471
Q9Y4G6	Talin-2 OS=Homo sapiens GN=TLN2 PE=1 SV=4 - [TLN2_HUMAN]	884.34	1.18	2	1	2	32	0.676188	1.3833	2542	271.443	5.56689
P27824	Calnexin OS=Homo sapiens GN=CANX PE=1 SV=2 - [CALX_HUMAN]	873.92	11.66	11	6	6	52	0.576614	1.25802	592	67.5259	4.60205
P47985	Cytochrome b-c1 complex subunit Rieske, mitochondrial OS=Homo sapiens GN=UQCRFS1 PE=1 SV=2 - [UCRI_HUMAN]	865.84	5.11	1	1	1	25	0.980122	0.976909	274	29.6494	8.32373
Q15582	Transforming growth factor-beta-induced protein ig-h3 OS=Homo sapiens GN=TGFBI PE=1 SV=1 - [BGH3_HUMAN]	837.286	15.96	7	8	8	45	1.87792	1.05951	683	74.634	7.7085
P49327	Fatty acid synthase OS=Homo sapiens GN=FASN PE=1 SV=3 - [FAS_HUMAN]	830.264	6.65	1	11	11	41	0.715939	1.00338	2511	273.254	6.44287
Q09666	Neuroblast differentiation-associated protein AHNAK OS=Homo sapiens GN=AHNAK PE=1 SV=2 - [AHNK_HUMAN]	824.46	4.69	1	7	7	25	1.15732	1.53204	5890	628.699	6.15088
P04003	C4b-binding protein alpha chain OS=Homo sapiens GN=C4BPA PE=1 SV=2 - [C4BPA_HUMAN]	824.062	2.01	1	1	1	25	1.23089	1.10985	597	66.9894	7.29834
F5GXS0	Complement C4-B OS=Homo sapiens GN=C4B PE=4 SV=1 - [F5GXS0_HUMAN]	819.41	2.41	3	3	3	26	0.74721	0.735681	1698	187.552	7.32764
H0YNC7	Tropomyosin alpha-1 chain (Fragment) OS=Homo sapiens GN=TPM1 PE=1 SV=1 - [H0YNC7_HUMAN]	811.074	15.25	13	2	3	27	0.93644	1.05959	223	25.5649	4.64014
X1WI28	60S ribosomal protein L10 (Fragment) OS=Homo sapiens GN=RPL10 PE=1 SV=2 - [X1WI28_HUMAN]	804.08	19.9	6	2	2	30	1.42012	1.29224	201	23.0571	10.0083
P05091	Aldehyde dehydrogenase, mitochondrial OS=Homo sapiens GN=ALDH2 PE=1 SV=2 - [ALDH2_HUMAN]	795.658	13.54	7	5	5	29	0.569157	1.15941	517	56.3456	7.04932
Q5T8U5	Surfeit 4 OS=Homo sapiens GN=SURF4 PE=1 SV=1 - [Q5T8U5_HUMAN]	785	9.68	2	1	1	27	0.905568	0.997285	186	21.1137	6.52197
Q07507	Dermatopontin OS=Homo sapiens GN=DPT PE=2 SV=2 - [DERM_HUMAN]	779.2	21.89	1	3	4	34	1.20421	1.04417	201	23.9888	4.81787
C9JPM4	ADP-ribosylation factor 4 (Fragment) OS=Homo sapiens GN=ARF4 PE=1 SV=1 - [C9JPM4_HUMAN]	777.99	40.16	4	1	4	34	2.46385	1.32004	127	14.5438	8.11865
C9J3L8	Translocon-associated protein subunit alpha OS=Homo sapiens GN=SSR1 PE=1 SV=1 - [C9J3L8_HUMAN]	776.87	18.49	6	3	3	34	3.13637	0.890989	265	29.5548	4.29736
P16615	Sarcoplasmic/endoplasmic reticulum calcium ATPase 2 OS=Homo sapiens GN=ATP2A2 PE=1 SV=1 - [AT2A2_HUMAN]	765.21	4.61	3	2	3	26	1.21578	1.33515	1042	114.683	5.33838
P51888	Prolargin OS=Homo sapiens GN=PRELP PE=1 SV=1 - [PRELP_HUMAN]	764.1	14.4	1	4	4	35	0.704443	1.12898	382	43.7822	9.37842
P10301	Ras-related protein R-Ras OS=Homo sapiens GN=RRAS PE=1 SV=1 - [RRAS_HUMAN]	750.95	13.3	3	2	2	36	0.656153	1.22674	218	23.4659	6.93213
Q6NUM9	All-trans-retinol 13,14-reductase OS=Homo sapiens GN=RETSAT PE=1 SV=2 - [RETST_HUMAN]	743.29	3.44	3	3	3	40	0.843229	1.11895	610	66.7767	8.27979
P01009	Alpha-1-antitrypsin OS=Homo sapiens GN=SERPINA1 PE=1 SV=3 - [A1AT_HUMAN]	742.434	19.14	6	8	8	59	0.4885	0.712386	418	46.707	5.59229
Q13228	Selenium-binding protein 1 OS=Homo sapiens GN=SELENBP1 PE=1 SV=2 - [SBP1_HUMAN]	742.15	2.75	1	1	1	24	0.55799	0.749842	472	52.3576	6.3667
Q9NZM1	Myoferlin OS=Homo sapiens GN=MYOF PE=1 SV=1 - [MYOF_HUMAN]	729.88	3.88	2	6	6	41	1.07571	1.45621	2061	234.561	6.17627
P06576	ATP synthase subunit beta, mitochondrial OS=Homo sapiens GN=ATP5B PE=1 SV=3 - [ATPB_HUMAN]	717.386	12.29	3	3	3	22	0.55453	0.710036	529	56.5246	5.40186
P09382	Galectin-1 OS=Homo sapiens GN=LGALS1 PE=1 SV=2 - [LEG1_HUMAN]	691.62	20.74	2	4	4	40	0.26775	0.440871	135	14.7062	5.50342
F5GZ39	Polyubiquitin-C (Fragment) OS=Homo sapiens GN=UBC PE=4 SV=1 - [F5GZ39_HUMAN]	688.28	45.9	27	3	3	35	1.1863	1.1638	61	6.87163	5.0083
Q02878	60S ribosomal protein L6 OS=Homo sapiens GN=RPL6 PE=1 SV=3 - [RL6_HUMAN]	688.15	12.85	7	3	3	41	1.34806	0.874853	288	32.7076	10.5796
F5H7F6	Microsomal glutathione S-transferase 1 (Fragment) OS=Homo sapiens GN=MGST1 PE=1 SV=1 - [F5H7F6_HUMAN]	683.48	18.18	3	2	2	29	0.692559	0.862525	77	8.88048	8.79248
P02765	Alpha-2-HS-glycoprotein OS=Homo sapiens GN=AHSG PE=1 SV=1 - [FETUA_HUMAN]	663.79	3.81	2	1	1	15	0.315687	0.409119	367	39.2997	5.71924
P63104	14-3-3 protein zeta/delta OS=Homo sapiens GN=YWHAZ PE=1 SV=1 - [1433Z_HUMAN]	658.45	31.43	19	4	6	33	0.584225	0.830924	245	27.7277	4.79248
Q16853	Membrane primary amine oxidase OS=Homo sapiens GN=AOC3 PE=1 SV=3 - [AOC3_HUMAN]	599.352	7.6	4	5	5	30	0.892494	0.877289	763	84.5683	6.52197
P17655	Calpain-2 catalytic subunit OS=Homo sapiens GN=CAPN2 PE=1 SV=6 - [CAN2_HUMAN]	595.16	3.43	1	1	1	13	0.491743	1.49724	700	79.9448	4.98291
P02751	Fibronectin OS=Homo sapiens GN=FN1 PE=1 SV=4 - [FINC_HUMAN]	585.14	2.22	1	3	3	28	2.5543	1.64361	2386	262.46	5.70654
A0A087WZW8	Protein IGKV3-11 OS=Homo sapiens GN=IGKV3-11 PE=4 SV=1 - [A0A087WZW8_HUMAN]	581.06	25.32	7	4	4	29	0.541432	0.399686	233	25.5847	6.01123
K7EPF6	6-phosphogluconate dehydrogenase, decarboxylating (Fragment) OS=Homo sapiens GN=PGD PE=1 SV=1 - [K7EPF6_HUMAN]	580.701	17.97	5	4	4	30	0.255274	0.71515	256	27.8573	6.78564
F5H6R7	Ras-related protein Rap-1b (Fragment) OS=Homo sapiens GN=RAP1B PE=4 SV=1 - [F5H6R7_HUMAN]	573.934	22.95	19	1	2	29	0.578893	1.07747	122	13.7438	4.58936
S4R471	Protein AMBP (Fragment) OS=Homo sapiens GN=AMBP PE=4 SV=1 - [S4R471_HUMAN]	569.39	22.8	3	3	3	24	1.0282	0.931377	193	21.4264	7.25439
H3BM89	60S ribosomal protein L4 OS=Homo sapiens GN=RPL4 PE=1 SV=1 - [H3BM89_HUMAN]	559.32	4.2	2	1	1	26	1.40722	1.79069	333	37.6332	11.0337
Q6UWY5	Olfactomedin-like protein 1 OS=Homo sapiens GN=OLFML1 PE=1 SV=2 - [OLFL1_HUMAN]	558.71	3.48	1	1	1	15	0.570277	0.771354	402	45.9214	8.08936
P23141	Liver carboxylesterase 1 OS=Homo sapiens GN=CES1 PE=1 SV=2 - [EST1_HUMAN]	558.03	6.53	4	4	4	30	0.322514	0.374572	567	62.4812	6.59521
P04004	Vitronectin OS=Homo sapiens GN=VTN PE=1 SV=1 - [VTNC_HUMAN]	551.35	2.09	1	1	1	21	0.368389	1.18403	478	54.2712	5.79541
Q6AWB1	Dynactin subunit 1 OS=Homo sapiens GN=DKFZp686E0752 PE=1 SV=1 - [Q6AWB1_HUMAN]	548.55	1.8	3	1	1	13	0.734611	2.07488	890	98.4569	5.14795
A0A075B6F6	Minor histocompatibility antigen H13 (Fragment) OS=Homo sapiens GN=HM13 PE=1 SV=1 - [A0A075B6F6_HUMAN]	544.29	4.04	2	1	1	22	3.58081	0.981798	272	30.1427	7.88428
A5YM69	Rho guanine nucleotide exchange factor 35 OS=Homo sapiens GN=ARHGEF35 PE=1 SV=1 - [ARG35_HUMAN]	542.71	1.24	3	1	1	114	11.7471	0.606386	484	53.254	4.31006
P30041	Peroxiredoxin-6 OS=Homo sapiens GN=PRDX6 PE=1 SV=3 - [PRDX6_HUMAN]	540.35	13.84	1	2	2	19	0.741675	0.682924	224	25.0192	6.37939
J3KRE2	Rho GDP-dissociation inhibitor 1 OS=Homo sapiens GN=ARHGDIA PE=1 SV=1 - [J3KRE2_HUMAN]	533.86	11.63	4	1	1	22	0.634699	0.570804	129	14.8052	4.67822
P61981	14-3-3 protein gamma OS=Homo sapiens GN=YWHAG PE=1 SV=2 - [1433G_HUMAN]	524.534	14.17	14	2	3	24	0.358269	0.450413	247	28.2849	4.89404
P30101	Protein disulfide-isomerase A3 OS=Homo sapiens GN=PDIA3 PE=1 SV=4 - [PDIA3_HUMAN]	517.8	3.17	1	1	1	9	0.711289	0.831255	505	56.7468	6.354
P55072	Transitional endoplasmic reticulum ATPase OS=Homo sapiens GN=VCP PE=1 SV=4 - [TERA_HUMAN]	517.311	7.57	3	4	4	22	1.16687	1.05927	806	89.2657	5.26221
M0R3G5	Pleckstrin homology domain-containing family G member 2 (Fragment) OS=Homo sapiens GN=PLEKHG2 PE=4 SV=1 - [M0R3G5_HUMAN]	516.38	8.42	1	1	1	120	0.162277	0.61623	95	10.4121	9.77393
A0A075B6Q0	Ras-related protein Rap-1A (Fragment) OS=Homo sapiens GN=RAP1A PE=1 SV=1 - [A0A075B6Q0_HUMAN]	513.532	21.71	11	1	2	30	0.792567	1.20962	129	14.5873	4.65283
P12814	Alpha-actinin-1 OS=Homo sapiens GN=ACTN1 PE=1 SV=2 - [ACTN1_HUMAN]	503.64	11.32	14	5	7	20	0.758995	1.03453	892	102.993	5.41455
Q5JYR7	Dolichyl-diphosphooligosaccharide--protein glycosyltransferase subunit 2 (Fragment) OS=Homo sapiens GN=RPN2 PE=1 SV=3 - [Q5JYR7_HUMAN]	503.592	4.93	4	1	2	21	2.15948	1.3279	345	37.1433	5.61768
H7C068	ATP synthase subunit O, mitochondrial (Fragment) OS=Homo sapiens GN=ATP5O PE=1 SV=1 - [H7C068_HUMAN]	502.32	25.58	2	1	1	11	0.860153	0.934827	86	9.49686	8.00146
F5GZQ3	3-ketoacyl-CoA thiolase OS=Homo sapiens GN=HADHB PE=1 SV=1 - [F5GZQ3_HUMAN]	500.18	6.54	5	2	2	20	0.875832	1.38352	459	49.5656	9.42236
B4DK69	Aldo-keto reductase family 1 member C2 OS=Homo sapiens GN=AKR1C2 PE=2 SV=1 - [B4DK69_HUMAN]	497.057	16.16	10	3	3	19	0.712983	0.556037	297	33.8126	8.52881
Q99798	Aconitate hydratase, mitochondrial OS=Homo sapiens GN=ACO2 PE=1 SV=2 - [ACON_HUMAN]	485.65	1.41	2	1	1	20	0.555151	0.989306	780	85.3719	7.60596
P55083	Microfibril-associated glycoprotein 4 OS=Homo sapiens GN=MFAP4 PE=1 SV=2 - [MFAP4_HUMAN]	481.39	14.9	2	3	3	21	0.276863	1.4157	255	28.6299	5.63037
P31930	Cytochrome b-c1 complex subunit 1, mitochondrial OS=Homo sapiens GN=UQCRC1 PE=1 SV=3 - [QCR1_HUMAN]	478.68	6.46	1	2	2	13	0.89023	1.07154	480	52.6124	6.3667
G3V3A0	Alpha-1-antichymotrypsin OS=Homo sapiens GN=SERPINA3 PE=3 SV=1 - [G3V3A0_HUMAN]	477.68	13.66	2	2	2	16	0.442439	0.985113	205	23.3911	5.64307
P27348	14-3-3 protein theta OS=Homo sapiens GN=YWHAQ PE=1 SV=1 - [1433T_HUMAN]	472.62	14.29	14	1	3	24	1.05233	1.05032	245	27.7468	4.77979
C9JPA8	Golgi to ER traffic protein 4 homolog (Fragment) OS=Homo sapiens GN=GET4 PE=1 SV=2 - [C9JPA8_HUMAN]	463.16	10.14	3	1	1	13	1.34677	1.24618	148	16.5321	5.71924
Q15084	Protein disulfide-isomerase A6 OS=Homo sapiens GN=PDIA6 PE=1 SV=1 - [PDIA6_HUMAN]	458.06	2.73	1	1	1	17	0.483403	0.835716	440	48.0913	5.08447
P19105	Myosin regulatory light chain 12A OS=Homo sapiens GN=MYL12A PE=1 SV=2 - [ML12A_HUMAN]	453.05	6.43	3	1	1	24	1.79218	1.50585	171	19.7815	4.80518
P04843	Dolichyl-diphosphooligosaccharide--protein glycosyltransferase subunit 1 OS=Homo sapiens GN=RPN1 PE=1 SV=1 - [RPN1_HUMAN]	449.05	13.84	3	6	6	20	2.58776	1.09456	607	68.5268	6.37939
A0A087WYD1	AP-2 complex subunit beta (Fragment) OS=Homo sapiens GN=AP2B1 PE=1 SV=1 - [A0A087WYD1_HUMAN]	448.17	5.95	7	1	2	19	0.799303	1.29836	639	70.8718	5.05908
K7EIP4	Laminin subunit alpha-3 (Fragment) OS=Homo sapiens GN=LAMA3 PE=1 SV=2 - [K7EIP4_HUMAN]	446.694	1.31	3	1	1	12	0.855634	1.26155	1147	128.203	6.99072
Q9Y6C2	EMILIN-1 OS=Homo sapiens GN=EMILIN1 PE=1 SV=2 - [EMIL1_HUMAN]	442.31	2.76	1	2	2	14	0.916662	1.442	1016	106.601	5.14795
P46063	ATP-dependent DNA helicase Q1 OS=Homo sapiens GN=RECQL PE=1 SV=3 - [RECQ1_HUMAN]	441.391	2.31	1	1	1	12	2.24551	1.08753	649	73.41	7.88428
P48163	NADP-dependent malic enzyme OS=Homo sapiens GN=ME1 PE=1 SV=1 - [MAOX_HUMAN]	439.51	3.15	1	1	1	11	0.268665	0.390924	572	64.1091	6.12549
O14983	Sarcoplasmic/endoplasmic reticulum calcium ATPase 1 OS=Homo sapiens GN=ATP2A1 PE=1 SV=1 - [AT2A1_HUMAN]	436.39	5.69	3	3	4	22	3.50167	0.874018	1001	110.182	5.16064
B5MCT8	40S ribosomal protein S9 OS=Homo sapiens GN=RPS9 PE=1 SV=1 - [B5MCT8_HUMAN]	435.803	15.11	5	3	3	27	3.28501	1.21376	139	16.6174	11.063
A0A087WTM7	Apolipoprotein B-100 OS=Homo sapiens GN=APOB PE=1 SV=1 - [A0A087WTM7_HUMAN]	427.93	1.43	3	4	4	22	0.704345	0.91996	4344	489.527	7.15186
E9PM31	CD81 antigen (Fragment) OS=Homo sapiens GN=CD81 PE=1 SV=3 - [E9PM31_HUMAN]	424.78	21.51	9	1	1	11	0.962998	1.14268	93	10.0919	4.58936
Q99536	Synaptic vesicle membrane protein VAT-1 homolog OS=Homo sapiens GN=VAT1 PE=1 SV=2 - [VAT1_HUMAN]	419.9	10.94	5	3	3	13	1.02363	0.916799	393	41.8934	6.29053
P00966	Argininosuccinate synthase OS=Homo sapiens GN=ASS1 PE=1 SV=2 - [ASSY_HUMAN]	415.51	7.04	3	2	2	19	0.46474	0.774016	412	46.501	8.01611
F8VQX6	Methyltransferase-like protein 7A (Fragment) OS=Homo sapiens GN=METTL7A PE=1 SV=1 - [F8VQX6_HUMAN]	414.83	8.33	3	1	1	13	1.04967	1.02385	180	20.6486	8.104
P04899	Guanine nucleotide-binding protein G(i) subunit alpha-2 OS=Homo sapiens GN=GNAI2 PE=1 SV=3 - [GNAI2_HUMAN]	408.794	6.48	4	2	2	31	0.675892	1.3479	355	40.4251	5.5415
Q6NZI2	Polymerase I and transcript release factor OS=Homo sapiens GN=PTRF PE=1 SV=1 - [PTRF_HUMAN]	406.2	8.72	1	3	3	30	0.929266	2.3956	390	43.4498	5.60498
P62258	14-3-3 protein epsilon OS=Homo sapiens GN=YWHAE PE=1 SV=1 - [1433E_HUMAN]	402.82	10.2	15	1	2	19	0.589326	0.731624	255	29.1554	4.7417
H0YI43	Myosin light polypeptide 6 (Fragment) OS=Homo sapiens GN=MYL6 PE=4 SV=1 - [H0YI43_HUMAN]	390.92	15.66	11	1	1	15	1.39566	1.6428	83	9.24322	4.77979
B3KVK2	Guanine nucleotide-binding protein G(I)/G(S)/G(T) subunit beta-1 OS=Homo sapiens GN=GNB1 PE=1 SV=1 - [B3KVK2_HUMAN]	388.14	4.17	5	1	1	16	1.41815	0.988372	240	25.9181	4.89404
Q9BXN1	Asporin OS=Homo sapiens GN=ASPN PE=1 SV=2 - [ASPN_HUMAN]	382.06	4.74	1	2	2	27	0.416988	0.870761	380	43.3893	7.07861
P0CG39	POTE ankyrin domain family member J OS=Homo sapiens GN=POTEJ PE=3 SV=1 - [POTEJ_HUMAN]	380.044	4.34	5	1	4	38	2.53584	1.74307	1038	117.315	5.97314
E9PFG7	2-oxoglutarate dehydrogenase, mitochondrial OS=Homo sapiens GN=OGDH PE=1 SV=1 - [E9PFG7_HUMAN]	367.86	2.41	4	2	2	15	1.24998	1.31125	873	98.9525	7.45947
C9JUM4	EGF-containing fibulin-like extracellular matrix protein 1 (Fragment) OS=Homo sapiens GN=EFEMP1 PE=4 SV=3 - [C9JUM4_HUMAN]	365.722	20.97	6	1	1	20	0.829333	1.23967	62	7.0023	4.50049
O60313	Dynamin-like 120 kDa protein, mitochondrial OS=Homo sapiens GN=OPA1 PE=1 SV=3 - [OPA1_HUMAN]	363.34	2.81	7	2	2	12	1.00773	1.18278	960	111.561	7.86963
P19404	NADH dehydrogenase [ubiquinone] flavoprotein 2, mitochondrial OS=Homo sapiens GN=NDUFV2 PE=1 SV=2 - [NDUV2_HUMAN]	363.078	4.02	2	1	1	17	0.348873	0.934759	249	27.374	8.06006
P13639	Elongation factor 2 OS=Homo sapiens GN=EEF2 PE=1 SV=4 - [EF2_HUMAN]	361.54	1.63	1	1	1	14	1.39922	0.945808	858	95.277	6.82959
P78371	T-complex protein 1 subunit beta OS=Homo sapiens GN=CCT2 PE=1 SV=4 - [TCPB_HUMAN]	360.72	13.08	3	4	4	11	1.32799	0.826086	535	57.4521	6.45557
Q15323	Keratin, type I cuticular Ha1 OS=Homo sapiens GN=KRT31 PE=2 SV=3 - [K1H1_HUMAN]	356.98	7.45	3	2	3	14	1.73719	0.965099	416	47.2071	4.88135
A0A087WWC9	Immunoglobulin lambda-like polypeptide 5 OS=Homo sapiens GN=IGLL5 PE=4 SV=1 - [A0A087WWC9_HUMAN]	352.536	9.96	16	1	2	19	0.502768	0.353066	231	24.668	7.09326
P68104	Elongation factor 1-alpha 1 OS=Homo sapiens GN=EEF1A1 PE=1 SV=1 - [EF1A1_HUMAN]	344.421	7.58	5	4	4	31	1.73794	0.961039	462	50.1091	9.01221
P10155	60 kDa SS-A/Ro ribonucleoprotein OS=Homo sapiens GN=TROVE2 PE=1 SV=2 - [RO60_HUMAN]	343.25	2.42	1	1	1	10	0.919173	1.0031	538	60.6312	8.03076
P01877	Ig alpha-2 chain C region OS=Homo sapiens GN=IGHA2 PE=1 SV=3 - [IGHA2_HUMAN]	341.49	9.12	3	3	3	12	0.469091	0.441176	340	36.503	6.1001
E9PP27	Reticulocalbin-1 (Fragment) OS=Homo sapiens GN=RCN1 PE=1 SV=1 - [E9PP27_HUMAN]	340.12	22.41	2	1	1	11	1.82635	1.067	58	6.74829	4.52588
J3KPG2	Translationally-controlled tumor protein OS=Homo sapiens GN=TPT1 PE=1 SV=1 - [J3KPG2_HUMAN]	336.996	8.13	4	1	1	10	2.35191	0.787147	160	18.0969	4.95752
C9J1E7	AP-1 complex subunit beta-1 (Fragment) OS=Homo sapiens GN=AP1B1 PE=1 SV=1 - [C9J1E7_HUMAN]	326.38	6.57	4	1	2	15	0.944118	0.958812	578	65.2731	5.18604
M0R3D6	60S ribosomal protein L18a (Fragment) OS=Homo sapiens GN=RPL18A PE=1 SV=1 - [M0R3D6_HUMAN]	322.36	16.31	5	2	2	22	4.49244	0.780524	141	16.7038	10.77
G3V1N2	HCG1745306, isoform CRA_a OS=Homo sapiens GN=HBA2 PE=1 SV=1 - [G3V1N2_HUMAN]	318.68	10.91	2	1	1	14	0.325762	0.361093	110	11.9402	8.76318
E5RIF1	Ubiquitin-conjugating enzyme E2 variant 2 (Fragment) OS=Homo sapiens GN=UBE2V2 PE=4 SV=1 - [E5RIF1_HUMAN]	314.42	19.23	6	1	1	13	0.391444	0.410964	52	5.8779	4.50049
P04275	von Willebrand factor OS=Homo sapiens GN=VWF PE=1 SV=4 - [VWF_HUMAN]	306.97	1.85	1	3	3	11	1.05076	1.06535	2813	309.058	5.47803
P07237	Protein disulfide-isomerase OS=Homo sapiens GN=P4HB PE=1 SV=3 - [PDIA1_HUMAN]	299.12	5.91	7	3	3	17	0.621605	0.819459	508	57.0807	4.86865
Q9BS19	HPX protein OS=Homo sapiens GN=HPX PE=2 SV=1 - [Q9BS19_HUMAN]	297.439	15.35	2	3	3	16	0.249322	0.456328	254	28.612	6.91748
A0A087WXW9	Collagen alpha-1(V) chain OS=Homo sapiens GN=COL5A1 PE=4 SV=1 - [A0A087WXW9_HUMAN]	297.399	1.9	2	1	3	21	1.72482	0.990235	1838	183.54	5.07178
Q13618	Cullin-3 OS=Homo sapiens GN=CUL3 PE=1 SV=2 - [CUL3_HUMAN]	294.84	1.69	1	1	1	14	0.656289	1.31457	768	88.8735	8.48486
A0A087WYF1	Laminin subunit alpha-2 OS=Homo sapiens GN=LAMA2 PE=4 SV=1 - [A0A087WYF1_HUMAN]	293.27	0.48	3	1	1	10	0.58378	1.01264	3118	343.196	6.3667
O60814	Histone H2B type 1-K OS=Homo sapiens GN=HIST1H2BK PE=1 SV=3 - [H2B1K_HUMAN]	292.08	39.68	21	6	6	33	1.00792	1.71999	126	13.8816	10.3159
P04181	Ornithine aminotransferase, mitochondrial OS=Homo sapiens GN=OAT PE=1 SV=1 - [OAT_HUMAN]	291.01	4.56	1	1	1	9	1.24463	0.939849	439	48.5042	7.03467
C9J1Z8	ADP-ribosylation factor 5 (Fragment) OS=Homo sapiens GN=ARF5 PE=1 SV=1 - [C9J1Z8_HUMAN]	282.946	34	6	1	4	14	1.23111	1.14915	150	17.0959	7.34229
C9J2Q4	Septin-2 (Fragment) OS=Homo sapiens GN=SEPT2 PE=1 SV=1 - [C9J2Q4_HUMAN]	282.79	5.98	4	1	1	12	0.52278	0.841497	184	21.0739	5.46533
P50454	Serpin H1 OS=Homo sapiens GN=SERPINH1 PE=1 SV=2 - [SERPH_HUMAN]	282.17	7.18	9	2	2	14	3.28562	0.901232	418	46.4112	8.68994
V9GZ54	Moesin (Fragment) OS=Homo sapiens GN=MSN PE=1 SV=1 - [V9GZ54_HUMAN]	277.32	29.13	2	2	2	13	1.04043	0.927156	103	12.1153	5.24951
P31946	14-3-3 protein beta/alpha OS=Homo sapiens GN=YWHAB PE=1 SV=3 - [1433B_HUMAN]	276.08	14.23	14	1	3	19	0.75818	0.780469	246	28.0648	4.83057
E7EMS6	Catechol O-methyltransferase (Fragment) OS=Homo sapiens GN=COMT PE=1 SV=1 - [E7EMS6_HUMAN]	273.21	6.73	2	1	1	10	1.09966	0.928995	223	24.8222	5.57959
H0YBU5	Matrilin-2 (Fragment) OS=Homo sapiens GN=MATN2 PE=4 SV=1 - [H0YBU5_HUMAN]	272.1	9.09	3	1	1	8	0.732235	1.06086	176	19.5426	4.99561
H7C106	Reticulon (Fragment) OS=Homo sapiens GN=RTN4 PE=1 SV=1 - [H7C106_HUMAN]	266.01	11.82	3	2	2	10	0.878184	0.924155	203	22.7902	8.73389
P12035	Keratin, type II cytoskeletal 3 OS=Homo sapiens GN=KRT3 PE=1 SV=3 - [K2C3_HUMAN]	265.1	5.57	13	1	4	25	1.63584	2.00999	628	64.3776	6.48096
P42566	Epidermal growth factor receptor substrate 15 OS=Homo sapiens GN=EPS15 PE=1 SV=2 - [EPS15_HUMAN]	263.32	5.47	2	3	3	10	1.09862	1.1562	896	98.5948	4.64014
P49257	Protein ERGIC-53 OS=Homo sapiens GN=LMAN1 PE=1 SV=2 - [LMAN1_HUMAN]	256.8	2.75	1	1	1	13	0.596158	1.40418	510	57.513	6.771
H7BY16	Nucleolin (Fragment) OS=Homo sapiens GN=NCL PE=1 SV=3 - [H7BY16_HUMAN]	252.49	12.12	2	2	2	10	1.44177	0.871723	297	32.4271	5.36377
H3BPZ1	Very-long-chain (3R)-3-hydroxyacyl-CoA dehydratase 3 OS=Homo sapiens GN=PTPLAD1 PE=1 SV=1 - [H3BPZ1_HUMAN]	251.7	3.26	3	1	1	11	0.844524	1.3251	337	40.0429	8.96826
P17858	ATP-dependent 6-phosphofructokinase, liver type OS=Homo sapiens GN=PFKL PE=1 SV=6 - [PFKAL_HUMAN]	250.09	1.92	1	1	1	8	1.41394	0.999879	780	84.9642	7.50342
A8MX94	Glutathione S-transferase P OS=Homo sapiens GN=GSTP1 PE=1 SV=1 - [A8MX94_HUMAN]	246.81	10.92	2	1	1	6	0.915227	0.861603	174	19.468	5.97314
H0Y9G5	Wolframin (Fragment) OS=Homo sapiens GN=WFS1 PE=1 SV=1 - [H0Y9G5_HUMAN]	241.49	8.33	2	1	1	4	0.558259	1.37771	252	28.8252	8.35303
K7EQ66	Nicalin (Fragment) OS=Homo sapiens GN=NCLN PE=1 SV=1 - [K7EQ66_HUMAN]	241.33	12.73	5	1	1	8	1.58517	0.857776	110	12.5805	7.69385
H7BZJ3	Protein disulfide-isomerase A3 (Fragment) OS=Homo sapiens GN=PDIA3 PE=1 SV=1 - [H7BZJ3_HUMAN]	238.42	11.38	1	1	1	11	0.964426	0.910954	123	13.5108	7.29834
P02787	Serotransferrin OS=Homo sapiens GN=TF PE=1 SV=3 - [TRFE_HUMAN]	237.98	2.01	1	1	1	11	0.773141	1.11623	698	77.0136	7.12256
O75558	Syntaxin-11 OS=Homo sapiens GN=STX11 PE=2 SV=1 - [STX11_HUMAN]	237.78	4.53	1	1	1	9	0.539647	1.31872	287	33.1748	6.55127
P05455	Lupus La protein OS=Homo sapiens GN=SSB PE=1 SV=2 - [LA_HUMAN]	237.67	10.05	4	3	3	14	1.26455	0.778015	408	46.8082	7.12256
C9J0D1	Histone H2A OS=Homo sapiens GN=H2AFV PE=3 SV=1 - [C9J0D1_HUMAN]	233.992	15.57	7	1	2	18	1.15425	1.32383	122	13.155	9.99365
Q07092	Collagen alpha-1(XVI) chain OS=Homo sapiens GN=COL16A1 PE=1 SV=2 - [COGA1_HUMAN]	228.41	1.81	1	1	1	13	3.44314	1.31287	1604	157.653	7.84033
H7C3P7	Ras-related protein Ral-A (Fragment) OS=Homo sapiens GN=RALA PE=1 SV=1 - [H7C3P7_HUMAN]	227.864	16.46	2	2	2	11	0.793145	1.06943	164	18.359	4.70361
Q86Y22	Collagen alpha-1(XXIII) chain OS=Homo sapiens GN=COL23A1 PE=2 SV=1 - [CONA1_HUMAN]	225.38	1.67	1	1	1	19	0.910745	0.580186	540	51.9123	7.25439
P78559	Microtubule-associated protein 1A OS=Homo sapiens GN=MAP1A PE=1 SV=6 - [MAP1A_HUMAN]	220.772	0.21	2	1	1	36	0.424332	0.606739	2803	305.298	4.91943
P10599	Thioredoxin OS=Homo sapiens GN=TXN PE=1 SV=3 - [THIO_HUMAN]	220.148	20.95	1	2	2	8	1.02282	1.09352	105	11.7297	4.91943
Q00577	Transcriptional activator protein Pur-alpha OS=Homo sapiens GN=PURA PE=1 SV=2 - [PURA_HUMAN]	220.08	7.76	1	1	1	4	1.2948	0.841524	322	34.8894	6.44287
Q8NBN3	Transmembrane protein 87A OS=Homo sapiens GN=TMEM87A PE=1 SV=3 - [TM87A_HUMAN]	216.02	1.8	1	1	1	14	2.7986	1.10096	555	63.3889	6.7417
Q5BJH1	PSAP protein OS=Homo sapiens GN=PSAP PE=1 SV=1 - [Q5BJH1_HUMAN]	215.93	3.75	4	1	1	14	0.707627	0.989652	240	26.2911	6.03662
K7EN27	Protein DJ-1 (Fragment) OS=Homo sapiens GN=PARK7 PE=1 SV=1 - [K7EN27_HUMAN]	215.91	8.75	3	1	1	9	0.876698	0.795667	160	16.9917	6.17627
P13667	Protein disulfide-isomerase A4 OS=Homo sapiens GN=PDIA4 PE=1 SV=2 - [PDIA4_HUMAN]	214.73	6.05	1	2	2	7	1.24009	0.917285	645	72.887	5.07178
Q7Z7H5	Transmembrane emp24 domain-containing protein 4 OS=Homo sapiens GN=TMED4 PE=1 SV=1 - [TMED4_HUMAN]	214.64	4.85	1	1	1	9	2.31089	0.90969	227	25.9263	8.27979
C9JM95	Protein lunapark (Fragment) OS=Homo sapiens GN=KIAA1715 PE=4 SV=1 - [C9JM95_HUMAN]	214.16	10.84	3	1	1	17	1.4958	0.90625	83	9.92125	8.14795
O00767	Acyl-CoA desaturase OS=Homo sapiens GN=SCD PE=1 SV=2 - [ACOD_HUMAN]	212.91	3.62	1	1	1	11	1.14207	1.09763	359	41.4961	8.99756
P12004	Proliferating cell nuclear antigen OS=Homo sapiens GN=PCNA PE=1 SV=1 - [PCNA_HUMAN]	212.83	16.09	1	2	2	7	1.29341	0.797885	261	28.7503	4.69092
P31150	Rab GDP dissociation inhibitor alpha OS=Homo sapiens GN=GDI1 PE=1 SV=2 - [GDIA_HUMAN]	212.56	3.36	1	1	1	8	0.672276	0.606531	447	50.5501	5.13525
P01861	Ig gamma-4 chain C region OS=Homo sapiens GN=IGHG4 PE=1 SV=1 - [IGHG4_HUMAN]	211.49	11.93	1	1	4	15	0.285343	0.253394	327	35.9179	7.35693
O15230	Laminin subunit alpha-5 OS=Homo sapiens GN=LAMA5 PE=1 SV=8 - [LAMA5_HUMAN]	210.07	0.46	1	1	1	11	1.26908	0.974231	3695	399.479	7.02002
E9PJL7	Alpha-crystallin B chain (Fragment) OS=Homo sapiens GN=CRYAB PE=3 SV=3 - [E9PJL7_HUMAN]	206.98	16.15	8	2	2	13	0.461287	0.546322	130	15.4358	6.60986
H0YJC4	Proteasome subunit alpha type-6 (Fragment) OS=Homo sapiens GN=PSMA6 PE=1 SV=1 - [H0YJC4_HUMAN]	206.5	21.18	3	1	1	6	0.966485	0.858815	85	9.33469	4.41162
Q5VW52	Glycerol-3-phosphate acyltransferase 1, mitochondrial OS=Homo sapiens GN=GPAM PE=1 SV=1 - [Q5VW52_HUMAN]	206.04	3.24	2	1	1	9	0.81132	1.19563	710	80.0892	7.1665
O14879	Interferon-induced protein with tetratricopeptide repeats 3 OS=Homo sapiens GN=IFIT3 PE=1 SV=1 - [IFIT3_HUMAN]	204.84	2.86	1	1	1	6	0.852654	1.25053	490	55.9495	5.19873
C9JUX7	Carboxypeptidase B (Fragment) OS=Homo sapiens GN=CPB1 PE=4 SV=1 - [C9JUX7_HUMAN]	201.629	4.93	2	1	1	9	1.21654	3.23577	203	23.6352	7.57666
F8VR50	Actin-related protein 2/3 complex subunit 3 (Fragment) OS=Homo sapiens GN=ARPC3 PE=1 SV=1 - [F8VR50_HUMAN]	199.3	15.48	3	1	1	8	1.08315	0.920458	84	9.71999	7.92822
Q5T8U2	60S ribosomal protein L7a OS=Homo sapiens GN=RPL7A PE=1 SV=1 - [Q5T8U2_HUMAN]	198.16	8.61	3	1	1	7	1.77411	1.04531	151	16.5291	9.99365
Q6P996	Pyridoxal-dependent decarboxylase domain-containing protein 1 OS=Homo sapiens GN=PDXDC1 PE=1 SV=2 - [PDXD1_HUMAN]	194.691	1.78	2	1	1	7	1.94515	0.996247	788	86.6523	5.37646
P25705	ATP synthase subunit alpha, mitochondrial OS=Homo sapiens GN=ATP5A1 PE=1 SV=1 - [ATPA_HUMAN]	191.38	6.15	1	2	2	10	1.59946	1.06519	553	59.7136	9.12939
G3V5D9	DNA-(apurinic or apyrimidinic site) lyase (Fragment) OS=Homo sapiens GN=APEX1 PE=1 SV=3 - [G3V5D9_HUMAN]	187.17	12.04	8	1	1	11	0.863445	0.827331	108	11.7971	7.79639
P04196	Histidine-rich glycoprotein OS=Homo sapiens GN=HRG PE=1 SV=1 - [HRG_HUMAN]	185.86	2.67	1	1	1	8	0.569247	0.91833	525	59.5409	7.50342
Q5SRN7	HLA class I histocompatibility antigen, A-68 alpha chain OS=Homo sapiens GN=HLA-A PE=1 SV=2 - [Q5SRN7_HUMAN]	184.71	5.69	8	1	1	7	1.0557	0.968143	299	34.1897	5.66846
P27797	Calreticulin OS=Homo sapiens GN=CALR PE=1 SV=1 - [CALR_HUMAN]	183.74	10.55	3	3	3	12	0.577481	0.685936	417	48.1118	4.43701
P40939	Trifunctional enzyme subunit alpha, mitochondrial OS=Homo sapiens GN=HADHA PE=1 SV=2 - [ECHA_HUMAN]	183.09	3.67	2	2	2	8	0.911602	1.17485	763	82.9469	9.0415
O43175	D-3-phosphoglycerate dehydrogenase OS=Homo sapiens GN=PHGDH PE=1 SV=4 - [SERA_HUMAN]	181.32	3	1	1	1	6	1.01547	0.983444	533	56.6144	6.7124
P00488	Coagulation factor XIII A chain OS=Homo sapiens GN=F13A1 PE=1 SV=4 - [F13A_HUMAN]	180.18	3.96	1	2	2	8	0.628657	1.23922	732	83.2146	6.0874
P27338	Amine oxidase [flavin-containing] B OS=Homo sapiens GN=MAOB PE=1 SV=3 - [AOFB_HUMAN]	179.95	13.27	1	4	4	14	0.752918	0.875671	520	58.7252	7.50342
F5H1S8	Malectin (Fragment) OS=Homo sapiens GN=MLEC PE=1 SV=1 - [F5H1S8_HUMAN]	179.251	11.64	4	2	2	13	2.18332	1.10822	146	16.7186	5.56689
J3KRB3	60S ribosomal protein L17 (Fragment) OS=Homo sapiens GN=RPL17 PE=1 SV=3 - [J3KRB3_HUMAN]	171.98	12.4	8	1	1	8	1.687	1.00012	129	14.8848	10.3892
Q9BY32	Inosine triphosphate pyrophosphatase OS=Homo sapiens GN=ITPA PE=1 SV=2 - [ITPA_HUMAN]	170.23	6.19	1	1	1	12	1.86568	1.14601	194	21.4319	5.65576
E9PSF4	40S ribosomal protein S3 OS=Homo sapiens GN=RPS3 PE=1 SV=1 - [E9PSF4_HUMAN]	168.6	12.62	5	1	1	7	1.07716	1.42794	103	11.165	9.30518
C9J7W4	Tenascin-X OS=Homo sapiens GN=TNXB PE=4 SV=1 - [C9J7W4_HUMAN]	165.825	1.07	4	1	1	7	0.691443	1.54489	842	88.8031	5.71924
H0YJL5	Vesicle transport through interaction with t-SNAREs homolog 1B (Fragment) OS=Homo sapiens GN=VTI1B PE=1 SV=1 - [H0YJL5_HUMAN]	164.99	19.42	3	1	1	6	0.911575	0.955141	103	11.744	9.5249
O00410	Importin-5 OS=Homo sapiens GN=IPO5 PE=1 SV=4 - [IPO5_HUMAN]	163.47	1.82	2	1	1	5	0.763024	1.47123	1097	123.55	4.94482
A0A087WV45	Transthyretin OS=Homo sapiens GN=TTR PE=4 SV=1 - [A0A087WV45_HUMAN]	161.33	9.35	3	1	1	9	0.723814	0.703214	139	15.1106	5.75732
O15498	Synaptobrevin homolog YKT6 OS=Homo sapiens GN=YKT6 PE=1 SV=1 - [YKT6_HUMAN]	161.13	3.54	1	1	1	10	1.28224	0.56535	198	22.4034	6.91748
Q9NRZ7	1-acyl-sn-glycerol-3-phosphate acyltransferase gamma OS=Homo sapiens GN=AGPAT3 PE=1 SV=1 - [PLCC_HUMAN]	161.03	3.19	1	1	1	15	1.16476	1.14244	376	43.3527	8.71924
Q5JR95	40S ribosomal protein S8 OS=Homo sapiens GN=RPS8 PE=1 SV=1 - [Q5JR95_HUMAN]	160.31	5.85	2	1	1	8	1.28922	1.92412	188	21.866	10.3599
Q15628	Tumor necrosis factor receptor type 1-associated DEATH domain protein OS=Homo sapiens GN=TRADD PE=1 SV=2 - [TRADD_HUMAN]	159.13	4.49	1	1	1	8	1.50026	1.04376	312	34.2258	6.26514
Q10589	Bone marrow stromal antigen 2 OS=Homo sapiens GN=BST2 PE=1 SV=1 - [BST2_HUMAN]	156.11	8.33	1	1	1	9	0.690061	1.28252	180	19.7563	5.60498
N0E644	Chimera CSNK2B-LY6G5B splicing isoform 562 OS=Homo sapiens GN=CSNK2B-LY6G5B-562 PE=2 SV=1 - [N0E644_HUMAN]	154.15	9.94	5	1	1	7	1.09503	1.23758	161	18.2059	4.17041
E9PRX4	Medium-chain-specific acyl-CoA dehydrogenase, mitochondrial OS=Homo sapiens GN=ACADM PE=1 SV=1 - [E9PRX4_HUMAN]	152.61	15.79	5	1	1	9	0.876155	0.948735	76	8.97846	9.49561
P08473	Neprilysin OS=Homo sapiens GN=MME PE=1 SV=2 - [NEP_HUMAN]	152.28	2.4	1	1	1	4	1.26136	0.701368	750	85.4599	5.73193
H7BZU3	Phosphoribosylaminoimidazolecarboxamide formyltransferase (Fragment) OS=Homo sapiens GN=ATIC PE=1 SV=1 - [H7BZU3_HUMAN]	151.888	14.02	3	1	1	6	0.79439	0.566589	107	12.1683	4.99561
Q9Y696	Chloride intracellular channel protein 4 OS=Homo sapiens GN=CLIC4 PE=1 SV=4 - [CLIC4_HUMAN]	150.54	5.14	1	1	1	13	0.546962	1.0787	253	28.7537	5.59229
Q5T0H9	Gelsolin OS=Homo sapiens GN=GSN PE=1 SV=1 - [Q5T0H9_HUMAN]	149.57	6.8	4	2	2	6	0.829736	0.913269	485	52.3402	5.33838
P59665	Neutrophil defensin 1 OS=Homo sapiens GN=DEFA1 PE=1 SV=1 - [DEF1_HUMAN]	148.23	6.38	2	1	1	15	0.553271	0.576551	94	10.1942	6.99072
P26447	Protein S100-A4 OS=Homo sapiens GN=S100A4 PE=1 SV=1 - [S10A4_HUMAN]	146.71	8.91	1	1	1	9	0.725748	1.09906	101	11.7207	6.11279
E5RK61	Protein FAM49B (Fragment) OS=Homo sapiens GN=FAM49B PE=1 SV=1 - [E5RK61_HUMAN]	145.79	20.63	9	1	1	7	0.937815	1.07966	63	7.08146	4.28467
E9PPQ4	Ferritin (Fragment) OS=Homo sapiens GN=FTH1 PE=1 SV=1 - [E9PPQ4_HUMAN]	137.57	37.93	4	1	1	6	0.649464	1.3459	58	6.65931	5.8335
K7EJ44	Profilin 1, isoform CRA_b OS=Homo sapiens GN=PFN1 PE=1 SV=1 - [K7EJ44_HUMAN]	137.43	13.46	2	1	1	5	0.984711	0.732458	104	11.3828	9.17334
Q9Y512	Sorting and assembly machinery component 50 homolog OS=Homo sapiens GN=SAMM50 PE=1 SV=3 - [SAM50_HUMAN]	137.17	8.1	1	2	2	8	1.87598	1.22973	469	51.9433	6.90283
P40227	T-complex protein 1 subunit zeta OS=Homo sapiens GN=CCT6A PE=1 SV=3 - [TCPZ_HUMAN]	136.92	3.2	1	1	1	8	1.40282	0.978026	531	57.9876	6.68311
C9JJZ7	Heterogeneous nuclear ribonucleoprotein L-like (Fragment) OS=Homo sapiens GN=HNRNPLL PE=1 SV=1 - [C9JJZ7_HUMAN]	135.52	11.41	6	1	1	5	1.80616	1.07061	149	16.4134	6.75635
Q5TCI8	Prelamin-A/C OS=Homo sapiens GN=LMNA PE=1 SV=1 - [Q5TCI8_HUMAN]	133.63	4.48	3	2	2	5	1.4122	1.34042	491	55.7286	7.02002
A0A087X1H5	Arf-GAP with coiled-coil, ANK repeat and PH domain-containing protein 2 OS=Homo sapiens GN=ACAP2 PE=1 SV=1 - [A0A087X1H5_HUMAN]	131.16	2.06	2	1	1	5	0.908892	1.12899	777	87.9652	6.90283
F8WE65	Peptidyl-prolyl cis-trans isomerase OS=Homo sapiens GN=PPIA PE=1 SV=1 - [F8WE65_HUMAN]	128.08	22.5	4	2	2	7	0.88229	0.696846	120	13.0133	6.771
P00558	Phosphoglycerate kinase 1 OS=Homo sapiens GN=PGK1 PE=1 SV=3 - [PGK1_HUMAN]	126.6	5.76	2	2	2	7	0.996957	0.700354	417	44.5861	8.104
M0R248	Delta(3,5)-Delta(2,4)-dienoyl-CoA isomerase, mitochondrial (Fragment) OS=Homo sapiens GN=ECH1 PE=1 SV=1 - [M0R248_HUMAN]	125.59	8.24	2	1	1	7	1.41292	0.974529	267	29.231	8.00146
P42765	3-ketoacyl-CoA thiolase, mitochondrial OS=Homo sapiens GN=ACAA2 PE=1 SV=2 - [THIM_HUMAN]	122.88	3.27	1	1	1	5	0.803378	1.18177	397	41.8976	8.08936
Q4VAQ0	COL8A2 protein OS=Homo sapiens GN=COL8A2 PE=2 SV=1 - [Q4VAQ0_HUMAN]	121.815	2.81	4	1	2	28	2.78678	0.537508	427	42.4546	8.95361
M0QZ52	Calmodulin OS=Homo sapiens GN=CALM3 PE=1 SV=1 - [M0QZ52_HUMAN]	120.74	26.51	6	1	1	3	1.70121	1.06583	83	9.34832	4.03076
Q8TE49	OTU domain-containing protein 7A OS=Homo sapiens GN=OTUD7A PE=1 SV=1 - [OTU7A_HUMAN]	120.05	1.19	1	1	1	15		0.704374	926	100.614	8.39697
A0A087WUI2	Heterogeneous nuclear ribonucleoproteins A2/B1 OS=Homo sapiens GN=HNRNPA2B1 PE=1 SV=1 - [A0A087WUI2_HUMAN]	120.04	12.64	2	3	3	9	2.23956	0.859042	261	29.817	4.97021
J3KS22	L-xylulose reductase (Fragment) OS=Homo sapiens GN=DCXR PE=1 SV=3 - [J3KS22_HUMAN]	119.62	8.93	3	1	1	6	1.2799	0.775369	224	23.9447	8.49951
F8WBI9	Propionyl-CoA carboxylase beta chain, mitochondrial OS=Homo sapiens GN=PCCB PE=1 SV=1 - [F8WBI9_HUMAN]	119.61	3.7	9	1	1	4	0.702744	0.979472	405	43.6843	7.10791
E9PK47	Alpha-1,4 glucan phosphorylase OS=Homo sapiens GN=PYGL PE=1 SV=1 - [E9PK47_HUMAN]	119.34	3.3	2	2	2	6	0.976926	0.853041	819	94.0106	7.31299
F5GY37	Prohibitin-2 OS=Homo sapiens GN=PHB2 PE=1 SV=1 - [F5GY37_HUMAN]	119.31	11.99	5	2	2	3	0.474861	1.01784	267	29.705	9.87646
Q14697	Neutral alpha-glucosidase AB OS=Homo sapiens GN=GANAB PE=1 SV=3 - [GANAB_HUMAN]	119.29	2.44	3	2	2	7	0.856416	1.33571	944	106.807	6.13818
E7EPB3	60S ribosomal protein L14 OS=Homo sapiens GN=RPL14 PE=1 SV=1 - [E7EPB3_HUMAN]	118.38	9.68	2	1	1	4	1.59186	0.701646	124	14.5486	10.2134
Q02388	Collagen alpha-1(VII) chain OS=Homo sapiens GN=COL7A1 PE=1 SV=2 - [CO7A1_HUMAN]	118.134	0.82	2	2	3	28	1.16913	0.463641	2944	295.041	6.26514
F2Z393	Transaldolase OS=Homo sapiens GN=TALDO1 PE=1 SV=1 - [F2Z393_HUMAN]	116.26	3.46	2	1	1	5	1.72241	0.982823	318	35.3065	8.96826
F8VPE8	60S acidic ribosomal protein P0 (Fragment) OS=Homo sapiens GN=RPLP0 PE=1 SV=1 - [F8VPE8_HUMAN]	116.15	8.5	5	1	1	5	1.19982	1.00803	153	16.6698	9.33447
E5RJL0	Catenin alpha-1 (Fragment) OS=Homo sapiens GN=CTNNA1 PE=1 SV=1 - [E5RJL0_HUMAN]	115.8	10.89	10	1	1	5	1.10345	1.10628	101	11.177	9.5249
Q27J81	Inverted formin-2 OS=Homo sapiens GN=INF2 PE=1 SV=2 - [INF2_HUMAN]	115.2	0.96	1	1	1	5	0.771584	1.13961	1249	135.54	5.37646
Q01955	Collagen alpha-3(IV) chain OS=Homo sapiens GN=COL4A3 PE=1 SV=3 - [CO4A3_HUMAN]	114.88	0.6	1	1	1	5	2.66044	0.809094	1670	161.711	9.15869
Q9UKX3	Myosin-13 OS=Homo sapiens GN=MYH13 PE=1 SV=2 - [MYH13_HUMAN]	114.44	1.03	1	2	2	6	1.1866	0.743287	1938	223.465	5.68115
U3KPS3	Calponin-2 (Fragment) OS=Homo sapiens GN=CNN2 PE=1 SV=1 - [U3KPS3_HUMAN]	113.93	9.71	1	1	1	16	0.582561	0.70782	103	10.9925	9.34912
K7ENK9	Vesicle-associated membrane protein 2 OS=Homo sapiens GN=VAMP2 PE=4 SV=1 - [K7ENK9_HUMAN]	113.6	25	7	1	1	3	0.715327	0.740443	68	7.77024	8.79248
P00367	Glutamate dehydrogenase 1, mitochondrial OS=Homo sapiens GN=GLUD1 PE=1 SV=2 - [DHE3_HUMAN]	113.37	5.2	3	2	2	11	0.436334	1.03497	558	61.3592	7.79639
K7EK07	Histone H3 (Fragment) OS=Homo sapiens GN=H3F3B PE=1 SV=1 - [K7EK07_HUMAN]	112.95	11.36	11	2	2	9	0.971672	1.4602	132	14.9053	11.2974
Q01105	Protein SET OS=Homo sapiens GN=SET PE=1 SV=3 - [SET_HUMAN]	111.34	11.03	1	1	1	3	1.42042	0.74425	290	33.4687	4.32275
P12107	Collagen alpha-1(XI) chain OS=Homo sapiens GN=COL11A1 PE=1 SV=4 - [COBA1_HUMAN]	110.474	1.22	2	1	3	16	3.45199	0.703972	1806	180.954	5.17334
E9PEX6	Dihydrolipoyl dehydrogenase, mitochondrial OS=Homo sapiens GN=DLD PE=1 SV=1 - [E9PEX6_HUMAN]	110.01	7	2	2	2	3	1.04745	1.01413	486	51.7828	7.95752
P30084	Enoyl-CoA hydratase, mitochondrial OS=Homo sapiens GN=ECHS1 PE=1 SV=4 - [ECHM_HUMAN]	108.09	5.86	1	1	1	4	1.09451	1.20793	290	31.3671	8.07471
Q01518	Adenylyl cyclase-associated protein 1 OS=Homo sapiens GN=CAP1 PE=1 SV=5 - [CAP1_HUMAN]	107.56	2.32	1	1	1	5	0.527284	0.517315	475	51.8687	8.06006
P18206	Vinculin OS=Homo sapiens GN=VCL PE=1 SV=4 - [VINC_HUMAN]	104.62	3.79	2	3	3	6	0.837479	1.00725	1134	123.722	5.65576
H0YK49	Electron transfer flavoprotein subunit alpha, mitochondrial OS=Homo sapiens GN=ETFA PE=1 SV=1 - [H0YK49_HUMAN]	104.55	6.99	6	1	1	4	0.848093	1.30001	229	24.1448	8.66064
E9PQB7	Cofilin-1 (Fragment) OS=Homo sapiens GN=CFL1 PE=1 SV=1 - [E9PQB7_HUMAN]	104.33	13.93	6	1	1	6	1.46747	1.07956	122	13.9143	8.71924
Q8WZ42	Titin OS=Homo sapiens GN=TTN PE=1 SV=4 - [TITIN_HUMAN]	103.82	0.02	1	1	1	67	0.0829997	0.203071	34350	3813.65	6.354
H3BQZ9	Adenine phosphoribosyltransferase OS=Homo sapiens GN=APRT PE=1 SV=1 - [H3BQZ9_HUMAN]	103.48	11.76	2	1	1	4	1.43644	0.831016	153	16.6058	5.59229
V9GYE3	Apolipoprotein A-II OS=Homo sapiens GN=APOA2 PE=1 SV=1 - [V9GYE3_HUMAN]	98.59	17.31	6	1	1	5	0.903762	0.452303	52	5.87309	6.60986
A0A087WTB0	DNA repair and recombination protein RAD54-like (Fragment) OS=Homo sapiens GN=RAD54L PE=4 SV=1 - [A0A087WTB0_HUMAN]	97.66	2.34	1	1	1	27	1.62506	0.604307	256	28.4751	8.71924
P01042	Kininogen-1 OS=Homo sapiens GN=KNG1 PE=1 SV=2 - [KNG1_HUMAN]	97.08	2.95	1	1	1	2	0.946746	0.644356	644	71.9122	6.81494
M0QXM3	Very-long-chain enoyl-CoA reductase (Fragment) OS=Homo sapiens GN=TECR PE=1 SV=3 - [M0QXM3_HUMAN]	96.86	7.58	2	1	1	13	0.336476	0.97126	132	15.0068	8.63135
Q5RI18	Heterogeneous nuclear ribonucleoprotein U (Fragment) OS=Homo sapiens GN=HNRNPU PE=1 SV=3 - [Q5RI18_HUMAN]	96.69	7.44	2	2	2	5	1.95481	1.02248	242	27.3873	5.43994
P45880	Voltage-dependent anion-selective channel protein 2 OS=Homo sapiens GN=VDAC2 PE=1 SV=2 - [VDAC2_HUMAN]	96.2345	11.56	4	3	3	6	1.40619	1.04306	294	31.5465	7.56201
O60687	Sushi repeat-containing protein SRPX2 OS=Homo sapiens GN=SRPX2 PE=1 SV=1 - [SRPX2_HUMAN]	95.48	3.23	1	1	1	7	2.21098	1.29002	465	52.9377	7.25439
O15269	Serine palmitoyltransferase 1 OS=Homo sapiens GN=SPTLC1 PE=1 SV=1 - [SPTC1_HUMAN]	94.89	7.19	1	2	2	5	1.51497	1.17167	473	52.7105	6.01123
H7BZZ3	Activated CDC42 kinase 1 (Fragment) OS=Homo sapiens GN=TNK2 PE=1 SV=1 - [H7BZZ3_HUMAN]	91.91	4.14	1	1	1	9	0.777942	1.74685	290	33.6603	8.6167
Q5H928	3-hydroxyacyl-CoA dehydrogenase type-2 OS=Homo sapiens GN=HSD17B10 PE=1 SV=1 - [Q5H928_HUMAN]	91.23	11.83	2	1	1	2	1.48485	0.914511	169	17.2129	7.72314
C9JZH4	Paralemmin-2 (Fragment) OS=Homo sapiens GN=PALM2 PE=4 SV=3 - [C9JZH4_HUMAN]	90.63	9.94	4	1	1	3	0.979728	1.42796	181	20.5675	4.94482
H7BXI1	Extended synaptotagmin-2 (Fragment) OS=Homo sapiens GN=ESYT2 PE=1 SV=1 - [H7BXI1_HUMAN]	90.2737	1.13	3	1	1	7	1.7816	1.02208	884	97.9487	8.57275
B4DZG7	ADP-ribosylation factor-like protein 1 OS=Homo sapiens GN=ARL1 PE=1 SV=1 - [B4DZG7_HUMAN]	89.83	10.37	3	1	1	5	3.97931	1.0838	135	15.4327	5.33838
P38646	Stress-70 protein, mitochondrial OS=Homo sapiens GN=HSPA9 PE=1 SV=2 - [GRP75_HUMAN]	89.13	3.09	1	1	1	3	1.43842	0.863625	679	73.6348	6.16357
Q9BXX0	EMILIN-2 OS=Homo sapiens GN=EMILIN2 PE=1 SV=3 - [EMIL2_HUMAN]	87.1	1.23	1	1	1	3	0.911974	1.28379	1053	115.615	6.45557
B4DEZ3	NADH dehydrogenase [ubiquinone] 1 alpha subcomplex subunit 13 OS=Homo sapiens GN=NDUFA13 PE=2 SV=1 - [B4DEZ3_HUMAN]	84.51	9.17	4	1	1	4	0.397586	0.790914	120	14.0763	9.0708
Q53GQ0	Estradiol 17-beta-dehydrogenase 12 OS=Homo sapiens GN=HSD17B12 PE=1 SV=2 - [DHB12_HUMAN]	84.04	8.01	1	2	2	9	1.9535	1.35769	312	34.3022	9.31982
M0R290	Transcriptional enhancer factor TEF-4 (Fragment) OS=Homo sapiens GN=TEAD2 PE=4 SV=1 - [M0R290_HUMAN]	83.5968	5.17	2	1	1	18	1.83938	0.2521	116	12.2231	4.43701
O00763	Acetyl-CoA carboxylase 2 OS=Homo sapiens GN=ACACB PE=1 SV=3 - [ACACB_HUMAN]	83.44	0.65	1	1	1	3	1.31829	1.06981	2458	276.365	6.49365
G8JLH9	Signal transducer and activator of transcription OS=Homo sapiens GN=STAT3 PE=1 SV=1 - [G8JLH9_HUMAN]	83.2238	1.93	2	1	1	4	0.641326	1.24039	672	76.0894	6.21436
Q9UBF2	Coatomer subunit gamma-2 OS=Homo sapiens GN=COPG2 PE=1 SV=1 - [COPG2_HUMAN]	83.15	1.95	1	1	1	4	1.46962	1.08805	871	97.5596	5.80811
P30048	Thioredoxin-dependent peroxide reductase, mitochondrial OS=Homo sapiens GN=PRDX3 PE=1 SV=3 - [PRDX3_HUMAN]	82.57	3.13	1	1	1	7	0.393201	0.668013	256	27.6752	7.78174
G3V2H6	Heterogeneous nuclear ribonucleoproteins C1/C2 (Fragment) OS=Homo sapiens GN=HNRNPC PE=1 SV=1 - [G3V2H6_HUMAN]	82.24	18.52	17	1	1	4	4.25492	0.869385	54	5.90406	9.89111
K7EKH5	Fructose-bisphosphate aldolase C (Fragment) OS=Homo sapiens GN=ALDOC PE=1 SV=1 - [K7EKH5_HUMAN]	82.17	17.04	6	1	1	2	1.42623	0.981594	135	15.0259	8.5874
A0A087X106	Keratin, type II cuticular Hb1 OS=Homo sapiens GN=KRT81 PE=4 SV=1 - [A0A087X106_HUMAN]	82.1152	3.51	7	1	2	4	6.21562	0.799896	484	53.082	5.46533
A0A087WZB5	Beta-parvin OS=Homo sapiens GN=PARVB PE=4 SV=1 - [A0A087WZB5_HUMAN]	81.57	4.5	4	1	1	6	0.714919	0.603292	289	33.2366	5.89697
P10319	HLA class I histocompatibility antigen, B-58 alpha chain OS=Homo sapiens GN=HLA-B PE=1 SV=1 - [1B58_HUMAN]	78.48	4.7	3	1	1	4	1.08969	1.00256	362	40.312	6.30322
H0YIZ0	Serine hydroxymethyltransferase (Fragment) OS=Homo sapiens GN=SHMT2 PE=1 SV=1 - [H0YIZ0_HUMAN]	78.38	6.06	2	1	1	2	1.53157	1.03746	264	28.7992	9.43701
H3BMN5	Calretinin (Fragment) OS=Homo sapiens GN=CALB2 PE=4 SV=2 - [H3BMN5_HUMAN]	78.34	6.96	4	1	1	3			158	18.4542	4.81787
P49588	Alanine--tRNA ligase, cytoplasmic OS=Homo sapiens GN=AARS PE=1 SV=2 - [SYAC_HUMAN]	78.33	1.24	1	1	1	3	1.29499	1.01956	968	106.743	5.52881
K7EIE7	ATP-citrate synthase (Fragment) OS=Homo sapiens GN=ACLY PE=1 SV=1 - [K7EIE7_HUMAN]	78.15	14.29	2	1	1	2	1.37658	0.799551	133	14.1683	9.86182
Q6IEE7	Transmembrane protein 132E OS=Homo sapiens GN=TMEM132E PE=2 SV=1 - [T132E_HUMAN]	77.98	0.81	1	1	1	4	2.90779	1.00079	984	107.028	5.89697
P01903	HLA class II histocompatibility antigen, DR alpha chain OS=Homo sapiens GN=HLA-DRA PE=1 SV=1 - [DRA_HUMAN]	77.83	4.33	1	1	1	3	0.718996	0.800354	254	28.5887	4.99561
I3L294	Monoacylglycerol lipase ABHD12 (Fragment) OS=Homo sapiens GN=ABHD12 PE=1 SV=1 - [I3L294_HUMAN]	76.73	10.69	3	1	1	5	1.97499	1.0633	159	18.0219	5.94775
E7EQV9	Ribosomal protein L15 (Fragment) OS=Homo sapiens GN=RPL15 PE=1 SV=1 - [E7EQV9_HUMAN]	76.5	6.9	3	1	1	5	1.88436	1.03781	174	20.4971	11.2827
H3BMH8	IQ domain-containing protein H (Fragment) OS=Homo sapiens GN=IQCH PE=4 SV=1 - [H3BMH8_HUMAN]	76.1696	30.43	4	1	1	3	0.371966	0.865469	46	5.25788	8.5874
P54868	Hydroxymethylglutaryl-CoA synthase, mitochondrial OS=Homo sapiens GN=HMGCS2 PE=1 SV=1 - [HMCS2_HUMAN]	76.02	8.27	1	2	2	2	0.95959	1.0167	508	56.5994	8.1626
H7C0R7	NADH-cytochrome b5 reductase 1 (Fragment) OS=Homo sapiens GN=CYB5R1 PE=1 SV=1 - [H7C0R7_HUMAN]	75.57	6.19	2	1	1	4	3.39421	1.31269	226	24.8881	8.93896
P07919	Cytochrome b-c1 complex subunit 6, mitochondrial OS=Homo sapiens GN=UQCRH PE=1 SV=2 - [QCR6_HUMAN]	74.33	19.78	1	1	1	3	0.7165	0.922882	91	10.7319	4.43701
O75306	NADH dehydrogenase [ubiquinone] iron-sulfur protein 2, mitochondrial OS=Homo sapiens GN=NDUFS2 PE=1 SV=2 - [NDUS2_HUMAN]	73.65	2.59	1	1	1	3	1.2879	1.01713	463	52.5117	7.54736
H0YLE8	Ras GTPase-activating-like protein IQGAP1 OS=Homo sapiens GN=IQGAP1 PE=1 SV=1 - [H0YLE8_HUMAN]	73.33	1.57	2	1	1	2	0.892085	0.999637	1085	124.715	8.76318
P15088	Mast cell carboxypeptidase A OS=Homo sapiens GN=CPA3 PE=1 SV=2 - [CBPA3_HUMAN]	73.22	1.92	1	1	1	8	0.430507	1.41708	417	48.6388	8.99756
P51153	Ras-related protein Rab-13 OS=Homo sapiens GN=RAB13 PE=1 SV=1 - [RAB13_HUMAN]	72.29	7.39	1	1	1	3	1.06392	1.08845	203	22.7597	9.18799
Q9UBQ7	Glyoxylate reductase/hydroxypyruvate reductase OS=Homo sapiens GN=GRHPR PE=1 SV=1 - [GRHPR_HUMAN]	72.11	5.49	3	1	1	3	1.20225	0.742169	328	35.6457	7.38623
Q96KP4	Cytosolic non-specific dipeptidase OS=Homo sapiens GN=CNDP2 PE=1 SV=2 - [CNDP2_HUMAN]	70.87	7.37	4	2	2	3	1.35997	0.781457	475	52.8449	5.97314
P23634	Plasma membrane calcium-transporting ATPase 4 OS=Homo sapiens GN=ATP2B4 PE=1 SV=2 - [AT2B4_HUMAN]	70.68	2.66	7	2	2	4	0.695741	1.08749	1241	137.833	6.59521
P35232	Prohibitin OS=Homo sapiens GN=PHB PE=1 SV=1 - [PHB_HUMAN]	70.15	8.46	5	2	2	5	0.599608	0.995811	272	29.7859	5.75732
Q16698	2,4-dienoyl-CoA reductase, mitochondrial OS=Homo sapiens GN=DECR1 PE=1 SV=1 - [DECR_HUMAN]	69.99	3.28	1	1	1	5	0.905336	1.08247	335	36.0448	9.27588
P12277	Creatine kinase B-type OS=Homo sapiens GN=CKB PE=1 SV=1 - [KCRB_HUMAN]	69.56	8.66	3	2	2	2	1.52068	1.1723	381	42.6173	5.59229
C9J8D4	Mannosyl-oligosaccharide glucosidase (Fragment) OS=Homo sapiens GN=MOGS PE=1 SV=3 - [C9J8D4_HUMAN]	69.06	3.66	2	1	1	2	1.21449	1.06308	492	54.129	7.26904
M0QZN2	40S ribosomal protein S5 OS=Homo sapiens GN=RPS5 PE=1 SV=1 - [M0QZN2_HUMAN]	68.21	11.19	4	1	1	3	1.46707	1.06295	134	14.7537	8.48486
Q04917	14-3-3 protein eta OS=Homo sapiens GN=YWHAH PE=1 SV=4 - [1433F_HUMAN]	68.19	10.57	14	1	2	8	1	1.05657	246	28.201	4.84326
Q8WXF8	DNA-binding death effector domain-containing protein 2 OS=Homo sapiens GN=DEDD2 PE=1 SV=1 - [DEDD2_HUMAN]	67.75	4.6	1	1	1	8			326	36.1565	8.96826
K7EQ75	Interleukin enhancer-binding factor 3 (Fragment) OS=Homo sapiens GN=ILF3 PE=1 SV=1 - [K7EQ75_HUMAN]	67.4976	20	8	1	1	5	0.968586	0.795012	55	6.13901	4.77979
P40261	Nicotinamide N-methyltransferase OS=Homo sapiens GN=NNMT PE=1 SV=1 - [NNMT_HUMAN]	66.55	8.33	1	1	1	3	1.1889	1.21781	264	29.5551	5.74463
H3BT57	Protein PML OS=Homo sapiens GN=PML PE=1 SV=1 - [H3BT57_HUMAN]	66.27	2.11	2	1	1	5	1.53976	1.13922	568	62.8733	7.54736
H7C4J6	Sperm-associated antigen 8 (Fragment) OS=Homo sapiens GN=SPAG8 PE=4 SV=1 - [H7C4J6_HUMAN]	66.0223	2.69	1	1	1	17	0.434585	0.935803	483	50.8423	5.84619
P04271	Protein S100-B OS=Homo sapiens GN=S100B PE=1 SV=2 - [S100B_HUMAN]	65.54	16.3	1	1	1	2	0.514688	0.753455	92	10.7061	4.58936
P30044	Peroxiredoxin-5, mitochondrial OS=Homo sapiens GN=PRDX5 PE=1 SV=4 - [PRDX5_HUMAN]	64.89	16.36	1	2	2	2	1.3066	0.907792	214	22.0725	8.70459
B1AHC9	X-ray repair cross-complementing protein 6 OS=Homo sapiens GN=XRCC6 PE=1 SV=1 - [B1AHC9_HUMAN]	64.42	2.15	2	1	1	3	1.37695	1.02517	559	64.243	9.27588
P60842	Eukaryotic initiation factor 4A-I OS=Homo sapiens GN=EIF4A1 PE=1 SV=1 - [IF4A1_HUMAN]	64.32	9.11	10	3	3	7	2.87209	1.06342	406	46.1246	5.47803
P14543	Nidogen-1 OS=Homo sapiens GN=NID1 PE=1 SV=3 - [NID1_HUMAN]	63.6	0.88	1	1	1	5	1.21315	0.904623	1247	136.291	5.2876
A0A087WXM8	Basal cell adhesion molecule OS=Homo sapiens GN=BCAM PE=1 SV=1 - [A0A087WXM8_HUMAN]	61.8996	2.38	2	1	1	3	0.961214	1.35087	588	63.654	6.1001
O94911	ATP-binding cassette sub-family A member 8 OS=Homo sapiens GN=ABCA8 PE=1 SV=3 - [ABCA8_HUMAN]	61.72	1.01	1	1	1	3	1.36921	1.13938	1581	179.13	7.18115
Q5TEU4	NADH dehydrogenase [ubiquinone] 1 alpha subcomplex assembly factor 5 OS=Homo sapiens GN=NDUFAF5 PE=1 SV=1 - [NDUF5_HUMAN]	60.69	2.61	1	1	1	10	22.3325	0.496675	345	38.8936	6.56592
P13535	Myosin-8 OS=Homo sapiens GN=MYH8 PE=1 SV=3 - [MYH8_HUMAN]	60.28	0.93	4	1	1	2	3.32799	1.20785	1937	222.625	5.74463
P55001	Microfibrillar-associated protein 2 OS=Homo sapiens GN=MFAP2 PE=2 SV=1 - [MFAP2_HUMAN]	59.52	8.74	1	2	2	10	5.02051	0.8677	183	20.8119	4.97021
H0YE58	Elongation factor 1-delta (Fragment) OS=Homo sapiens GN=EEF1D PE=1 SV=1 - [H0YE58_HUMAN]	58.14	9.24	7	1	1	3	1.48724	0.859425	119	13.3789	4.75439
F5H7V9	Tenascin OS=Homo sapiens GN=TNC PE=1 SV=1 - [F5H7V9_HUMAN]	57.69	0.65	4	1	1	4	4.57325	1.066	1838	201.014	5.03369
H0YML5	Phosphoenolpyruvate carboxykinase [GTP], mitochondrial OS=Homo sapiens GN=PCK2 PE=1 SV=1 - [H0YML5_HUMAN]	57.46	2.32	3	1	1	2	1.50239	1.39302	474	52.4323	7.02002
P26885	Peptidyl-prolyl cis-trans isomerase FKBP2 OS=Homo sapiens GN=FKBP2 PE=1 SV=2 - [FKBP2_HUMAN]	57.39	10.56	1	1	1	2	1.42946	1.00893	142	15.6393	9.12939
E5RI56	Uncharacterized protein (Fragment) OS=Homo sapiens PE=4 SV=1 - [E5RI56_HUMAN]	56.3	14.29	2	1	1	3	1.11166	0.893942	91	10.2641	4.37354
P49748	Very long-chain specific acyl-CoA dehydrogenase, mitochondrial OS=Homo sapiens GN=ACADVL PE=1 SV=1 - [ACADV_HUMAN]	55.12	2.29	1	1	1	2	1.06726	1.08502	655	70.3454	8.74854
Q9NUV9	GTPase IMAP family member 4 OS=Homo sapiens GN=GIMAP4 PE=1 SV=1 - [GIMA4_HUMAN]	53.86	4.86	2	1	1	3	1.22546	1.12484	329	37.5104	7.81104
F8WDR7	Actin-related protein 3 (Fragment) OS=Homo sapiens GN=ACTR3 PE=1 SV=2 - [F8WDR7_HUMAN]	53.48	25	3	1	1	3	1.52754	0.819347	84	10.1149	4.4624
Q17RW2	Collagen alpha-1(XXIV) chain OS=Homo sapiens GN=COL24A1 PE=2 SV=2 - [COOA1_HUMAN]	51.88	1.28	1	1	2	6	0.826242	0.611738	1714	175.388	8.26514
H0YL11	Isocitrate dehydrogenase [NADP], mitochondrial OS=Homo sapiens GN=IDH2 PE=1 SV=1 - [H0YL11_HUMAN]	51.7	2.88	2	1	1	2	1.5033	1.12796	312	35.3077	8.83643
D6RD63	COP9 signalosome complex subunit 4 (Fragment) OS=Homo sapiens GN=COPS4 PE=1 SV=1 - [D6RD63_HUMAN]	51.4373	4.73	4	1	1	12	0.835863	1.20023	275	31.4131	6.53662
E5RGJ2	ER membrane protein complex subunit 2 (Fragment) OS=Homo sapiens GN=EMC2 PE=1 SV=1 - [E5RGJ2_HUMAN]	50.22	16.96	2	1	1	1	1.06609	0.822433	112	13.4716	5.18604
H0YJV3	Nidogen-2 (Fragment) OS=Homo sapiens GN=NID2 PE=4 SV=1 - [H0YJV3_HUMAN]	49.94	3.42	3	1	1	3	1.07195	1.08677	644	71.9101	5.96045
Q5SV97	PGC-1 and ERR-induced regulator in muscle protein 1 OS=Homo sapiens GN=PERM1 PE=2 SV=4 - [PERM1_HUMAN]	48.1373	1.27	9	1	2	12	0.746131	0.784979	790	81.3006	5.57959
P35998	26S protease regulatory subunit 7 OS=Homo sapiens GN=PSMC2 PE=1 SV=3 - [PRS7_HUMAN]	47.4	3.7	1	1	1	1	1.01765	0.915102	433	48.6031	5.94775
Q96DG6	Carboxymethylenebutenolidase homolog OS=Homo sapiens GN=CMBL PE=1 SV=1 - [CMBL_HUMAN]	47.2	6.94	1	1	1	1	1.23643	0.848064	245	28.0302	7.18115
H7C5U2	Integrin beta (Fragment) OS=Homo sapiens GN=ITGB5 PE=3 SV=1 - [H7C5U2_HUMAN]	46.78	2.99	2	1	1	2	2.26288	1.11108	401	43.7308	5.17334
H0YKV0	Isovaleryl-CoA dehydrogenase, mitochondrial (Fragment) OS=Homo sapiens GN=IVD PE=1 SV=1 - [H0YKV0_HUMAN]	46.38	8.97	4	1	1	2	1.2431	0.96475	145	15.762	8.73389
H3BM67	Nucleolar protein 3 (Fragment) OS=Homo sapiens GN=NOL3 PE=4 SV=3 - [H3BM67_HUMAN]	45.67	13.67	5	1	1	2	1.1664	1.10713	139	15.0125	5.04639
K7ENY4	Ras-related protein Rab-5C (Fragment) OS=Homo sapiens GN=RAB5C PE=4 SV=1 - [K7ENY4_HUMAN]	45.66	16	2	1	1	2	1.2836	0.893305	150	16.9456	8.14795
A6NMZ7	Collagen alpha-6(VI) chain OS=Homo sapiens GN=COL6A6 PE=1 SV=2 - [CO6A6_HUMAN]	45.41	0.84	1	1	1	2	1.18361	0.986499	2263	247.019	6.88818
P11532	Dystrophin OS=Homo sapiens GN=DMD PE=1 SV=3 - [DMD_HUMAN]	45.38	0.65	6	2	2	3	0.952506	1.09874	3685	426.484	5.88428
P43121	Cell surface glycoprotein MUC18 OS=Homo sapiens GN=MCAM PE=1 SV=2 - [MUC18_HUMAN]	45.22	4.8	1	2	2	2	1.08544	0.95308	646	71.5626	5.75732
Q07954	Prolow-density lipoprotein receptor-related protein 1 OS=Homo sapiens GN=LRP1 PE=1 SV=2 - [LRP1_HUMAN]	45.0064	0.55	1	2	2	2	1.02811	0.952017	4544	504.276	5.38916
P42704	Leucine-rich PPR motif-containing protein, mitochondrial OS=Homo sapiens GN=LRPPRC PE=1 SV=3 - [LPPRC_HUMAN]	45	0.86	1	1	1	1	1.32533	1.20676	1394	157.805	6.12549
E9PCT3	Caveolin OS=Homo sapiens GN=CAV2 PE=1 SV=1 - [E9PCT3_HUMAN]	44.7436	15.93	2	2	2	6	0.623493	1.21644	113	12.9444	5.05908
X6RJP6	Transgelin-2 (Fragment) OS=Homo sapiens GN=TAGLN2 PE=1 SV=1 - [X6RJP6_HUMAN]	43.53	4.28	2	1	1	5	2.21065	0.686727	187	21.0725	7.81104
F8WBS5	60S ribosomal protein L35a OS=Homo sapiens GN=RPL35A PE=1 SV=1 - [F8WBS5_HUMAN]	43.38	16.36	4	1	1	2	4.20854	1.04315	55	6.46844	9.99365
F8W9Z8	HLA class I histocompatibility antigen, Cw-14 alpha chain OS=Homo sapiens GN=HLA-C PE=4 SV=1 - [F8W9Z8_HUMAN]	43.27	10.69	16	1	1	3	1.7053	1.14368	131	15.0785	8.79248
Q1W6H9	Protein FAM110C OS=Homo sapiens GN=FAM110C PE=1 SV=2 - [F110C_HUMAN]	43.1437	1.56	3	1	1	5	1.59707	0.947254	321	33.8425	9.90576
V9GZ37	Heat shock 70 kDa protein 1A/1B OS=Homo sapiens GN=HSPA1A PE=1 SV=1 - [V9GZ37_HUMAN]	42.23	6.93	4	2	2	2	1.54499	0.765054	476	51.9147	5.49072
E9PDW2	Succinyl-CoA:3-ketoacid coenzyme A transferase 1, mitochondrial OS=Homo sapiens GN=OXCT1 PE=1 SV=1 - [E9PDW2_HUMAN]	41.1	9.58	2	1	1	2	1.55487	0.792256	334	36.6669	6.7417
C9J3E2	Anterior gradient protein 2 homolog (Fragment) OS=Homo sapiens GN=AGR2 PE=4 SV=1 - [C9J3E2_HUMAN]	40.75	13.74	3	1	1	2	0.982439	0.905963	131	15.0049	8.90967
H0Y9Q1	Cytosol aminopeptidase (Fragment) OS=Homo sapiens GN=LAP3 PE=1 SV=3 - [H0Y9Q1_HUMAN]	40.62	6.7	2	1	1	2	0.831191	0.772817	209	22.5844	7.43018
A0A087WUA5	EH domain-containing protein 4 OS=Homo sapiens GN=EHD4 PE=1 SV=1 - [A0A087WUA5_HUMAN]	40.09	2.41	2	1	1	2	1.03592	0.906933	540	61.0747	8.26514
E9PPW6	Mitochondrial fission factor OS=Homo sapiens GN=MFF PE=1 SV=1 - [E9PPW6_HUMAN]	39.61	10.11	3	1	1	1	2.92747	1.27255	89	10.4814	8.60205
F2Z2Y4	Pyridoxal kinase OS=Homo sapiens GN=PDXK PE=1 SV=1 - [F2Z2Y4_HUMAN]	38.74	6.25	2	1	1	1	0.663215	0.839093	272	30.6187	6.65381
P11216	Glycogen phosphorylase, brain form OS=Homo sapiens GN=PYGB PE=1 SV=5 - [PYGB_HUMAN]	38.62	1.3	1	1	1	2	1.57211	1.03164	843	96.6345	6.85889
P62330	ADP-ribosylation factor 6 OS=Homo sapiens GN=ARF6 PE=1 SV=2 - [ARF6_HUMAN]	38.42	17.14	2	2	2	2	1.52522	1.31021	175	20.0694	8.95361
H0YBS1	Integrator complex subunit 8 (Fragment) OS=Homo sapiens GN=INTS8 PE=4 SV=1 - [H0YBS1_HUMAN]	37.92	1.38	2	1	1	3	0.66194	0.974189	800	91.1661	6.53662
Q16555	Dihydropyrimidinase-related protein 2 OS=Homo sapiens GN=DPYSL2 PE=1 SV=1 - [DPYL2_HUMAN]	37.47	4.2	1	2	2	2	0.924921	0.945786	572	62.2546	6.37939
A0PK00	Transmembrane protein 120B OS=Homo sapiens GN=TMEM120B PE=2 SV=1 - [T120B_HUMAN]	37.09	5.01	1	1	1	1	1.17631	1.11474	339	40.2198	8.89502
Q04760	Lactoylglutathione lyase OS=Homo sapiens GN=GLO1 PE=1 SV=4 - [LGUL_HUMAN]	36.74	10.87	1	1	1	1	1.62726	1.0703	184	20.7642	5.31299
H0Y867	Golgin subfamily B member 1 (Fragment) OS=Homo sapiens GN=GOLGB1 PE=1 SV=1 - [H0Y867_HUMAN]	36.12	0.97	4	1	1	2	0.722626	0.667795	1031	118.138	4.81787
H7C4H2	Signal recognition particle receptor subunit beta (Fragment) OS=Homo sapiens GN=SRPRB PE=1 SV=1 - [H7C4H2_HUMAN]	35.91	8.13	2	1	1	1	1.02492	1.05599	160	17.6013	7.94287
A6NJA2	Ubiquitin carboxyl-terminal hydrolase OS=Homo sapiens GN=USP14 PE=1 SV=2 - [A6NJA2_HUMAN]	35.71	3.57	3	1	1	1	1.10932	0.729461	448	51.0537	5.92236
A6NH36	40S ribosomal protein S4, X isoform OS=Homo sapiens GN=RPS4X PE=1 SV=1 - [A6NH36_HUMAN]	34.92	8.2	2	1	1	3	2.4537	0.965723	122	14.0106	10.0522
Q9NTK5	Obg-like ATPase 1 OS=Homo sapiens GN=OLA1 PE=1 SV=2 - [OLA1_HUMAN]	34.54	5.05	2	1	1	1	1.37779	0.894349	396	44.7153	7.81104
Q69YL0	Uncharacterized protein NCBP2-AS2 OS=Homo sapiens GN=NCBP2-AS2 PE=4 SV=1 - [NCAS2_HUMAN]	34.167	11.11	1	1	1	3		0.737527	99	10.884	12.0005
P22748	Carbonic anhydrase 4 OS=Homo sapiens GN=CA4 PE=1 SV=2 - [CAH4_HUMAN]	34.15	3.21	1	1	1	1	1.11356	1.06729	312	35.0099	7.82568
P14550	Alcohol dehydrogenase [NADP(+)] OS=Homo sapiens GN=AKR1A1 PE=1 SV=3 - [AK1A1_HUMAN]	34.14	5.85	1	1	1	1	0.636846	0.707456	325	36.5499	6.78564
P62753	40S ribosomal protein S6 OS=Homo sapiens GN=RPS6 PE=1 SV=1 - [RS6_HUMAN]	33.7563	10.44	2	2	2	3	3.25484	1.85717	249	28.663	10.8433
E7ES19	Thrombospondin-4 OS=Homo sapiens GN=THBS4 PE=4 SV=1 - [E7ES19_HUMAN]	33.69	1.15	2	1	1	3	0.462763	1.00756	870	95.9447	4.62744
C9JX71	Apolipoprotein D (Fragment) OS=Homo sapiens GN=APOD PE=4 SV=1 - [C9JX71_HUMAN]	33.58	14.77	3	1	1	1	0.602361	0.996952	149	16.8735	4.88135
E7EMM4	Acid ceramidase OS=Homo sapiens GN=ASAH1 PE=1 SV=1 - [E7EMM4_HUMAN]	33.46	2.97	2	1	1	2	0.912228	0.656958	370	41.7694	8.11865
F5H608	ATP synthase subunit d, mitochondrial OS=Homo sapiens GN=ATP5H PE=1 SV=2 - [F5H608_HUMAN]	33.24	11.11	2	1	1	3	0.993872	1.03119	81	8.90984	9.36377
Q9Y678	Coatomer subunit gamma-1 OS=Homo sapiens GN=COPG1 PE=1 SV=1 - [COPG1_HUMAN]	33.03	1.49	1	1	1	2	2.62448	1.824	874	97.6555	5.46533
E5RHW4	Erlin-2 (Fragment) OS=Homo sapiens GN=ERLIN2 PE=1 SV=1 - [E5RHW4_HUMAN]	32.94	6.21	2	2	2	3	0.864236	1.34781	338	37.7014	5.61768
Q99805	Transmembrane 9 superfamily member 2 OS=Homo sapiens GN=TM9SF2 PE=1 SV=1 - [TM9S2_HUMAN]	32.63	1.81	1	1	1	1	2.07221	0.82485	663	75.7255	7.44482
O00571	ATP-dependent RNA helicase DDX3X OS=Homo sapiens GN=DDX3X PE=1 SV=3 - [DDX3X_HUMAN]	32.61	1.66	1	1	1	2	1.64715	0.986162	662	73.198	7.18115
F8W7L3	Alpha-2-macroglobulin (Fragment) OS=Homo sapiens GN=A2M PE=1 SV=1 - [F8W7L3_HUMAN]	32.56	7.14	2	1	1	1	1.8186	0.617104	168	18.7118	6.53662
I3L397	Eukaryotic translation initiation factor 5A-1 (Fragment) OS=Homo sapiens GN=EIF5A PE=1 SV=3 - [I3L397_HUMAN]	31.88	8.16	3	1	1	2	1.72377	1.11448	147	16.108	4.99561
Q9NR12	PDZ and LIM domain protein 7 OS=Homo sapiens GN=PDLIM7 PE=1 SV=1 - [PDLI7_HUMAN]	31.8	2.41	1	1	1	2	1.3828	1.53447	457	49.8126	8.41162
P39656	Dolichyl-diphosphooligosaccharide--protein glycosyltransferase 48 kDa subunit OS=Homo sapiens GN=DDOST PE=1 SV=4 - [OST48_HUMAN]	31.7247	3.95	2	2	2	2	1.39311	0.863838	456	50.769	6.55127
Q5JX83	Heat shock 70 kDa protein 12B OS=Homo sapiens GN=HSPA12B PE=4 SV=2 - [Q5JX83_HUMAN]	31.56	2.67	2	2	2	3	1.383	1.60585	600	66.7606	8.86572
I3L155	Major vault protein (Fragment) OS=Homo sapiens GN=MVP PE=4 SV=1 - [I3L155_HUMAN]	31.54	22.95	3	1	1	1	0.736945	0.756952	61	7.03167	8.90967
H0Y6N5	SUN domain-containing protein 1 (Fragment) OS=Homo sapiens GN=SUN1 PE=1 SV=1 - [H0Y6N5_HUMAN]	31.45	2.05	4	1	1	1	1.00997	0.860639	634	70.9981	7.00537
H0YJ34	Fermitin family homolog 2 (Fragment) OS=Homo sapiens GN=FERMT2 PE=1 SV=1 - [H0YJ34_HUMAN]	31.44	3.13	2	1	1	2	1.21243	0.619875	640	73.3064	6.97607
Q9BS26	Endoplasmic reticulum resident protein 44 OS=Homo sapiens GN=ERP44 PE=1 SV=1 - [ERP44_HUMAN]	31.24	3.69	1	1	1	1	1.2101	0.956713	406	46.9414	5.26221
H7C1D5	Putative helicase Mov10l1 (Fragment) OS=Homo sapiens GN=MOV10L1 PE=4 SV=1 - [H7C1D5_HUMAN]	31.22	3.01	1	1	1	2	1.8134	0.55967	166	18.057	7.00537
O60763	General vesicular transport factor p115 OS=Homo sapiens GN=USO1 PE=1 SV=2 - [USO1_HUMAN]	30.53	1.56	1	1	1	1	0.80727	0.969709	962	107.828	4.90674
C9JI87	Voltage-dependent anion-selective channel protein 1 (Fragment) OS=Homo sapiens GN=VDAC1 PE=1 SV=1 - [C9JI87_HUMAN]	30.46	7.07	2	1	1	1	1.28304	1.23424	184	20.3612	7.32764
K7EN66	2',3'-cyclic-nucleotide 3'-phosphodiesterase (Fragment) OS=Homo sapiens GN=CNP PE=1 SV=1 - [K7EN66_HUMAN]	30.27	19.17	4	1	1	1	1.69726	1.6658	120	13.6389	5.38916
Q14258	E3 ubiquitin/ISG15 ligase TRIM25 OS=Homo sapiens GN=TRIM25 PE=1 SV=2 - [TRI25_HUMAN]	30.07	1.43	1	1	1	2	0.814164	1.39543	630	70.9277	8.08936
Q9BVK6	Transmembrane emp24 domain-containing protein 9 OS=Homo sapiens GN=TMED9 PE=1 SV=2 - [TMED9_HUMAN]	29.8478	4.68	1	1	1	2	2.29146	0.897492	235	27.2602	8.01611
K7EJ41	DNA topoisomerase 3-alpha (Fragment) OS=Homo sapiens GN=TOP3A PE=4 SV=1 - [K7EJ41_HUMAN]	29.8176	9.62	1	1	1	2	0.635255	0.415183	52	5.7748	10.8433
P22314	Ubiquitin-like modifier-activating enzyme 1 OS=Homo sapiens GN=UBA1 PE=1 SV=3 - [UBA1_HUMAN]	29.64	1.51	1	1	1	1	0.625275	0.947478	1058	117.774	5.75732
H7BZ97	Integrin alpha-6 heavy chain (Fragment) OS=Homo sapiens GN=ITGA6 PE=1 SV=1 - [H7BZ97_HUMAN]	29.44	5.43	2	1	1	1	1.36066	0.880771	258	29.7206	9.0415
Q8IYI6	Exocyst complex component 8 OS=Homo sapiens GN=EXOC8 PE=1 SV=2 - [EXOC8_HUMAN]	29.25	2.9	1	2	2	2	0.977612	1.03907	725	81.7474	5.49072
P46977	Dolichyl-diphosphooligosaccharide--protein glycosyltransferase subunit STT3A OS=Homo sapiens GN=STT3A PE=1 SV=2 - [STT3A_HUMAN]	29.25	3.69	1	2	2	2	1.93393	0.875047	705	80.4768	8.07471
C9JJE5	Isocitrate dehydrogenase [NADP] cytoplasmic (Fragment) OS=Homo sapiens GN=IDH1 PE=1 SV=1 - [C9JJE5_HUMAN]	28.25	32.26	4	1	1	1	1.08089	0.815557	62	7.06752	4.61475
H7C4X2	Protein-L-isoaspartate(D-aspartate) O-methyltransferase (Fragment) OS=Homo sapiens GN=PCMT1 PE=1 SV=1 - [H7C4X2_HUMAN]	28.18	13.43	1	1	1	1	1.61993	1.03606	67	7.22683	10.0083
Q8NFW1	Collagen alpha-1(XXII) chain OS=Homo sapiens GN=COL22A1 PE=1 SV=2 - [COMA1_HUMAN]	27.73	2.03	1	1	2	7	0.864724	1.91359	1626	161.046	7.2251
H7C4C8	T-complex protein 1 subunit theta (Fragment) OS=Homo sapiens GN=CCT8 PE=1 SV=1 - [H7C4C8_HUMAN]	27.68	5.26	2	1	1	1	0.527741	0.616305	323	35.4561	5.96045
Q15056	Eukaryotic translation initiation factor 4H OS=Homo sapiens GN=EIF4H PE=1 SV=5 - [IF4H_HUMAN]	27.66	5.65	1	1	1	1	1.60658	1.01708	248	27.3684	7.2251
C9J4S4	Ras-related protein Rab-7a OS=Homo sapiens GN=RAB7A PE=1 SV=1 - [C9J4S4_HUMAN]	27.62	16.33	4	1	1	1	0.862945	1.08348	98	10.9547	8.77783
D6RFL6	Adenomatous polyposis coli protein (Fragment) OS=Homo sapiens GN=APC PE=1 SV=1 - [D6RFL6_HUMAN]	26.87	5.08	9	1	1	1	0.373943	2.41205	118	13.0194	5.09717
H0YK42	Sorting nexin-1 OS=Homo sapiens GN=SNX1 PE=1 SV=1 - [H0YK42_HUMAN]	26.09	3.62	3	1	1	1	0.707545	0.989625	304	35.5706	6.72705
P14174	Macrophage migration inhibitory factor OS=Homo sapiens GN=MIF PE=1 SV=4 - [MIF_HUMAN]	25.79	18.26	1	1	1	1	1.1929	0.851505	115	12.4682	7.88428
P33176	Kinesin-1 heavy chain OS=Homo sapiens GN=KIF5B PE=1 SV=1 - [KINH_HUMAN]	25.53	1.25	1	1	1	1	1.21018	1.16215	963	109.617	6.50732
C9JTZ5	UTP--glucose-1-phosphate uridylyltransferase (Fragment) OS=Homo sapiens GN=UGP2 PE=1 SV=3 - [C9JTZ5_HUMAN]	25.51	11.43	9	1	1	1	0.738425	0.916427	105	11.9813	8.39697
H0YAF8	Guanine nucleotide-binding protein subunit beta-2-like 1 (Fragment) OS=Homo sapiens GN=GNB2L1 PE=1 SV=1 - [H0YAF8_HUMAN]	25.44	3.03	1	1	1	1	7.66206	0.660632	198	22.03	6.32861
M0R0E2	Zinc finger protein 432 (Fragment) OS=Homo sapiens GN=ZNF432 PE=1 SV=1 - [M0R0E2_HUMAN]	25.41	5.59	3	1	1	1	1.21938	1.36847	179	20.9481	4.91943
H0YEH3	Probable sodium-coupled neutral amino acid transporter 6 (Fragment) OS=Homo sapiens GN=SLC38A6 PE=4 SV=1 - [H0YEH3_HUMAN]	25.19	27.78	3	1	1	1	1.8009	0.798337	18	1.92497	11.5464
Q96KK5	Histone H2A type 1-H OS=Homo sapiens GN=HIST1H2AH PE=1 SV=3 - [H2A1H_HUMAN]	25.05	21.88	13	1	2	2	0.723614	1.39792	128	13.8978	10.8872
H0YA96	Heterogeneous nuclear ribonucleoprotein D0 (Fragment) OS=Homo sapiens GN=HNRNPD PE=1 SV=1 - [H0YA96_HUMAN]	24.59	3.81	3	1	1	1	1.20393	1.07987	210	23.9062	9.5835
F6RAJ7	Cysteine-rich DPF motif domain-containing protein 1 OS=Homo sapiens GN=CDPF1 PE=4 SV=1 - [F6RAJ7_HUMAN]	24.37	7.63	2	1	1	4	0.974488	0.171432	118	13.4125	8.06006
Q9NWX5	Ankyrin repeat and SOCS box protein 6 OS=Homo sapiens GN=ASB6 PE=1 SV=1 - [ASB6_HUMAN]	23.95	2.38	1	1	1	1	0.833064	1.21951	421	47.1062	6.01123
P28070	Proteasome subunit beta type-4 OS=Homo sapiens GN=PSMB4 PE=1 SV=4 - [PSB4_HUMAN]	23.81	7.58	1	1	1	1	1.18908	0.629386	264	29.1855	5.97314
H7C3T4	Peroxiredoxin-4 (Fragment) OS=Homo sapiens GN=PRDX4 PE=1 SV=1 - [H7C3T4_HUMAN]	23.62	4.97	3	1	1	1	0.947059	0.770584	161	18.3133	6.18896
Q5QPM2	RNA-binding protein Raly (Fragment) OS=Homo sapiens GN=RALY PE=1 SV=1 - [Q5QPM2_HUMAN]	23.54	11.24	4	1	1	1	4.02669	0.926116	89	9.70804	9.83252
H0YCR7	Ribonuclease inhibitor (Fragment) OS=Homo sapiens GN=RNH1 PE=1 SV=1 - [H0YCR7_HUMAN]	23.44	5.26	2	1	1	1	1.27734	1.00173	285	30.43	6.3667
P24752	Acetyl-CoA acetyltransferase, mitochondrial OS=Homo sapiens GN=ACAT1 PE=1 SV=1 - [THIL_HUMAN]	23.33	6.32	1	1	1	1	1.50181	0.893271	427	45.1706	8.85107
F8VRI6	Citrate synthase, mitochondrial (Fragment) OS=Homo sapiens GN=CS PE=1 SV=1 - [F8VRI6_HUMAN]	23.28	10.71	5	1	1	1		0.829842	140	15.4591	8.45557
K7ERP4	Glutathione peroxidase (Fragment) OS=Homo sapiens GN=GPX4 PE=1 SV=1 - [K7ERP4_HUMAN]	23.21	7.74	4	1	1	1	1.39636	0.987476	155	17.6178	7.7085
F8VZC2	Microspherule protein 1 OS=Homo sapiens GN=MCRS1 PE=4 SV=1 - [F8VZC2_HUMAN]	22.94	18.03	1	1	1	1	0.865689	1.09406	61	6.87258	11.8833
Q9HBJ7	Ubiquitin carboxyl-terminal hydrolase 29 OS=Homo sapiens GN=USP29 PE=2 SV=1 - [UBP29_HUMAN]	22.75	0.98	1	1	1	1	1.00556	1.38193	922	104.09	5.90967
Q92616	Translational activator GCN1 OS=Homo sapiens GN=GCN1L1 PE=1 SV=6 - [GCN1L_HUMAN]	22.45	0.6	1	1	1	1	0.878121	1.1474	2671	292.572	7.47412
P22102	Trifunctional purine biosynthetic protein adenosine-3 OS=Homo sapiens GN=GART PE=1 SV=1 - [PUR2_HUMAN]	22.28	1.09	1	1	1	1	1.49568	0.961726	1010	107.699	6.69775
E5RGH4	Heterogeneous nuclear ribonucleoprotein H (Fragment) OS=Homo sapiens GN=HNRNPH1 PE=1 SV=1 - [E5RGH4_HUMAN]	22.21	17	10	1	1	1	1.57164	1.16	100	11.1737	6.78564
P49207	60S ribosomal protein L34 OS=Homo sapiens GN=RPL34 PE=1 SV=3 - [RL34_HUMAN]	21.81	6.84	1	1	1	1	2.35658	1.224	117	13.2845	11.4731
F8VYN5	Heterogeneous nuclear ribonucleoprotein A1 (Fragment) OS=Homo sapiens GN=HNRNPA1 PE=1 SV=1 - [F8VYN5_HUMAN]	21.63	7.08	6	1	1	1	2.12603	0.625226	113	12.8895	7.63525
Q9NTX5	Ethylmalonyl-CoA decarboxylase OS=Homo sapiens GN=ECHDC1 PE=1 SV=2 - [ECHD1_HUMAN]	21.48	3.91	1	1	1	1	1.04038	1.21142	307	33.6765	8.20654
S4R3K6	Lebercilin OS=Homo sapiens GN=LCA5 PE=4 SV=1 - [S4R3K6_HUMAN]	21.45	1.86	2	1	1	1	0.881522	1.41075	430	50.1394	9.40771
Q15746	Myosin light chain kinase, smooth muscle OS=Homo sapiens GN=MYLK PE=1 SV=4 - [MYLK_HUMAN]	21.41	0.57	1	1	1	1	1.49995	0.979117	1914	210.583	6.15088
O75923	Dysferlin OS=Homo sapiens GN=DYSF PE=1 SV=1 - [DYSF_HUMAN]	21.26	0.63	1	1	1	1	1.86338	0.877012	2080	237.144	5.64307
H0YLI6	Isocitrate dehydrogenase [NAD] subunit alpha, mitochondrial (Fragment) OS=Homo sapiens GN=IDH3A PE=1 SV=1 - [H0YLI6_HUMAN]	21.24	17.16	4	1	1	1	1.04851	1.16108	134	14.7997	8.104
A0A087X054	Hypoxia up-regulated protein 1 OS=Homo sapiens GN=HYOU1 PE=1 SV=1 - [A0A087X054_HUMAN]	21.2	2.24	2	1	1	1	1.74322	1.02014	937	104.713	5.71924
H7C2C4	Protein cordon-bleu (Fragment) OS=Homo sapiens GN=COBL PE=1 SV=1 - [H7C2C4_HUMAN]	21	1.79	4	1	1	1	0.926752	0.981098	614	66.3883	5.45264
H0Y7N1	N(G),N(G)-dimethylarginine dimethylaminohydrolase 2 (Fragment) OS=Homo sapiens GN=DDAH2 PE=1 SV=1 - [H0Y7N1_HUMAN]	20.83	4.26	4	1	1	1	1.04467	0.51582	188	20.059	8.08936
M0R1H5	40S ribosomal protein S11 OS=Homo sapiens GN=RPS11 PE=1 SV=1 - [M0R1H5_HUMAN]	20.44	22.78	2	1	1	1	1.82128	1.36548	79	9.48013	10.6528
O43868	Sodium/nucleoside cotransporter 2 OS=Homo sapiens GN=SLC28A2 PE=2 SV=2 - [S28A2_HUMAN]	20.14	1.82	1	1	1	1	0.824666	1.43682	658	71.8792	7.94287
H0YJT2	Striatin-3 (Fragment) OS=Homo sapiens GN=STRN3 PE=4 SV=1 - [H0YJT2_HUMAN]	20.03	6.98	1	1	1	2	0.747621	0.743841	172	18.7258	4.31006
H7C0B8	Procollagen-lysine,2-oxoglutarate 5-dioxygenase 3 (Fragment) OS=Homo sapiens GN=PLOD3 PE=1 SV=1 - [H7C0B8_HUMAN]	17.02	12.12	3	1	1	1	0.762176	1.12649	66	7.72899	7.25439
	Searched against DataBase
	UniprotHuman
	In analyzing this sample(#71), injections were made from all the smple solutions prepared from each and every sample vial available from Ellen
