# Supplementary material for: Evaluation of Metaplastic Triple-Negative Breast Cancer Extracellular Matrix Structure and Protein Composition
Source: Bioengineering (Basel). 2025 Dec 31;13(1):47. doi: 10.3390/bioengineering13010047 (PMC12838215; doi:10.3390/bioengineering13010047)
Supplement: Supplementary file 1 [file bioengineering-13-00047-s001.zip › Supplemental File S2.xlsx]

## Sheet: TU-BcX-4IC
row	baseMean	log2FoldChange	lfcSE	stat	pvalue	padj	pCMV rep1	pCMV reo 2	pCMV rep 3	MFAP2 OE rep1	MFAP2 OE rep2	MFAP2 OE rep 3
MFAP2	1728.81	11.7177	0.837276	13.995	1.67149e-44	6.45947e-41	0.18092	0.218584	0	271.064	266.594	250.538
ENSG00000228830	7.80982	6.36836	3.91223	1.62781	0.103565		0	0	0	0	5.44994	1.2205
ENSG00000254778	14.4748	6.28122	1.31451	4.77836	1.76728e-06	9.58546e-05	0	0.0602803	0	0.395542	0.854157	0.63898
ENSG00000261790	5.4846	5.85858	3.79819	1.54247	0.12296		8.86908e-06	5.74395e-06	6.30014e-07	1.17387e-06	0.569428	0.480778
ENSG00000282168	5.27396	5.80016	3.91486	1.48157	0.138454		0	0	1.73039e-05	1.43357	0.000288904	0
ENSG00000285953	5.21884	5.78686	3.79402	1.52526	0.127194		0	0	0	0	0.24067	0.384651
MMP3	9.3038	5.62996	1.39702	4.02997	5.57846e-05		0	0.0348846	0	1.01678	0.522467	0.495123
TGIF2-RAB5IF	4.6656	5.62341	3.91592	1.43604	0.150991		0	0	0	2.34974	0.265569	0
ENSG00000290489	4.64498	5.61917	3.91594	1.43495	0.151302		0	0	0	0	0.612615	0.367829
ABALON	4.53066	5.58144	3.86606	1.4437	0.148822		0	0	0	0.69717	0.254337	0
ENSG00000273840	4.41417	5.55164	1.69817	3.26919	0.00107854		0	0	0	0.0291654	0.72711	0.840049
ENSG00000267618	3.99014	5.39895	3.73373	1.44599	0.148179		0	0	0	1.29589	1.61494	0
ENSG00000264668	3.60581	5.25329	3.91859	1.34061	0.180048		0	0	0	0	0	0.471489
ENSG00000274741	3.47042	5.19895	3.73244	1.39291	0.163648		0	0	0	1.14269e-05	2.21676	0.875288
OVAAL	6.92216	5.19356	1.45934	3.55883	0.000372505		0	0	0.0562656	0.793998	0.823161	0.358666
MUC15	3.40745	5.17652	1.73952	2.97584	0.00292188		0	0	0	0.0445239	0.183991	0.190906
ENO1P1	3.26041	5.1083	3.82375	1.33594	0.18157		0	0	0	0	0.190861	0.917036
TMPRSS15	11.3821	4.99497	1.21941	4.09623	4.19926e-05		0.0319149	0	0	0.298612	0.263323	0.427335
EIF2AK1P1	2.97872	4.97775	3.92108	1.26949	0.204268		0	0	0	0	1.3207e-07	0.578185
ENSG00000302686	2.76619	4.87586	1.98687	2.45404	0.014126		0	0	0	0	0.326276	0.560951
ENSG00000299605	2.66959	4.82212	1.82575	2.64118	0.00826181		0	0	0	0.669719	1.43449	0.764388
PDXDC2P	2.62386	4.79056	2.02099	2.3704	0.0177689		0	0	0	0.487425	0.313508	0
LINC01665	2.56856	4.76292	1.88214	2.53059	0.011387		0	0	0	0.298145	0.105597	0.587966
ENSG00000300389	2.36606	4.63768	2.08797	2.22115	0.0263409		0	0	0	0.88471	0	0.442014
ENSG00000299599	2.35323	4.63036	2.09902	2.20596	0.0273869		0	0	0	0.629743	0.209219	0
NELL2	2.31976	4.62121	2.09957	2.20102	0.0277345		0	0	0	0	0.367117	0.697032
ENSG00000295286	2.30383	4.61224	2.08739	2.20957	0.0271351		0	0	0	0	0.505341	0.842852
PRR20C	2.25811	4.57592	1.90622	2.40051	0.016372		0	0	0	0.205182	0.128507	0.185566
SLC9A9	12.5537	4.55809	1.05727	4.31118	1.62386e-05		0	0.0162486	0.282873	1.39433	1.98175	1.1875
AFF2	4.35193	4.5073	1.57967	2.85332	0.00432653		0	0.00442387	0	0.0790745	0.0373543	0.0314176
AKTIPP2	2.15531	4.50406	1.96742	2.28933	0.0220604		0	0	0	0.742505	0.173277	0.394527
ENSG00000285201	2.1152	4.4911	2.14922	2.08964	0.0366503		0	0	0	0	3.26675	1.44097
SIGLEC14	2.11239	4.47828	1.96988	2.27338	0.0230035		0	0	0	0.0736276	0.0514251	0.0222513
ENSG00000232342	2.09337	4.46682	1.95621	2.28341	0.0224063		0	0	0	1.59517	3.22864	0.255972
RNF152	2.05251	4.43094	2.19041	2.02288	0.0430853		0	0	0	0.0631759	0	0.0219881
ENSG00000296012	4.14669	4.42339	1.62179	2.72747	0.00638223		0	0	0.0535486	1.58123	0.695873	0.383929
SRARP	2.00621	4.41212	2.18255	2.02155	0.0432231		0	0	0	0	0.0729647	0.176982
SYNJ2BP-COX16	1.99825	4.40695	2.17683	2.02448	0.0429205		0	0	0.00985299	0	1.41708	0.803145
H2BC20P	1.98851	4.39985	2.22248	1.97971	0.0477365		0	0	0.014643	0.333904	1.96958	0
RGS7BP	1.97745	4.39402	2.07663	2.11594	0.03435		0	0	0	0.014294	0.11977	0.0259142
GP1BB	1.95843	4.38038	2.20842	1.98349	0.0473127		0	0	0	0	0.763679	0.255676
ENSG00000295434	1.96845	4.37533	2.04781	2.13659	0.0326314		0	0	0	3.6026	0.570813	3.81187
ENSG00000229751	3.96715	4.3719	1.62773	2.68588	0.00723385		0	0.197855	0	1.12315	1.09737	2.59843
ENSG00000295709	1.95739	4.36885	2.20274	1.98338	0.0473255		0	0	0	0.543883	0	0.955551
ENSG00000307818	1.93837	4.35617	2.22021	1.96205	0.0497562		0	0	0	0.339385	0	0.914887
ENSG00000293186	1.9335	4.35227	2.00481	2.17091	0.0299376		0	0	0	0.266618	0.194799	0.275601
BCHE	58.8734	4.34789	0.500636	8.68472	3.79661e-18	1.834e-15	0.15142	0.13279	0.724279	2.08954	3.93985	3.75516
ASIC5	1.91934	4.34334	2.24681	1.93311	0.0532226		0	0	0	0.0853112	0	0.385623
KCND2	1.87156	4.31109	2.03608	2.11735	0.0342302		0	0	0	0.0214494	0.0539444	0.0388997
ENSG00000279716	1.8574	4.30055	2.24341	1.91697	0.0552416		0	0	0	0	0.120024	0.347143
RN7SL535P	1.86078	4.28919	2.11693	2.02613	0.0427511		0	0	0	8.51523	1.69949	0.9567
PI4KAP2	1.83351	4.28372	2.22964	1.92126	0.0546993		0	0	0	0	0.158768	0.166794
LINC02413	1.82554	4.278	2.23415	1.91482	0.0555152		0	0	0	0	1.25369	0.918914
POU3F3	1.81964	4.2615	2.2458	1.89754	0.0577563		0	0	0	0.0723431	0	0.0786908
UGT1A5	1.80371	4.24892	2.06523	2.05736	0.0396513		0	0	0	0.13123	0.0501322	0.094899
MAGEA2	3.64902	4.23762	1.70488	2.48558	0.0129341		0	0.0389921	0	0.568442	0.21939	0.0790525
ENSG00000303871	1.78778	4.23751	2.06927	2.04783	0.0405768		0	0	0	1.17549	0.764876	0.417929
ENSG00000268798	1.78469	4.23556	2.07009	2.04607	0.0407495		0	0	0	0.298939	0.12419	0.336794
ENSG00000282749	3.56989	4.20874	1.82609	2.30479	0.0211786		0	0	0.0356105	0	0.193507	0.448972
ENSG00000258660	1.75799	4.20641	2.53347	1.66033	0.0968476		0	0	0	1.48612	0	0
ENSG00000295179	1.73381	4.19873	2.0917	2.00733	0.0447142		0	0	0	0.320996	0.531002	0.314013
XAGE2	1.72275	4.19087	2.08664	2.00843	0.0445981		0	0	0	0.370249	0.757324	0.660666
CDCA4P1	1.71788	4.18613	2.29503	1.824	0.0681526		0	0	0	0.560606	1.22286	0
CHST9	1.71478	4.1849	2.09698	1.99568	0.0459682		0	0	0	0.0106991	0.1434	0.0621104
ENSG00000221184	1.71169	4.1827	2.12709	1.9664	0.0492526		0	0	0	2.5802	9.20853	13.528
ENSG00000306138	1.68499	4.14642	2.17229	1.90878	0.0562903		0	0	0	3.34788	0.762063	0.422007
ENSG00000277173	1.68189	4.14551	2.30608	1.79765	0.072233		0	0	0	0.437371	0	0.262848
MRAP-AS1	1.67393	4.13795	2.15757	1.91787	0.0551276		0	0	0	1.14316	0.205826	0.531277
ENSG00000300842	1.65284	4.13606	2.3387	1.76853	0.0769721		0	0	0	0	0.354447	0.087449
ENSG00000281348	1.65003	4.12024	2.31761	1.7778	0.0754374		0	0	0	1.31855	0.798969	0
ENSG00000280119	1.64384	4.11577	2.31995	1.77408	0.07605		0	0	0	0.0526757	0	0.071631
LINC00488	1.62791	4.10224	2.12979	1.92612	0.0540895		0	0	0	0.102226	0.106546	0.102646
LINC00524	1.60093	4.0811	2.12928	1.91666	0.0552813		0	0	0	1.14126	1.23839	1.46448
LINC02616	12.403	4.07478	0.96806	4.20922	2.5625e-05		0.38918	0	0.144856	0.903593	1.40749	2.08439
LINC00934	1.58987	4.07252	2.16314	1.88269	0.0597422		0	0	0	0.0650262	0.051772	0.69862
PARD3-DT	1.58677	4.06994	2.41082	1.68819	0.0913741		0	0	0	0.309683	0	3.55071
ENSG00000271519	1.57881	4.06366	2.2447	1.81033	0.0702442		0	0	0	0.0133827	0.0111234	0.0965439
CAMK1G	1.57394	4.05968	2.14701	1.89085	0.0586441		0	0	0	0.0551336	0.0922216	0.0998282
ENSG00000260122	3.25044	4.0593	1.87756	2.16201	0.0306177		0	0	0.0659513	0.507651	0	1.28894
NAIPP4	1.58219	4.05416	2.61496	1.55037	0.121053		0.00300081	0	0	0.212891	0	0
ENSG00000285942	1.56597	4.05318	2.15458	1.8812	0.0599452		0	0	0	0.0409133	0.117874	0.0805559
ENSG00000231612	1.56288	4.05079	2.19293	1.84721	0.0647173		0	0	0	0.39449	0.948691	2.08993
ENSG00000290577	1.55182	4.04096	2.38484	1.69444	0.0901822		0	0	0	0	0.0234291	0.344458
ENSG00000293757	1.54208	4.03219	2.38883	1.68793	0.091424		0	0	0	0.129647	0.500509	0
ENSG00000304917	1.54208	4.03219	2.38883	1.68793	0.091424		0	0	0	1.1061	3.51578	0
ENSG00000270480	1.52792	4.02083	2.36312	1.70149	0.0888501		0	0	0	0	0.574277	0.624791
GPC5	1.52792	4.02083	2.36312	1.70149	0.0888501		0	0	0	0	0.0940425	2.45095
ENSG00000290523	3.1502	4.01513	1.74117	2.306	0.0211107		0.0379382	0	0	0.111846	0.204194	0.377017
ENSG00000225726	1.51996	4.01399	2.36944	1.69406	0.090253		0	0	0	0	1.54953	1.13363
PLXNA4	1.51996	4.01399	2.36944	1.69406	0.090253		0	0	0	0	0.0235672	0.0169898
CCDC169-SOHLH2	1.51509	4.00901	2.4406	1.64263	0.100459		0	0	0	0.0363984	0.25547	0
ENSG00000296624	1.512	4.00705	2.3824	1.68194	0.0925813		0	0	0	0	0.966582	0.451323
TMEM204	1.512	4.00705	2.3824	1.68194	0.0925813		0	0	0	0	0.250995	0.116523
KLHL33	1.52821	4.0058	2.40221	1.66755	0.095405		0	0	0	0.0816758	0.0195347	0
ENSG00000282787	1.51715	3.99488	2.2362	1.78646	0.0740248		0	0	0	1.24135	0.168796	0.368624
ENSG00000296459	1.51715	3.99488	2.2362	1.78646	0.0740248		0	0	0	0.880445	0.120699	0.262737
LINC02631	1.50919	3.98804	2.23906	1.78112	0.0748928		0	0	0	0.48485	0.197369	0.0447213
ENSG00000304666	1.50609	3.98684	2.3866	1.67051	0.0948186		0	0	0	0.230906	0	0.166942
ENSG00000307549	1.50609	3.98684	2.3866	1.67051	0.0948186		0	0	0	0.977146	0	0.696864
MAGEA6-DT	1.50609	3.98684	2.3866	1.67051	0.0948186		0	0	0	0.457744	0	0.323799
ENSG00000299364	1.49813	3.97867	2.22711	1.78647	0.0740225		0	0	0	7.37371	1.33263	4.12937
ENSG00000286134	17.2754	3.97763	0.804672	4.94317	7.6864e-07	4.81038e-05	0.319487	0.288682	0.156989	6.71088	3.64276	2.81183
ENSG00000270866	3.04552	3.97004	1.71236	2.31847	0.020424		0	0.0484814	0	0.37634	0.467769	0.253938
ENSG00000305303	1.4791	3.96244	2.2293	1.77744	0.0754956		0	0	0	0.662446	0.131176	0.521703
ENSG00000291199	1.47423	3.95865	2.4007	1.64896	0.0991565		0	0	0	0.616321	0.393121	0
ENSG00000289690	1.46008	3.9461	2.2412	1.7607	0.0782884		0	0	0	0.0699534	0.0278502	0.133512
LINC02932	1.46008	3.9461	2.2412	1.7607	0.0782884		0	0	0	0.401651	0.0702536	0.912118
ENSG00000267580	1.45521	3.94145	2.23837	1.76086	0.0782626		0	0	0	0.612523	0.587977	0.119086
ENSG00000309526	1.45521	3.94145	2.23837	1.76086	0.0782626		0	0	0	0.141053	0.120198	0.0466106
ENSG00000309963	1.44902	3.93684	2.43747	1.61513	0.106282		0	0	0	0.156998	0	0.495083
ENSG00000294347	1.42999	3.91969	2.48562	1.57695	0.114807		0	0	0	0.183415	0	0.397984
ENSG00000270482	2.95361	3.91885	1.76765	2.21698	0.0266242		0.116106	0	0	0.229767	2.19374	1.08987
ENSG00000309673	1.42822	3.91771	2.25367	1.73837	0.0821457		0	0	0	0.216553	0.299986	0.0650757
ENSG00000259080	1.41097	3.90178	2.70462	1.44264	0.149123		0	0	0	0	0	0.324719
LINC01701	1.4092	3.90093	2.2408	1.74086	0.0817074		0	0	0	0.326591	0.453443	0.118792
ENSG00000295154	1.4061	3.89838	2.2627	1.72289	0.0849091		0	0	0	1.3883	3.59633	6.12801
ENSG00000300106	2.93177	3.89777	1.73749	2.24333	0.0248756		0.128217	0	0	0.741101	0.387573	0.280323
NCAM2	2.92868	3.89655	1.73773	2.24232	0.024941		0.216347	0	0	0.214261	0.0256922	1.13268
TFAP2B	1.39814	3.89113	2.26131	1.72074	0.0852975		0	0	0	0.0111256	0.0373052	0.0403523
ENSG00000288841	1.40639	3.88396	2.71307	1.43157	0.152266		0.0231048	0	0	3.41347	0	0
PRAL	1.40639	3.88396	2.71307	1.43157	0.152266		0	0	0	0.153525	0	0
USH1G	1.39017	3.8838	2.26932	1.71144	0.0870007		0	0	0	0.018221	0.0762949	0.0495318
ENSG00000229044	1.38708	3.88015	2.44983	1.58384	0.113229		0	0	0	0	1.24645	1.17757
ENSG00000236829	1.38708	3.88015	2.44983	1.58384	0.113229		0	0	0	0	0.921116	1.84
ENSG00000308755	1.38708	3.88015	2.44983	1.58384	0.113229		0	0	0	0	0.243415	0.528678
ENSG00000303691	2.90994	3.87805	1.84388	2.1032	0.0354484		0.107216	0	0	1.27249	0.0877197	0.285884
ENSG00000286712	1.37425	3.86862	2.3304	1.66007	0.0969012		0	0	0	0.0405528	0.236983	0.0435916
ENSG00000282017	1.38737	3.86382	2.51358	1.53718	0.12425		0	0	0	0.363836	0	0.046948
ENSG00000304357	1.38737	3.86382	2.51358	1.53718	0.12425		0	0	0	2.95982	0	0.422484
ENSG00000250723	5.39657	3.85734	1.39167	2.77172	0.00557606		0.0698744	0	0.0413117	0.45504	0.322712	0.226456
VN2R19P	1.3794	3.85616	2.51761	1.53167	0.125603		0	0	0	0.740775	0.0493408	0
ENSG00000286944	1.35522	3.84968	2.48387	1.54987	0.121172		0	0	0	0	0.0995409	0.0301504
ENSG00000232909	1.36834	3.84539	2.48566	1.54703	0.121856		0	0	0	0.674902	0	0.243555
ADGRE1	5.2219	3.8434	1.41378	2.71852	0.0065575		0.0266016	0.0234045	0	0.131063	0.197342	0.391502
ENSG00000250746	1.33929	3.83214	2.74787	1.39458	0.163141		0	0	0	0	0.254778	0
ENSG00000294847	1.33929	3.83214	2.74787	1.39458	0.163141		0	0	0	0	0.785322	0
TPTE	2.79914	3.82806	1.9298	1.98365	0.0472944		0	0	0.038812	0.208276	0	0.335364
ENSG00000295910	1.33339	3.81019	2.32124	1.64145	0.100704		0	0	0	0.391456	0.107888	0.0825659
IRAG1	2.76242	3.80889	1.79003	2.12784	0.0333503		0	0	0.0439896	0.0793046	0.0631063	0.0195028
SDHDP6	1.33029	3.80861	2.48567	1.53222	0.125468		0	0	0	1.33304	0	1.1761
ENSG00000287499	1.32233	3.7997	2.31305	1.64272	0.10044		0	0	0	0.0626661	0.0131245	0.0425981
LINC03125	1.3064	3.78408	2.32044	1.63076	0.102941		0	0	0	0.263379	0.28181	0.0475285
ENSG00000296839	1.3033	3.7814	2.32193	1.62856	0.103406		0	0	0	0.23866	0.0710906	0.270964
ENSG00000233403	1.29534	3.77343	2.29629	1.64327	0.100326		0	0	0	0.435909	0.239077	0.430943
PRR20A	1.29534	3.77343	2.29629	1.64327	0.100326		0	0	0	0.102591	0.0642535	0.0927832
PRR20B	1.29534	3.77343	2.29629	1.64327	0.100326		0	0	0	0.102591	0.0642535	0.0927832
PRR20D	1.29534	3.77343	2.29629	1.64327	0.100326		0	0	0	0.102591	0.0642535	0.0927832
PRR20E	1.29534	3.77343	2.29629	1.64327	0.100326		0	0	0	0.102591	0.0642535	0.0927832
ENSG00000306410	1.28738	3.76554	2.30007	1.63714	0.101601		0	0	0	0.423573	0.325074	0.235681
ASGR1	1.28428	3.76289	2.34406	1.60529	0.10843		0	0	0	0.0667162	0.0894556	0.271463
ENSG00000243960	10.2425	3.75874	1.13688	3.30618	0.000945767		1.923	0	0	3.87187	0.920758	3.8393
ENSG00000305679	1.27941	3.75762	2.33338	1.61038	0.107315		0	0	0	0.329388	0.279421	0.101212
LINC02476	5.00717	3.74969	1.42894	2.6241	0.00868773		0	0	0.090987	0.722259	0.449	0.61851
AP1M2	5.03853	3.74409	1.42466	2.62806	0.00858731		0.249641	0	0	1.24564	0.69747	0.297405
ENSG00000276934	1.25729	3.736	2.35742	1.58478	0.113015		0	0	0	0.326683	0.526266	1.44481
GNGT2	1.25729	3.736	2.35742	1.58478	0.113015		0	0	0	0.097013	0.205523	0.457809
ENSG00000244255	1.2542	3.73191	2.81039	1.3279	0.184213		0	0	0	0	0	0.139831
RPL23AP84	1.2542	3.73191	2.81039	1.3279	0.184213		0	0	0	0	0	2.43378
ZBTB45P1	1.2542	3.73191	2.81039	1.3279	0.184213		0	0	0	0	0	0.373645
LOLI1	2.62157	3.72635	1.79787	2.07265	0.0382047		0	0	0.0445603	0.302336	0.187353	0.118919
LAIR1	1.2334	3.71145	2.36966	1.56623	0.117294		0	0	0	0.148207	0.0540103	0.0736888
TUBB8P2	1.2334	3.71145	2.36966	1.56623	0.117294		0	0	0	0.308271	1.24386	0.545652
ENSG00000279136	1.2303	3.7075	2.54822	1.45494	0.145686		0	0	0	0	2.0824	3.876
ENSG00000295786	1.22544	3.70291	2.41031	1.53628	0.12447		0	0	0	0.192914	0.945969	0.172004
CCRL2	2.55618	3.70283	1.7952	2.06263	0.0391479		0	0.0659959	0	0.230367	0.230603	0.166554
ENSG00000293203	1.22234	3.69907	2.54863	1.45139	0.14667		0	0	0	0	0.206159	0.224171
ENSG00000241728	2.55757	3.69438	3.92464	0.941329	0.346536		0	0	0.224791	0	1.94589	0
DDX53	2.53406	3.69162	1.81469	2.03429	0.0419221		0	0.0159262	0	0.0534783	0.0597165	0.129227
ENSG00000279095	1.23059	3.69103	2.83375	1.30252	0.192737		0	0	0	0.251336	0	0
ENSG00000285585	1.23059	3.69103	2.83375	1.30252	0.192737		0	0	0	0.187128	0	0
ENSG00000298836	1.23059	3.69103	2.83375	1.30252	0.192737		0	0	0	1.6022	0	0
ENSG00000303320	1.23059	3.69103	2.83375	1.30252	0.192737		0	0	0	0.232739	0	0
ENSG00000131152	1.21438	3.69053	2.55822	1.44261	0.14913		0	0	0	0	0.377586	0.22761
ENSG00000310457	2.53228	3.6901	1.86495	1.97865	0.047855		0	0.14963	0	0.846698	1.24969	0.151873
ENSG00000287908	1.20641	3.68184	2.57883	1.42772	0.153373		0	0	0	0	0.130601	0.0531221
ENSG00000308388	1.20641	3.68184	2.57883	1.42772	0.153373		0	0	0	0	0.847258	0.309722
OLR1	4.82646	3.67685	1.47582	2.4914	0.012724		0.28161	0	0	0.277327	0.115277	1.25803
ENSG00000303522	1.19845	3.67289	2.62176	1.40093	0.161236		0	0	0	0	3.72925	0.592576
ZNF208	1.19845	3.67289	2.62176	1.40093	0.161236		0	0	0	0	0.0396052	0.227798
ENSG00000272815	1.21157	3.66831	2.62131	1.39942	0.161688		0	0	0	0.116929	0	0.0247042
ENSG00000308800	1.21157	3.66831	2.62131	1.39942	0.161688		0	0	0	3.6845	0	0.541767
HAL	1.21157	3.66831	2.62131	1.39942	0.161688		0	0	0	0.295095	0	0.635312
LINC03076	2.50565	3.66583	1.85045	1.98104	0.0475863		0	0	0.448106	0.421351	0.825322	0.854282
ENSG00000256407	1.19048	3.6624	2.85728	1.28178	0.199921		0	0	0	0	0.180345	0
ENSG00000265625	1.19048	3.6624	2.85728	1.28178	0.199921		0	0	0	0	0.528433	0
ENSG00000269110	1.19048	3.6624	2.85728	1.28178	0.199921		0	0	0	0	1.79461	0
ENSG00000282907	1.19048	3.6624	2.85728	1.28178	0.199921		0	0	0	0	0.633008	0
ENSG00000298680	1.2036	3.65955	2.6264	1.39337	0.163507		0	0	0	1.6284	0.219858	0
STXBP6	1.2036	3.65955	2.6264	1.39337	0.163507		0	0	0	0.129388	0.0538273	0
TEKT4P2	14.006	3.64889	0.879237	4.15007	3.32377e-05	0.00110019	0	0.0469496	0.287691	1.83653	1.01663	0.778568
ENSG00000297697	1.19254	3.64735	2.59792	1.40395	0.160334		0	0	0	0.448352	0	0.161413
PIANP	1.19254	3.64735	2.59792	1.40395	0.160334		0	0	0	0.12321	0	0.0446308
ENSG00000235410	1.18458	3.63709	2.44273	1.48895	0.136502		0	0	0	0.460296	0.101298	0.110124
NCAM1	11.5044	3.63054	0.911377	3.98358	6.78853e-05		0.0448014	0.00960579	0.0324838	0.262224	0.854642	0.259141
ENSG00000228737	1.17661	3.6296	2.60844	1.39148	0.164078		0	0	0	0.951847	0.367428	0
ENSG00000303173	1.17661	3.6296	2.60844	1.39148	0.164078		0	0	0	0.549603	0.236811	0
PPP1R16B	1.17661	3.6296	2.60844	1.39148	0.164078		0	0	0	0.0510712	0.0171268	0
ENSG00000289157	1.17352	3.62641	2.59794	1.39588	0.162752		0	0	0	1.60908	0	1.1183
ENSG00000305063	1.17352	3.62641	2.59794	1.39588	0.162752		0	0	0	0.395832	0	0.266964
UTS2	1.17352	3.62641	2.59794	1.39588	0.162752		0	0	0	0.195672	0	0.104225
ENSG00000293630	2.40531	3.61904	2.04077	1.77336	0.0761683		0	0.0995794	0.000397993	0.000768748	0.93797	0.127234
ENSG00000303418	1.16555	3.61625	2.42008	1.49427	0.135105		0	0	0	0.651372	0.133644	0.291119
ENSG00000306485	1.16555	3.61625	2.42008	1.49427	0.135105		0	0	0	0.677359	0.138854	0.302571
LINC01354	1.15449	3.60527	2.61093	1.38084	0.167329		0	0	0	0.719563	0	1.20262
ENSG00000288040	1.14963	3.59936	2.61428	1.37681	0.168573		0	0	0	0.189603	0.118602	0
ADGRL2	11.5011	3.59909	0.982823	3.66199	0.000250259		0.0730027	0	0	0.163402	0.546555	0.525725
ENSG00000260729	1.14653	3.59543	2.42286	1.48396	0.13782		0	0	0	0.0448004	0.01252	0.0435477
ENSG00000285663	1.14653	3.59543	2.42286	1.48396	0.13782		0	0	0	0.112523	0.0287965	0.0981001
ENSG00000302512	1.14653	3.59543	2.42286	1.48396	0.13782		0	0	0	0.297034	0.0809177	0.269471
CSAG1	11.3501	3.59131	0.948083	3.78797	0.000151882		0.184782	0	0.320109	3.57821	2.15591	3.46353
ATP8A1	1.13857	3.58641	2.40644	1.49034	0.136135		0	0	0	0.0316695	0.0176999	0.0191451
ENSG00000224066	1.13857	3.58641	2.40644	1.49034	0.136135		0.0328418	0	0	0.424418	0.20426	0.222068
ENSG00000267122	1.13857	3.58641	2.40644	1.49034	0.136135		0	0	0	0.0731051	0.040779	0.0441361
ENSG00000308979	1.13857	3.58641	2.40644	1.49034	0.136135		0	0	0	0.132921	0.173108	0.238289
MAGEA11	13.423	3.58627	0.876315	4.09245	4.26841e-05		0	0.0343642	0.185591	0.70575	0.778188	1.07833
ENSG00000258944	1.13547	3.58386	2.63687	1.35913	0.174104		0	0	0	0.252262	0	0.565668
ENSG00000293765	1.13547	3.58386	2.63687	1.35913	0.174104		0	0	0	1.65147	0	3.42584
RN7SL317P	1.13547	3.58386	2.63687	1.35913	0.174104		0	0	0	1.69855	0	3.73524
RPL32P20	1.13547	3.58386	2.63687	1.35913	0.174104		0	0	0	0.992956	0	2.18875
NLRP1	93.4137	3.57989	0.323392	11.0698	1.75759e-28	2.26407e-25	1.16508	0.64883	0.858231	2.43036	3.77087	3.89576
CRYBB2	1.1306	3.57747	2.43241	1.47075	0.141359		0	0	0	0.384952	0.211643	0.074967
ENSG00000235522	1.1306	3.57747	2.43241	1.47075	0.141359		0	0	0	0.4212	0.536006	0.152137
TRPM6	1.1306	3.57747	2.43241	1.47075	0.141359		0	0	0	0.0469872	0.0187132	0.00678789
ENSG00000307521	2.36658	3.57594	1.91145	1.8708	0.0613733		0	0	0.0836026	0.0849138	0.140905	0.439895
ENSG00000300002	1.12751	3.5744	2.44267	1.46332	0.143381		0	0	0	0.343581	0.140812	0.613723
ENSG00000275527	2.36014	3.56877	2.05091	1.74009	0.0818425		0.206571	0	0	0	0.0446012	1.76839
ENSG00000265217	1.12264	3.56858	2.63349	1.35507	0.175394		0	0	0	0.219496	0.243216	0
ENSG00000305225	1.12264	3.56858	2.63349	1.35507	0.175394		0	0	0	0.270945	0.277943	0
ENSG00000309986	1.12264	3.56858	2.63349	1.35507	0.175394		0	0	0	0.383742	0.40484	0
MRPL45P1	1.12264	3.56858	2.63349	1.35507	0.175394		0	0	0	0.292958	0.323497	0
ENSG00000276742	1.11954	3.5653	2.418	1.47449	0.140351		0	0	0	1.85288	1.47779	2.46624
ENSG00000290093	1.11954	3.5653	2.418	1.47449	0.140351		0	0	0	0.72307	0.581589	0.958402
ENSG00000303209	1.11954	3.5653	2.418	1.47449	0.140351		0	0	0	1.54635	1.22569	2.04937
SLAMF7	2.31844	3.55928	1.88058	1.89264	0.0584052		0	0.0164289	0	0.0515214	0.166537	0.0526271
CRTAC1	1.11158	3.55619	2.42293	1.46773	0.142179		0	0	0	0.0632939	0.0793582	0.0572797
ENSG00000274080	1.11158	3.55619	2.42293	1.46773	0.142179		0	0	0	0.0638819	0.0791156	0.0554497
CA2	1.10848	3.55298	2.48812	1.42798	0.153298		0	0	0	0.104359	0.0393774	0.213315
ENSG00000286891	1.10361	3.54696	2.45753	1.4433	0.148935		0	0	0	0.0484576	0.0810925	0.021942
ENSG00000288288	2.30773	3.54048	2.01091	1.76064	0.078299		0	0	0.0547422	0	0.395099	0.303411
ENSG00000288773	2.28835	3.54043	2.0155	1.7566	0.0789855		0	0.0358767	0	0	0.303153	0.287941
ENSG00000289758	1.09742	3.53932	2.94027	1.20374	0.22869		0	0	0	0	0	0.134138
ENSG00000289381	1.09255	3.53457	2.45628	1.43899	0.150153		0	0	0	0.0519766	0.129968	0.140842
ENSG00000308391	1.09255	3.53457	2.45628	1.43899	0.150153		0	0	0	0.0308878	0.0774627	0.0838644
KCNAB1-AS2	1.09255	3.53457	2.45628	1.43899	0.150153		0	0	0	0.254652	0.619951	0.677762
FOLH1	10.6839	3.5287	0.931428	3.78848	0.000151572		0.0360086	0.0633462	0.062925	0.477622	0.387314	1.61155
ENSG00000295223	1.08459	3.52519	2.4698	1.42732	0.153488		0	0	0	0.127489	0.420601	0.228673
ENSG00000299144	1.08459	3.52519	2.4698	1.42732	0.153488		0	0	0	0.352332	0.516017	0.066654
LINC03032	1.08459	3.52519	2.4698	1.42732	0.153488		0	0	0	0.046471	0.155054	0.0622905
ENSG00000299867	1.07353	3.51134	2.67016	1.31503	0.1885		0	0	0	0	0.290292	0.420683
ENSG00000304631	1.07353	3.51134	2.67016	1.31503	0.1885		0	0	0	0	0.310849	0.450638
PKD1P2	1.07353	3.51134	2.67016	1.31503	0.1885		0	0	0	0	0.0172845	0.0195709
ENSG00000268199	2.28619	3.50631	2.252	1.55698	0.119476		0	0	0.368002	2.31188	0	0.032996
ENSG00000287236	1.06866	3.50476	2.7226	1.28728	0.197995		0	0	0	0.0660651	0.329746	0
ENSG00000289841	1.06866	3.50476	2.7226	1.28728	0.197995		0	0	0	0.116694	0.578333	0
ENSG00000296674	1.06866	3.50476	2.7226	1.28728	0.197995		0	0	0	0.163292	0.804026	0
ENSG00000302992	2.2715	3.50319	1.86311	1.88029	0.0600681		0.0516008	0	0	0.203618	0.127306	0.275902
ENSG00000224886	1.06556	3.50166	2.67646	1.30832	0.190766		0.13731	0	0	0	1.01974	0.851175
ENSG00000300346	1.06556	3.50166	2.67646	1.30832	0.190766		0	0	0	0	1.4065	1.16443
ENSG00000306055	1.06556	3.50166	2.67646	1.30832	0.190766		0	0	0	0	0.677432	0.55483
LINC03040	1.06556	3.50166	2.67646	1.30832	0.190766		0	0	0	0	0.0401761	0.0656919
NPB	1.06556	3.50166	2.67646	1.30832	0.190766		0	0	0	0	0.0952299	0.0728117
ENSG00000298713	1.0576	3.49182	2.69569	1.29533	0.195206		0	0	0	0	1.39557	0.572262
ENSG00000300649	1.0576	3.49182	2.69569	1.29533	0.195206		0	0	0	0	0.277239	0.120253
ZNF843	1.0576	3.49182	2.69569	1.29533	0.195206		0	0	0	0	0.070704	0.0305968
ENSG00000299703	1.04964	3.4817	2.73786	1.27169	0.203485		0	0	0	0	1.91728	0.117328
ENSG00000301259	1.04964	3.4817	2.73786	1.27169	0.203485		0	0	0	0	0.776835	0.140989
SUGT1P1	1.04964	3.4817	2.73786	1.27169	0.203485		0	0	0	0	1.63403	0.313671
ALDH1L1-AS2	1.04167	3.46994	2.9915	1.15993	0.246077		0	0	0	0	0.343326	0
ENSG00000255334	1.04167	3.46994	2.9915	1.15993	0.246077		0	0	0	0	4.97355	0
ENSG00000258178	1.04167	3.46994	2.9915	1.15993	0.246077		0	0	0	0	0.380435	0
ENSG00000268163	1.04167	3.46994	2.9915	1.15993	0.246077		0	0	0	0	1.00099	0
ENSG00000274272	1.04167	3.46994	2.9915	1.15993	0.246077		0	0	0	0	0.0793105	0
ENSG00000297331	1.04167	3.46994	2.9915	1.15993	0.246077		0	0	0	0	0.456916	0
ENSG00000302462	1.04167	3.46994	2.9915	1.15993	0.246077		0	0	0	0	0.603946	0
HSPE1P11	1.04167	3.46994	2.9915	1.15993	0.246077		0	0	0	0	5.43883	0
PHKA1P1	1.04167	3.46994	2.9915	1.15993	0.246077		0	0	0	0	1.06426	0
SNRPCP3	1.04167	3.46994	2.9915	1.15993	0.246077		0	0	0	0	2.03692	0.0224678
SIGLEC8	1.05479	3.46833	2.98635	1.16139	0.245482		0	0	0	0.134531	0	0
SPDYE2B	1.05479	3.46833	2.98635	1.16139	0.245482		0	0	0	0.163435	0	0
ENSG00000278594	2.18584	3.45223	2.07237	1.66583	0.0957466		0	0.0789413	0	0.7455	0.221371	0
GPC6	115.747	3.45135	0.314779	10.9644	5.67012e-28	6.74221e-25	0.194234	0.0699424	0.219113	1.57337	1.61822	2.06555
ENSG00000279390	2.1506	3.44399	1.93745	1.77759	0.0754716		0	0.028066	0	0.0314453	0.21028	0.113832
PTPRQ	2.19569	3.44323	2.05038	1.67931	0.0930916		0.00765619	0	0	0.0527637	0	0.0341852
ENSG00000261204	1.03577	3.44217	2.75862	1.24779	0.212108		0	0	0	2.13482	0	0.377056
ENSG00000278877	1.03577	3.44217	2.75862	1.24779	0.212108		0	0	0	5.554	0	0.992191
ENSG00000284430	1.03577	3.44217	2.75862	1.24779	0.212108		0	0	0	0.0623455	0	0.0113015
ENSG00000296382	1.03577	3.44217	2.75862	1.24779	0.212108		0	0	0	0.223531	0	0.056793
MAGEA3-DT	14.4423	3.43666	0.810919	4.23798	2.25538e-05	0.000794162	0.488586	0	0.621475	4.66939	3.57953	3.75411
RAB4B-EGLN2	16.2615	3.436	0.806066	4.26268	2.01986e-05	0.000726118	1.42062	0.618176	0.621673	1.36821	2.35092	3.29157
XKR4	4.00113	3.43424	1.47556	2.32741	0.0199432		0	0.00270847	0.00302644	0.0209207	0.0224447	0.0194236
ENSG00000293696	1.0278	3.43196	2.76526	1.2411	0.21457		0	0	0	0.415048	0.068891	0
ENSG00000303948	1.0278	3.43196	2.76526	1.2411	0.21457		0	0	0	1.20123	0.159553	0
MAGEA1	72.174	3.42914	0.361796	9.4781	2.5896e-21	1.66792e-18	0.342354	0.60216	0.505235	5.95016	4.54358	5.3794
WNT11	4.08732	3.4269	1.54004	2.2252	0.0260677		0	0	0.0743285	0.297531	0.0931893	0.403678
SYT9	1.01674	3.41784	2.74197	1.24649	0.212584		0	0	0	0.0663054	0	0.0373192
CCL22	2.10178	3.39709	1.90154	1.7865	0.0740188		0	0.0202706	0	0.113484	0.076954	0.062351
ENSG00000303329	2.12116	3.39707	1.89709	1.79067	0.0733458		0	0	0.114432	0.586942	0.38781	0.316131
C1orf94	1.00082	3.39706	2.75571	1.23274	0.217674		0	0	0	0.129565	0.054144	0
ENSG00000260541	1.00082	3.39706	2.75571	1.23274	0.217674		0	0	0	6.07529	2.7747	0
ENSG00000285736	1.00082	3.39706	2.75571	1.23274	0.217674		0	0	0	0.421147	0.17421	0
ENSG00000306939	1.00082	3.39706	2.75571	1.23274	0.217674		0	0	0	0.534781	0.228591	0
ENSG00000308845	1.00082	3.39706	2.75571	1.23274	0.217674		0	0	0	0.606418	0.249249	0
ENSG00000310336	1.00082	3.39706	2.75571	1.23274	0.217674		0.00602484	0.0267207	0	0.455328	0.139805	0
BRINP3-DT	0.99772	3.39338	2.75069	1.23364	0.217335		0	0	0	0.361535	0	0.319467
CYRIA	0.99772	3.39338	2.75069	1.23364	0.217335		0	0	0	0.0549164	0	0.148767
ENSG00000251076	0.99772	3.39338	2.75069	1.23364	0.217335		0	0	0	0.0817868	0	0.0740462
ENSG00000267552	0.99772	3.39338	2.75069	1.23364	0.217335		0	0	0	0.447979	0	0.403363
ENSG00000283031	0.99772	3.39338	2.75069	1.23364	0.217335		0	0	0	0.0740804	0	0.0670854
ENSG00000307469	0.99772	3.39338	2.75069	1.23364	0.217335		0	0	0	1.03016	0	1.02786
ENSG00000307972	0.99772	3.39338	2.75069	1.23364	0.217335		0	0	0	0.112067	0	0.101889
ENSG00000308660	0.99772	3.39338	2.75069	1.23364	0.217335		0	0	0	0.605207	0	0.586956
GUSBP15	0.99772	3.39338	2.75069	1.23364	0.217335		0	0	0	1.60997	0	1.39876
PPIAP45	0.99772	3.39338	2.75069	1.23364	0.217335		0	0	0	1.01463	0	0.899506
RN7SL268P	0.99772	3.39338	2.75069	1.23364	0.217335		0	0	0	3.18	0	2.82724
RPL21P119	0.99772	3.39338	2.75069	1.23364	0.217335		0	0	0	1.11461	0	0.970063
CDH10	2.1132	3.39197	1.91134	1.77465	0.0759555		0	0	0.0431963	0.158687	0.144572	0.0747585
THBD	228.435	3.38758	0.242794	13.9525	3.03829e-44	9.39319e-41	0.708895	0.751478	0.31926	7.56903	5.583	5.70953
PMS2P6	2.11039	3.3804	2.29627	1.47213	0.140986		0	0	0.177192	1.67661	0	0
TRBV12-3	2.11039	3.3804	2.29627	1.47213	0.140986		0	0	0.456244	5.59968	0	0
ENSG00000301524	0.981791	3.37153	2.56009	1.31696	0.187853		0	0	0	0.250433	0.13855	0.0751766
ZNF671	0.981791	3.37153	2.56009	1.31696	0.187853		0	0	0	0.204821	0.146724	0.411781
ENSG00000233470	0.978695	3.36859	2.77561	1.21364	0.224885		0	0	0	0.75822	0	1.27787
ENSG00000273049	0.978695	3.36859	2.77561	1.21364	0.224885		0	0	0	0.196573	0	0.402644
ENSG00000305667	0.978695	3.36859	2.77561	1.21364	0.224885		0	0	0	0.71214	0	1.25803
ENSG00000307681	0.978695	3.36859	2.77561	1.21364	0.224885		0	0	0	0.117924	0	0.212887
TTLL6	0.978695	3.36859	2.77561	1.21364	0.224885		0	0	0	0.350835	0	0.0519661
ENSG00000259135	0.973827	3.36161	2.77225	1.21259	0.225287		0	0	0	1.24438	0.996335	0
ENSG00000295129	0.973827	3.36161	2.77225	1.21259	0.225287		0	0	0	1.97235	1.56621	0
ENSG00000301753	0.973827	3.36161	2.77225	1.21259	0.225287		0	0	0	0.57325	0.37478	0
ENSG00000228944	0.970731	3.35751	2.56878	1.30705	0.191197		0	0	0	0.0732331	0.0421476	0.103359
ENSG00000290769	0.970731	3.35751	2.56878	1.30705	0.191197		0	0	0	0.0562329	0.0235133	0.07636
ENSG00000309135	0.970731	3.35751	2.56878	1.30705	0.191197		0	0	0	0.393455	0.192672	0.526042
ENSG00000309226	0.970731	3.35751	2.56878	1.30705	0.191197		0	0	0	0.974472	0.388165	1.28937
LINC01837	0.970731	3.35751	2.56878	1.30705	0.191197		0	0	0	0.112071	0.0658791	0.608428
RORB-AS1	0.970731	3.35751	2.56878	1.30705	0.191197		0	0	0	0.505781	0.0287632	0.369561
TGIF2LX	0.970731	3.35751	2.56878	1.30705	0.191197		0	0	0	0.206901	0.0856055	0.278962
ENSG00000261822	5.51396	3.35073	1.4285	2.34562	0.0189953		0	0.581336	0.0887089	2.25412	0.256414	4.34582
ENSG00000292442	0.962767	3.34695	2.55407	1.31044	0.190047		0	0	0	0.0687889	0.0460254	0.062277
ENSG00000292443	0.962767	3.34695	2.55407	1.31044	0.190047		0	0	0	0.0687889	0.0460254	0.062277
ENSG00000295540	0.962767	3.34695	2.55407	1.31044	0.190047		0	0	0	0.922166	0.735912	1.15354
SCG5-AS1	0.962767	3.34695	2.55407	1.31044	0.190047		0	0	0	0.799658	0.71504	0.718151
SMIM33	0.962767	3.34695	2.55407	1.31044	0.190047		0	0	0	0.0561116	0.0447305	0.046909
ENSG00000236841	5.70566	3.34529	1.23997	2.69788	0.00697826		0	0.0141392	0.0318084	0.109855	0.184232	0.172015
CMTM2	0.959671	3.34334	2.82603	1.18305	0.236788		0	0	0	0.245514	0	0.653923
ENSG00000294145	0.959671	3.34334	2.82603	1.18305	0.236788		0	0	0	0.900115	0	3.82698
LINC01870	0.959671	3.34334	2.82603	1.18305	0.236788		0	0	0	0.132921	0	0.50322
LINC03062	0.959671	3.34334	2.82603	1.18305	0.236788		0	0	0.00449077	0.0870536	3.08625e-05	0.343769
MACROD2-IT1	0.959671	3.34334	2.82603	1.18305	0.236788		0	0	0	0.165567	0	0.981312
NOVA1-DT	0.959671	3.34334	2.82603	1.18305	0.236788		0	0	0	0.0331527	0	0.156074
ENSG00000288004	2.03685	3.33911	1.95554	1.70751	0.0877273		0.0776854	0	0	0.164124	0.308227	0.839931
ENSG00000228005	2.05794	3.33842	2.10263	1.58773	0.112347		0.130158	0	0	0.994222	0	0.318376
ENSG00000258454	0.954803	3.33635	2.58155	1.29238	0.196226		0	0	0	0.294943	0.683026	0.13201
ENSG00000296483	0.946839	3.32532	2.80521	1.18541	0.235856		0	0	0	0.0739186	0.162	0
ENSG00000301132	0.946839	3.32532	2.80521	1.18541	0.235856		0	0	0	0.659718	1.0628	0
ENSG00000304399	0.946839	3.32532	2.80521	1.18541	0.235856		0	0	0	0.260586	0.429687	0
MTCYBP14	0.946839	3.32532	2.80521	1.18541	0.235856		0	0	0	0.290606	0.478154	0
SCARNA5	0.946839	3.32532	2.80521	1.18541	0.235856		0	0	0	2.43974	4.0438	0
ENSG00000257390	3.96826	3.32495	3.86784	0.859642	0.389986		0.270702	0	0	0	0	0.816602
ENSG00000260651	0.943743	3.322	2.59068	1.28229	0.199741		0	0	0	0.333186	0.536569	0.884234
TIMD4	0.943743	3.322	2.59068	1.28229	0.199741		0	0	0	0.215788	0.351727	0.576401
MAGEA6	174.129	3.32065	0.239031	13.8921	7.07441e-44	1.8226e-40	1.39045	1.54244	0.82698	13.3292	13.4135	12.2507
ANKRD20A2P	0.940647	3.31699	3.10418	1.06856	0.285269		0	0	0	0	0	0.0799327
DLX5	0.940647	3.31699	3.10418	1.06856	0.285269		0	0	0	0	0	0.289003
ENSG00000258064	0.940647	3.31699	3.10418	1.06856	0.285269		0	0	0	0	0	0.681433
ENSG00000263982	0.940647	3.31699	3.10418	1.06856	0.285269		0	0	0	0	0	2.79556
ENSG00000279285	0.940647	3.31699	3.10418	1.06856	0.285269		0	0	0	0	0	0.727759
ENSG00000285779	0.940647	3.31699	3.10418	1.06856	0.285269		0	0	0	0	0	0.177216
ENSG00000291313	0.940647	3.31699	3.10418	1.06856	0.285269		0	0	0	0	2.79753e-09	1.02166
ENSG00000299313	0.935779	3.3112	2.59734	1.27484	0.202365		0	0	0	0.212734	0.45581	0.378896
INKILN	0.935779	3.3112	2.59734	1.27484	0.202365		0	0	0	0.205475	1.74781	0.366119
ADAMTS3	38.7626	3.31106	0.50324	6.57947	4.72113e-11	7.76374e-09	0.214816	0.0981046	0.0839543	0.538747	0.602253	0.868547
MAGEA12	33.0607	3.311	0.546725	6.05607	1.39488e-09	1.6212e-07	0.177096	0.467218	0.118546	3.01267	2.44626	1.89447
ENSG00000274737	0.932683	3.30647	2.85214	1.15929	0.246337		0	0	0	0	0.226506	1.23964
ENSG00000286661	0.932683	3.30647	2.85214	1.15929	0.246337		0	0	0	0	0.0142776	0.0772394
ENSG00000244086	0.927815	3.30017	2.63282	1.25347	0.210034		0	0	0	0.695595	2.20819	0.614186
ENSG00000249642	0.927815	3.30017	2.63282	1.25347	0.210034		0	0	0	0.0644125	0.214381	0.0581118
ENSG00000309043	0.927815	3.30017	2.63282	1.25347	0.210034		0	0	0	0.398864	0.319705	0.352324
ENSG00000305802	1.99934	3.2993	1.95279	1.68953	0.0911183		0	0	0.122128	0.671664	0.196065	0.301368
ENSG00000290055	0.924719	3.29543	2.82713	1.16564	0.243758		0	0	0	0	3.25257	5.85633
ENSG00000305386	0.924719	3.29543	2.82713	1.16564	0.243758		0	0	0	0	0.285647	0.277522
ENSG00000251376	0.91985	3.28794	2.86497	1.14764	0.251118		0	0	0	0.208318	0.79641	0
ENSG00000288792	0.91985	3.28794	2.86497	1.14764	0.251118		0	0	0	0.179547	0.735157	0
LINC02251	0.91985	3.28794	2.86497	1.14764	0.251118		0	0	0	0.0734375	0.244112	0
SVIL2P	1.95784	3.28545	2.11538	1.55313	0.120393		0	0.0288792	0	0.110636	0	0.150056
ENSG00000253613	0.916755	3.28422	2.82769	1.16145	0.245459		0.0977111	0	0	0	0.597477	1.18674
ENSG00000285652	0.916755	3.28422	2.82769	1.16145	0.245459		0	0	0	0	0.0388403	0.0429047
ENSG00000303159	0.916755	3.28422	2.82769	1.16145	0.245459		0	0	0	0	0.179342	0.416354
PCBP2-OT1	0.916755	3.28422	2.82769	1.16145	0.245459		0	0	0	0	0.511944	0.558657
LINC02774	5.65822	3.28268	1.28658	2.55148	0.0107265		0.303835	0	0	1.20466	1.22692	0.736122
ENSG00000259522	5.7625	3.2779	2.67609	1.22488	0.220619		0.0433285	0	0	0	0.16589	0.26222
ENSG00000285125	5.7625	3.2779	2.67609	1.22488	0.220619		0.0433285	0	0	0	0.16589	0.26222
LAGE3P1	1.94501	3.27516	1.95629	1.67416	0.0940985		0	0.285377	0	1.72884	1.04765	0.575083
ACP5	3.6277	3.27365	1.53481	2.13293	0.0329302		0	0.038679	0.0548233	1.10289	0.183863	0.298912
CTRC	1.96591	3.27326	1.95065	1.67804	0.0933402		0.18146	0	0	0.0842738	0.0351869	0.482224
ENSG00000227681	0.90879	3.27285	2.84343	1.15102	0.249723		0	0	0	0	1.60076	0.849148
ENSG00000289908	0.90879	3.27285	2.84343	1.15102	0.249723		0	0	0	0	0.149013	0.0807141
ENSG00000306802	0.90879	3.27285	2.84343	1.15102	0.249723		0	0	0	0	1.4065	0.776285
ITCH-AS1	0.90879	3.27285	2.84343	1.15102	0.249723		0	0	0	0	3.05968	1.87155
RNU2-65P	0.90879	3.27285	2.84343	1.15102	0.249723		0	0	0	0	5.55287	2.88966
AR	50.9004	3.26957	0.414777	7.88271	3.20352e-15	9.70982e-13	0.0568986	0.0511239	0.0692386	0.486229	0.558893	0.542665
ENSG00000261427	0.900826	3.26119	2.88461	1.13054	0.258247		0	0	0	0	2.61035	0.580896
ENSG00000298650	0.900826	3.26119	2.88461	1.13054	0.258247		0	0	0	0	0.514872	0.111959
ENSG00000303392	0.900826	3.26119	2.88461	1.13054	0.258247		0	0	0	0	1.05019	0.119983
ENSG00000306205	0.900826	3.26119	2.88461	1.13054	0.258247		0	0	0	0	1.11337	0.243626
RAPGEF4-AS1	1.92289	3.26016	1.96816	1.65645	0.0976298		0	0.0122596	0	0.280022	0.0229904	0.0746135
SNX29P1	1.94227	3.26016	1.96303	1.66078	0.0967583		0	0	0.0833698	0.24631	0.140507	0.425167
ODAD1	1.9374	3.25636	1.95616	1.66467	0.0959789		0	0	0.0222087	0.0918653	0.265998	0.229736
ZIC3	1.9343	3.25449	1.9484	1.67034	0.0948524		0	0	0.0356593	0.107005	0.0893921	0.161334
ASTN1	0.892862	3.24775	3.16074	1.02753	0.304173		0	0	0	0	0.110839	0
COX7A1	0.892862	3.24775	3.16074	1.02753	0.304173		0	0	0	0	3.72902	0
ENSG00000229368	0.892862	3.24775	3.16074	1.02753	0.304173		0	0	0	0	1.29685	0
ENSG00000252677	0.892862	3.24775	3.16074	1.02753	0.304173		0	0	0	0	10.286	0
ENSG00000270495	0.892862	3.24775	3.16074	1.02753	0.304173		0	0	0	0	0.712128	0
ENSG00000280225	0.892862	3.24775	3.16074	1.02753	0.304173		0	0	0	0	0.122825	0
ENSG00000284719	0.892862	3.24775	3.16074	1.02753	0.304173		0	0	0	0	0.576735	0
ENSG00000285547	0.892862	3.24775	3.16074	1.02753	0.304173		0	0	0	0	0.208143	0
ENSG00000287322	0.892862	3.24775	3.16074	1.02753	0.304173		0	0	0	0	0.23834	0
ENSG00000293183	0.892862	3.24775	3.16074	1.02753	0.304173		0	0	0	0	0.213144	0
ENSG00000302574	0.892862	3.24775	3.16074	1.02753	0.304173		0.0352375	0	0	0	0.401728	0
ENSG00000302726	0.892862	3.24775	3.16074	1.02753	0.304173		0	0	0	0.0103818	0.645313	0
ENSG00000303940	0.892862	3.24775	3.16074	1.02753	0.304173		0	0	0	0	0.585502	0
ENSG00000304750	0.892862	3.24775	3.16074	1.02753	0.304173		0	0	0	0	2.09806	0
PSMD14P1	0.892862	3.24775	3.16074	1.02753	0.304173		0	0	0	0	0.495719	0
RNU6-662P	0.892862	3.24775	3.16074	1.02753	0.304173		0	0	0	0	14.0506	0
TAS2R45	0.892862	3.24775	3.16074	1.02753	0.304173		0	0	0	0	0.496544	0
TRIM6-TRIM34	0.892862	3.24775	3.16074	1.02753	0.304173		0	0	0	0	0.0996991	0
ENSG00000254907	1.90731	3.23548	1.96183	1.64921	0.0991037		0	0	0.0917964	0.208283	0.315751	0.420275
ENSG00000306023	1.88793	3.23546	1.96712	1.64477	0.100016		0	0.132128	0	0.298653	0.261095	0.354096
ENSG00000302482	1.90245	3.23142	2.00683	1.61021	0.107351		0	0	0.439998	1.42581	2.65058	0.419535
ENSG00000273212	1.89625	3.22753	2.00812	1.60724	0.108001		0	0	0.340916	0.367117	0.88576	2.27241
ENSG00000267257	7.19521	3.22565	1.16513	2.76849	0.00563172		0	0	0.0996116	0.303463	0.456706	0.20049
ASB5	1.86095	3.21591	2.00425	1.60455	0.108594		0	0.020812	0	0.0217468	0.0975094	0.47116
ENSG00000307765	1.86095	3.21591	2.00425	1.60455	0.108594		0	0.140896	0	0.159341	0.654156	0.712398
ESRG	5.38631	3.21536	1.25663	2.55872	0.0105058		0.0249994	0	0.0470532	0.413977	0.403129	0.168663
ENSG00000254099	1.90116	3.2112	2.16407	1.48387	0.137843		0.756846	0	0	6.09756	0	1.34619
AEBP1	0.878993	3.20496	3.18654	1.00578	0.314521		0	0	0	0.130831	0	0
CCT6P1	0.878993	3.20496	3.18654	1.00578	0.314521		0	0	0	0.250077	0	0
ENSG00000241354	0.878993	3.20496	3.18654	1.00578	0.314521		0	0	0	2.81912	0	0
ENSG00000279462	0.878993	3.20496	3.18654	1.00578	0.314521		0	0	0	0.439968	0	0
ENSG00000286969	0.878993	3.20496	3.18654	1.00578	0.314521		0	0	0	0.943202	0	0
ENSG00000289528	0.878993	3.20496	3.18654	1.00578	0.314521		0	0	0	0.342552	0	0
ENSG00000294075	0.878993	3.20496	3.18654	1.00578	0.314521		0	0	0	0.429495	0	0
ENSG00000294829	0.878993	3.20496	3.18654	1.00578	0.314521		0	0	0	2.10034	0	0
ENSG00000297885	0.878993	3.20496	3.18654	1.00578	0.314521		0.000224898	0.000589742	0	0.670886	0	0.00102094
ENSG00000298521	0.878993	3.20496	3.18654	1.00578	0.314521		0	0	0	4.57931	0	0
ENSG00000300956	0.878993	3.20496	3.18654	1.00578	0.314521		0	0	0	7.71181	0	0
ENSG00000301115	0.878993	3.20496	3.18654	1.00578	0.314521		0	0	0	1.18467	0	0
ENSG00000304189	0.878993	3.20496	3.18654	1.00578	0.314521		0	0	0	0.364158	0	0
ENSG00000304762	0.878993	3.20496	3.18654	1.00578	0.314521		0	0	0	0.854024	0	0
LDB2	0.878993	3.20496	3.18654	1.00578	0.314521		0	0	0	0.148999	0	0
LINC03111	0.878993	3.20496	3.18654	1.00578	0.314521		0	0	0	1.06096	0	0
ENSG00000287464	1.86592	3.20087	2.13045	1.50244	0.132984		0.0718774	0	0	0	0.295002	0.383948
ENSG00000290553	1.88523	3.19902	2.16792	1.47562	0.140047		0.0805625	0	0	0.450829	0.0930606	0
CDH7	5.28967	3.19483	1.30226	2.45329	0.0141556		0	0	0.024549	0.073407	0.163788	0.0746173
NAA11	10.4731	3.19136	0.932605	3.42198	0.00062167		0	0.0306649	0.676027	0.618562	0.652002	0.652916
ZNF887P	8.28547	3.18511	1.06593	2.98809	0.00280723		0	0.218226	0	0.76663	0.778983	0.769865
RN7SL748P	1.86159	3.18298	2.04165	1.55903	0.11899		0	0	0.916772	6.76945	1.54202	1.1783
GOLT1A	1.85824	3.17826	2.15565	1.47439	0.140378		0.127673	0	0	0.884802	0.312805	0
ENSG00000283148	0.859969	3.17403	2.94048	1.07943	0.280398		0	0	0	0.528129	0	0.161221
ENSG00000288738	0.859969	3.17403	2.94048	1.07943	0.280398		0	0	0	0.33111	0	0.0320742
ENSG00000303887	0.859969	3.17403	2.94048	1.07943	0.280398		0	0	0	1.77884	0	0.392817
ENSG00000307980	0.859969	3.17403	2.94048	1.07943	0.280398		0	0	0	2.11433	0	0.465927
ENSG00000309989	0.859969	3.17403	2.94048	1.07943	0.280398		0	0	0	1.94894	0	0.429792
ITPR2-AS1	0.859969	3.17403	2.94048	1.07943	0.280398		0	0	0	0.604878	0	0.135327
PRICKLE2-DT	0.859969	3.17403	2.94048	1.07943	0.280398		0	0	0	0.1766	0	0.34073
RN7SL434P	0.859969	3.17403	2.94048	1.07943	0.280398		0	0	0	5.03703	0	1.12434
LNCOG	3.41228	3.1735	1.71997	1.84509	0.0650239		0.0644146	0.0933024	0	0.628566	0	1.07817
ENSG00000258177	0.852005	3.16176	2.94955	1.07195	0.283744		0	0	0	1.09578	0.220194	0
ENSG00000286399	0.852005	3.16176	2.94955	1.07195	0.283744		0	0	0	0.542242	0.0764043	0
ENSG00000287422	0.852005	3.16176	2.94955	1.07195	0.283744		0	0	0	0.148722	0.0302874	0
ENSG00000288893	0.852005	3.16176	2.94955	1.07195	0.283744		0	0	0	1.19294	0.240946	0
ENSG00000295084	0.852005	3.16176	2.94955	1.07195	0.283744		0	0	0	0.112895	0.168796	0
ENSG00000297158	0.852005	3.16176	2.94955	1.07195	0.283744		0	0.00727579	0	0.314755	0.0969699	0.0111891
ENSG00000301015	0.852005	3.16176	2.94955	1.07195	0.283744		0	0	0	0.595803	0.122481	0
ENSG00000302284	0.852005	3.16176	2.94955	1.07195	0.283744		0	0	0	1.73797	0.347613	0
ENSG00000304413	0.852005	3.16176	2.94955	1.07195	0.283744		0	0	0	0.847977	0.172851	0
PGAM1P8	0.852005	3.16176	2.94955	1.07195	0.283744		0	0	0	1.56307	0.192038	0.138161
ZSCAN12P1	0.852005	3.16176	2.94955	1.07195	0.283744		0	0	0	1.85573	0.370099	0
LINC00943	1.80416	3.15411	2.00373	1.57412	0.115459		0	0.0541295	0	0.205467	1.0705	0.221969
ENSG00000307961	1.82354	3.15406	1.99806	1.57856	0.114437		0	0	0.0497485	1.05888	0.0822329	0.183182
PPP4R3C	3.44891	3.14644	1.53431	2.05072	0.0402944		0.021263	0	0.0210386	0.167575	0.0876753	0.113854
ENSG00000279721	1.81248	3.14612	2.02738	1.55181	0.120707		0	0	0.0489522	0.196739	0.0410008	0.211444
ENSG00000288557	0.840945	3.1449	2.93452	1.07169	0.283858		0	0	0	0.0693577	0	0.0410837
ENSG00000295308	0.840945	3.1449	2.93452	1.07169	0.283858		0	0	0	0.370519	0	0.0976758
ENSG00000296425	0.840945	3.1449	2.93452	1.07169	0.283858		0	0	0	0.574417	0	0.278206
ENSG00000302856	0.840945	3.1449	2.93452	1.07169	0.283858		0	0	0	0.773529	0	0.457481
ENSG00000308815	0.840945	3.1449	2.93452	1.07169	0.283858		0	0	0	0.907285	0	0.535511
LEMD1-DT	0.840945	3.1449	2.93452	1.07169	0.283858		0	0	0	0.0689364	0	0.0416288
SHISA8	0.840945	3.1449	2.93452	1.07169	0.283858		0	0	0	0.117243	0	0.0706853
SPI1	0.840945	3.1449	2.93452	1.07169	0.283858		0	0	0	0.19794	0	0.124141
TRIM36-IT1	0.840945	3.1449	2.93452	1.07169	0.283858		0	0	0	0.309815	0	0.185927
ENSG00000309922	1.78514	3.13982	2.00316	1.56743	0.117013		0	0.0353973	0	0.158733	0.0662906	0.143541
RIMBP3C	1.80604	3.13844	2.16926	1.44678	0.147958		0.0109592	0	0	0.0323735	0	0.0672532
CSMD1	1.79655	3.13361	1.99069	1.57413	0.115458		0	0	0.0050553	0.0311955	0.02188	0.0136308
ENSG00000279277	1.79808	3.13173	2.03764	1.53694	0.124307		0.312	0	0	0.224818	0.0151798	0.325844
ENSG00000233359	0.832981	3.13125	2.73759	1.1438	0.252707		0	0	0	0.690795	0.184167	0.115478
SEC63P1	0.832981	3.13125	2.73759	1.1438	0.252707		0	0	0	0.187631	0.0519793	0.0563114
ENSG00000293548	1.76302	3.12356	2.20172	1.41869	0.155989		0	0.0212425	0	0.0473792	0	0.180036
ENSG00000307533	3.28972	3.12102	1.60942	1.93922	0.052475		0.167375	0.146737	0	0.891755	2.60367	0.443498
ZNF492	6.58176	3.12018	1.09768	2.84251	0.00447594		0.0152703	0.0294333	0.0152615	0.178577	0.189522	0.136305
DEPDC1P2	0.825017	3.11983	2.95318	1.05643	0.290772		0	0	0	0.0837065	0.0466031	0
ENSG00000293776	0.825017	3.11983	2.95318	1.05643	0.290772		0	0	0	0.929048	0.499922	0
MRTFA-AS1	0.825017	3.11983	2.95318	1.05643	0.290772		0	0	0	0.109376	0.0609609	0
PCOLCE-AS1	0.825017	3.11983	2.95318	1.05643	0.290772		0	0	0	0.204182	0.104159	0
RNY4P24	0.825017	3.11983	2.95318	1.05643	0.290772		0	0	0	7.65841	4.6132	0
MIR548XHG	3.36023	3.11802	1.59319	1.95709	0.0503368		0	0	0.136675	0.261372	0.340467	0.739047
ENSG00000286658	0.821921	3.11544	2.95732	1.05347	0.292125		0	0	0	0.146875	0	0.198593
ENSG00000288564	0.821921	3.11544	2.95732	1.05347	0.292125		0	0	0	0.0803953	0	0.0918449
ENSG00000289424	0.821921	3.11544	2.95732	1.05347	0.292125		0	0	0	0.396075	0	0.112696
ENSG00000290354	0.821921	3.11544	2.95732	1.05347	0.292125		0	0	0	0.150947	0	0.20335
ENSG00000300073	0.821921	3.11544	2.95732	1.05347	0.292125		0	0	0	0.526634	0	0.700595
ENSG00000309503	0.821921	3.11544	2.95732	1.05347	0.292125		0	0	0	0.658942	0	0.843116
MIR4326	0.821921	3.11544	2.95732	1.05347	0.292125		0	0	0	5.43022	0	6.47594
OR2J3	0.821921	3.11544	2.95732	1.05347	0.292125		0	0	0	0.0396103	0	0.0538301
SLC9C2	0.821921	3.11544	2.95732	1.05347	0.292125		0	0	0	0.261738	0	0.0532085
ZNF723	0.821921	3.11544	2.95732	1.05347	0.292125		0	0	0	0.0760543	0	0.103179
ENSG00000304984	1.74709	3.11091	2.03229	1.53074	0.125833		0	0.121533	0	0.274462	0.226059	0.615873
CR1	0.813957	3.10213	2.73707	1.13338	0.257057		0	0	0	0.0572382	0.023932	0.0518143
ENSG00000278546	0.813957	3.10213	2.73707	1.13338	0.257057		0	0	0	0.81096	0.324892	0.716427
ENSG00000285593	0.813957	3.10213	2.73707	1.13338	0.257057		0	0	0	0.264064	0.108832	0.419548
ENSG00000307332	0.813957	3.10213	2.73707	1.13338	0.257057		0	0	0	0.350666	0.143649	0.313108
SSBL4P	0.813957	3.10213	2.73707	1.13338	0.257057		0	0	0	0.126893	0.0527985	0.114515
ENSG00000299223	1.75826	3.10037	2.04656	1.51492	0.129792		0.0491561	0	0	0.145462	0.242683	0.0438141
ENSG00000300745	1.75516	3.09843	2.00782	1.54318	0.122787		0.483149	0	0	0.968598	1.21204	0.605132
ENSG00000275185	1.74435	3.0925	2.40648	1.28507	0.198768		0	0	0.213703	0	0.0618405	2.31197
ENSG00000308598	1.74435	3.0925	2.40648	1.28507	0.198768		0	0	0.169875	0	0	1.5839
BRD7P3	0.805993	3.08956	2.74562	1.12527	0.260476		0	0	0	0.101287	0.0844383	0.0457489
ENSG00000279513	0.805993	3.08956	2.74562	1.12527	0.260476		0	0	0	0.100004	0.0833765	0.0451741
ENSG00000299784	0.805993	3.08956	2.74562	1.12527	0.260476		0	0	0	0.255527	0.234228	0.0850508
KLHL30	0.805993	3.08956	2.74562	1.12527	0.260476		0	0	0	0.0341122	0.0285716	0.0154568
RPL29P4	0.805993	3.08956	2.74562	1.12527	0.260476		0	0	0	0.796805	0.640284	0.345015
SPMIP5	0.805993	3.08956	2.74562	1.12527	0.260476		0	0	0	0.079848	0.080868	0.0438102
RAB6C-AS1	1.717	3.08645	2.25334	1.36972	0.170774		0	0.0944641	0	0	0.096576	0.485728
BUD13P1	0.802897	3.08539	3.00877	1.02546	0.305144		0	0	0	0.0501289	0	0.181146
ENSG00000262966	0.802897	3.08539	3.00877	1.02546	0.305144		0	0	0	0.0110406	0	0.0400442
ENSG00000270130	0.802897	3.08539	3.00877	1.02546	0.305144		0	0	0	0.265547	0	0.941978
ENSG00000278967	0.802897	3.08539	3.00877	1.02546	0.305144		0	0	0	0.0391844	0	0.141743
HMX3	0.802897	3.08539	3.00877	1.02546	0.305144		0	0	0	0.0233936	0	0.0844919
IADEN	0.802897	3.08539	3.00877	1.02546	0.305144		0	0	0	0.0775957	0	0.386209
MAGEB2	0.802897	3.08539	3.00877	1.02546	0.305144		0	0	0	0.045577	0	0.164768
NTS	0.802897	3.08539	3.00877	1.02546	0.305144		0	0	0	0.0635827	0	0.229471
PSMD10P1	0.802897	3.08539	3.00877	1.02546	0.305144		0	0	0	0.158711	0	0.56693
RN7SL854P	0.802897	3.08539	3.00877	1.02546	0.305144		0	0	0	1.07901	0	3.85637
SMAD3-AS1	0.802897	3.08539	3.00877	1.02546	0.305144		0	0	0	0.345152	0	1.22055
ENSG00000231236	1.71214	3.0834	2.05191	1.5027	0.132918		0	0.103502	0	0.11378	0.328298	0.361009
ENSG00000239791	1.70727	3.07893	2.07803	1.48166	0.138432		0	0.0473079	0	0.106022	0.603309	0.0627918
TAT-AS1	1.70417	3.07698	2.05384	1.49816	0.134091		0	0.188161	0	0.111426	0.696214	0.546798
ENSG00000268531	0.798028	3.07691	2.987	1.0301	0.302964		0	0	0	0.0638397	0.0800395	0
ENSG00000302739	0.798028	3.07691	2.987	1.0301	0.302964		0	0	0	0.364593	0.413724	0
ENSG00000303401	0.798028	3.07691	2.987	1.0301	0.302964		0	0	0	0.202657	0.235928	0
ENSG00000305581	0.798028	3.07691	2.987	1.0301	0.302964		0	0	0	1.2449	1.484	0
ENSG00000306861	0.798028	3.07691	2.987	1.0301	0.302964		0	0	0	0.200598	0.250797	0
ENSG00000307794	0.798028	3.07691	2.987	1.0301	0.302964		0	0	0	0.286403	0.360955	0
LINC01339	0.798028	3.07691	2.987	1.0301	0.302964		0	0	0	0.30526	0.372938	0
MARK2P9	0.798028	3.07691	2.987	1.0301	0.302964		0	0	0	0.0834481	0.104481	0
RNA5SP281	0.798028	3.07691	2.987	1.0301	0.302964		0	0	0	3.56904	5.74194	0
ENSG00000250577	1.70108	3.07359	2.20069	1.39665	0.162519		0	0.901078	0	0	2.45649	6.36195
ENSG00000296657	0.794933	3.07255	2.7782	1.10595	0.268749		0	0	0	0.0558181	0.0479148	0.12283
ENSG00000298289	0.794933	3.07255	2.7782	1.10595	0.268749		0	0	0	0.0483291	0.0403029	2.48499
FLJ42393	0.794933	3.07255	2.7782	1.10595	0.268749		0	0	0	0.0301795	0.0252313	0.0819469
DHRSX-IT1	1.69311	3.06705	2.1938	1.39805	0.162097		0	0.152204	0	0	0.564838	0.92322
ENSG00000289278	3.26053	3.06488	1.60058	1.91486	0.0555103		0	0	0.201872	2.68321	2.24617	1.41024
CDH8-AS1	0.786968	3.05974	2.76668	1.10593	0.268758		0	0	0	0.14566	0.239653	0.260825
ENSG00000257519	0.786968	3.05974	2.76668	1.10593	0.268758		0	0	0	0.239714	0.389787	0.425953
ENSG00000265445	0.786968	3.05974	2.76668	1.10593	0.268758		0	0	0	0.116694	0.344516	0.376266
ENSG00000272386	0.786968	3.05974	2.76668	1.10593	0.268758		0	0	0	0.525232	0.747802	0.810115
ENSG00000285829	0.786968	3.05974	2.76668	1.10593	0.268758		0	0	0	0.0338389	0.0563926	0.0610526
ENSG00000288049	0.786968	3.05974	2.76668	1.10593	0.268758		0	0	0	0.0111382	0.0332971	0.0360311
ENSG00000307952	0.786968	3.05974	2.76668	1.10593	0.268758		0	0	0	0.757071	1.1994	1.33647
IL20RA	0.786968	3.05974	2.76668	1.10593	0.268758		0	0	0	0.019264	0.0799652	0.0349081
MIR6797	0.786968	3.05974	2.76668	1.10593	0.268758		0	0	0	2.75796	4.19236	4.34073
REXO6P	0.786968	3.05974	2.76668	1.10593	0.268758		0	0	0	0.0227316	0.0380487	0.145668
BCLAF1P2	0.783873	3.05403	3.31862	0.920271	0.357431		0	0	0	0	0	0.111943
CDH13-AS2	0.783873	3.05403	3.31862	0.920271	0.357431		0	0	0	0	0	0.16027
ENSG00000235872	0.783873	3.05403	3.31862	0.920271	0.357431		0	0	0	0	0	0.519482
ENSG00000254204	0.783873	3.05403	3.31862	0.920271	0.357431		0	0	0	0	0	1.50024
ENSG00000256987	0.783873	3.05403	3.31862	0.920271	0.357431		0	0	0	0	0	0.249325
ENSG00000274515	0.783873	3.05403	3.31862	0.920271	0.357431		0	0	0	0	0	1.99915
ENSG00000277400	0.783873	3.05403	3.31862	0.920271	0.357431		0	0	0	0	0	0.143018
ENSG00000286078	0.783873	3.05403	3.31862	0.920271	0.357431		0	0	0	0	0	0.395271
ENSG00000286614	0.783873	3.05403	3.31862	0.920271	0.357431		0	0	0	0	0	0.147732
ENSG00000287598	0.783873	3.05403	3.31862	0.920271	0.357431		0	0	0	0	0	0.291821
ENSG00000297414	0.783873	3.05403	3.31862	0.920271	0.357431		0	0	0	0	0	0.918411
ENSG00000303708	0.783873	3.05403	3.31862	0.920271	0.357431		0	0	0	0	0	0.377997
ENSG00000303821	0.783873	3.05403	3.31862	0.920271	0.357431		0	0	0	0	0	2.17566
ENSG00000305348	0.783873	3.05403	3.31862	0.920271	0.357431		0	0	0	0	0	2.53231
ENSG00000307250	0.783873	3.05403	3.31862	0.920271	0.357431		0	0	0	0	0	0.652063
ENSG00000309606	0.783873	3.05403	3.31862	0.920271	0.357431		0	0	0	0	0	1.30223
H2BC14	0.783873	3.05403	3.31862	0.920271	0.357431		0	0	0	0	0	1.55652
HIKESHIP1	0.783873	3.05403	3.31862	0.920271	0.357431		0	0	0	0	0	1.83224
HMGB3P24	0.783873	3.05403	3.31862	0.920271	0.357431		0	0	0	0	0	0.838667
LINC00538	0.783873	3.05403	3.31862	0.920271	0.357431		0	0	0	0	0	0.16757
MIR3122	0.783873	3.05403	3.31862	0.920271	0.357431		0	0	0	0	0	10.8366
RPL21P40	0.783873	3.05403	3.31862	0.920271	0.357431		0	0	0	0	0	1.44509
RPS20P4	0.783873	3.05403	3.31862	0.920271	0.357431		0	0	0	0	0	3.11073
RPSAP9	0.783873	3.05403	3.31862	0.920271	0.357431		0	0	0	0	0	0.458743
TCEAL3-AS1	0.783873	3.05403	3.31862	0.920271	0.357431		0	0	0	0	0	2.98321
ENSG00000257270	4.8543	3.05363	1.33608	2.28551	0.0222829		0	0	1.26793	3.51093	3.08176	2.92583
SOAT2	1.6917	3.04873	2.25942	1.34934	0.177226		0	0	0.0397022	0.0397632	0.252302	0
ENSG00000300052	1.6934	3.04748	2.12558	1.43371	0.151654		0	0.60189	0	2.27571	0.261913	0.287541
RNU6-834P	1.66922	3.04695	2.21027	1.37854	0.168036		0	2.31002	0	0	15.6507	6.75026
ENSG00000257438	0.779004	3.04673	2.79616	1.08961	0.275884		0	0	0	0.132921	0.32865	0.119144
ENSG00000262434	0.779004	3.04673	2.79616	1.08961	0.275884		0	0	0	0.321894	0.77845	0.284765
ENSG00000279818	0.779004	3.04673	2.79616	1.08961	0.275884		0	0	0	0.0237527	0.0598274	0.0215118
ENSG00000300776	0.779004	3.04673	2.79616	1.08961	0.275884		0	0	0	0.110387	0.357761	0.161706
ENSG00000304018	0.779004	3.04673	2.79616	1.08961	0.275884		0	0	0	0.525232	0.417919	0.157006
ENSG00000304427	0.779004	3.04673	2.79616	1.08961	0.275884		0	0	0	0.0610906	0.23063	0.0834632
RPS27AP16	0.779004	3.04673	2.79616	1.08961	0.275884		0	0	0	0.350452	0.844301	0.309383
CDC42P6	0.775908	3.04133	3.04349	0.999289	0.317655		0	0	0	0	0.183503	0.798828
ENSG00000226900	0.775908	3.04133	3.04349	0.999289	0.317655		0	0	0	0	0.0476848	0.168512
ENSG00000294538	0.775908	3.04133	3.04349	0.999289	0.317655		0	0	0	0	0.114591	0.498674
ENSG00000307103	0.775908	3.04133	3.04349	0.999289	0.317655		0	0	0	0	0.265701	1.16742
LINC00383	0.775908	3.04133	3.04349	0.999289	0.317655		0	0	0	0	0.0952807	0.291019
LINC01671	0.775908	3.04133	3.04349	0.999289	0.317655		0	0	0	0	0.0329427	0.154389
MIR5587	0.775908	3.04133	3.04349	0.999289	0.317655		0	0	0	0	2.43225	9.02646
ENSG00000305450	1.66126	3.03999	2.23129	1.36243	0.173062		0	0.110634	0	0	0.823795	0.223918
CACNG7	4.63639	3.03335	1.30875	2.31775	0.0204631		0.0846106	0.0432374	0	0.193672	0.222823	0.153469
ENSG00000238231	0.77104	3.03259	3.05006	0.99427	0.320091		0	0	0	0.648321	2.0591	0
ENSG00000250167	0.77104	3.03259	3.05006	0.99427	0.320091		0	0	0	0.043959	0.146721	0
ENSG00000290090	0.77104	3.03259	3.05006	0.99427	0.320091		0	0	0	0.487236	1.55266	0
ENSG00000305323	0.77104	3.03259	3.05006	0.99427	0.320091		0	0	0	0.542431	1.72437	0
ENSG00000305831	0.77104	3.03259	3.05006	0.99427	0.320091		0	0	0	0.0683524	0.227369	0
FBXW12	0.77104	3.03259	3.05006	0.99427	0.320091		0	0	0	0.0314955	0.11234	0
GSTT4	0.77104	3.03259	3.05006	0.99427	0.320091		0	0	0	0.143201	0.312763	0
ENSG00000219445	0.767944	3.02803	3.02703	1.00033	0.317151		0	0	0	0	0.0655667	0.108332
ENSG00000310474	0.767944	3.02803	3.02703	1.00033	0.317151		0	0	0	0	0.363157	0.595246
RAG2	0.767944	3.02803	3.02703	1.00033	0.317151		0	0	0	0	0.41332	0.680572
RNA5SP479	0.767944	3.02803	3.02703	1.00033	0.317151		0	0	0	0	4.23179	6.52547
TMC3	0.767944	3.02803	3.02703	1.00033	0.317151		0	0	0	0	0.0463256	0.0411505
ENSG00000284934	3.21757	3.02509	1.6548	1.82807	0.0675387		0.0765643	0	0	0.0883604	0.618334	0.341988
LINC01218	1.64533	3.02397	2.44343	1.23759	0.215867		0	0.289718	0	0	2.65701	0
EDNRB-AS1	0.75998	3.01451	3.03805	0.992254	0.321074		0	0	0	0	0.269336	0.113015
ENSG00000235419	0.75998	3.01451	3.03805	0.992254	0.321074		0	0	0	0	0.546715	0.398283
ENSG00000267827	0.75998	3.01451	3.03805	0.992254	0.321074		0	0	0	0	0.576232	0.302317
ENSG00000286280	0.75998	3.01451	3.03805	0.992254	0.321074		0	0	0	0	0.095764	0.0610897
ENSG00000298422	0.75998	3.01451	3.03805	0.992254	0.321074		0	0	0	0	1.45454	1.0759
ENSG00000302137	0.75998	3.01451	3.03805	0.992254	0.321074		0	0	0	0	1.33616	0.986919
ENSG00000302852	0.75998	3.01451	3.03805	0.992254	0.321074		0	0	0	0	0.18359	0.118661
ENSG00000308068	0.75998	3.01451	3.03805	0.992254	0.321074		0	0	0	0	0.293721	0.21284
ENSG00000310005	0.75998	3.01451	3.03805	0.992254	0.321074		0	0	0	0	0.0896589	0.0647269
HMGA1P4	0.75998	3.01451	3.03805	0.992254	0.321074		0	0	0	0	0.846916	1.44888
RNU2-52P	0.75998	3.01451	3.03805	0.992254	0.321074		0	0	0	0	4.59903	3.11219
ENSG00000309959	1.64739	3.00858	2.06776	1.45499	0.145672		0	0.0804181	0	0.452463	0.150044	0.16288
ENSG00000286487	1.66829	3.00748	2.21035	1.36063	0.173629		0.0188341	0	0	0.239636	0	0.0840502
ENSG00000307966	3.15154	3.00328	1.80035	1.66817	0.0952829		0	0	0.172256	0.612848	0	0.788136
CCDC172	0.752016	3.00069	3.07652	0.975351	0.329386		0	0	0	0	0.144154	0.0390383
ENSG00000236889	0.752016	3.00069	3.07652	0.975351	0.329386		0	0	0	0	4.18942	1.12434
ENSG00000237293	0.752016	3.00069	3.07652	0.975351	0.329386		0	0	0	0	2.55748	0.713772
ENSG00000258761	0.752016	3.00069	3.07652	0.975351	0.329386		0	0	0	0	0.919675	0.161333
ENSG00000274124	0.752016	3.00069	3.07652	0.975351	0.329386		0	0	0	0	3.06252	0.851899
ENSG00000299258	0.752016	3.00069	3.07652	0.975351	0.329386		0	0	0	0	1.76926	0.49019
ENSG00000310282	0.752016	3.00069	3.07652	0.975351	0.329386		0	0	0	0	1.03793	0.284765
NEURL1	0.752016	3.00069	3.07652	0.975351	0.329386		0	0	0	0	0.0464425	0.0125605
ENSG00000305922	1.65084	2.99599	2.21609	1.35193	0.176399		0	0	0.350051	1.88616	1.21224	0
ENSG00000296851	1.65546	2.99598	2.21426	1.35303	0.176044		0.0611424	0	0	0.699386	1.10511	0
ENSG00000290368	1.62836	2.99272	2.05978	1.45293	0.146243		0	0.191513	0	0.869336	0.354211	0.431224
ENSG00000277022	1.64774	2.99267	2.05313	1.45762	0.144947		0	0	0.0511978	0.145129	0.0606022	0.105361
ENSG00000309719	1.64465	2.99127	2.22544	1.34413	0.178908		0	0	0.0582156	0.123339	0	0.243476
ENSG00000308217	1.6444	2.98588	2.05358	1.45399	0.14595		0.2013	0	0	0.800025	0.489994	0.356472
DCSTAMP	0.744052	2.98493	3.38198	0.882598	0.377453		0	0	0	0	0.876297	0
ENSG00000214773	0.744052	2.98493	3.38198	0.882598	0.377453		0	0	0	0	0.220259	0
ENSG00000226957	0.744052	2.98493	3.38198	0.882598	0.377453		0	0	0	0	0.710049	0
ENSG00000229721	0.744052	2.98493	3.38198	0.882598	0.377453		0	0	0	0	0.766641	0
ENSG00000232072	0.744052	2.98493	3.38198	0.882598	0.377453		0	0	0	0	2.70149	0
ENSG00000233558	0.744052	2.98493	3.38198	0.882598	0.377453		0	0.0162882	0	0	0.780165	0
ENSG00000250111	0.744052	2.98493	3.38198	0.882598	0.377453		0	0	0.026439	0	0.243289	0
ENSG00000259505	0.744052	2.98493	3.38198	0.882598	0.377453		0	0	0	0	0.275092	0
ENSG00000259544	0.744052	2.98493	3.38198	0.882598	0.377453		0	0	0	0	0.93521	0
ENSG00000266907	0.744052	2.98493	3.38198	0.882598	0.377453		0	0	0	0	0.132829	0
ENSG00000272141	0.744052	2.98493	3.38198	0.882598	0.377453		0	0	0	0	0.361477	0
ENSG00000284649	0.744052	2.98493	3.38198	0.882598	0.377453		0	0	0	0	4.32281	0
ENSG00000287153	0.744052	2.98493	3.38198	0.882598	0.377453		0	0	0	0	0.706049	0
ENSG00000289974	0.744052	2.98493	3.38198	0.882598	0.377453		0	0	0	0	0.343979	0
ENSG00000293599	0.744052	2.98493	3.38198	0.882598	0.377453		0	0	0	0	0.26169	0
ENSG00000293834	0.744052	2.98493	3.38198	0.882598	0.377453		0	0	0	0	1.80798	0
ENSG00000294728	0.744052	2.98493	3.38198	0.882598	0.377453		0	0	0	0	0.873299	0
ENSG00000299220	0.744052	2.98493	3.38198	0.882598	0.377453		0	0	0	0	0.440932	0
ENSG00000299896	0.744052	2.98493	3.38198	0.882598	0.377453		0	0	0	0	0.393498	0
ENSG00000303089	0.744052	2.98493	3.38198	0.882598	0.377453		0	0	0	0	0.489042	0
ENSG00000304719	0.744052	2.98493	3.38198	0.882598	0.377453		0	0	0	0	1.60744	0
ENSG00000306010	0.744052	2.98493	3.38198	0.882598	0.377453		0	0	0	0	1.24981	0
ENSG00000307846	0.744052	2.98493	3.38198	0.882598	0.377453		0	0	0	0	0.424375	0
ENSG00000309152	0.744052	2.98493	3.38198	0.882598	0.377453		0	0	0	0	0.615437	0
FCER1G	0.744052	2.98493	3.38198	0.882598	0.377453		0	0	0	0	0.852533	0
LINC02443	0.744052	2.98493	3.38198	0.882598	0.377453		0	0	0	0	0.0990635	0
OPN1MW	0.744052	2.98493	3.38198	0.882598	0.377453		0	0	0	0	0.782034	0
RNA5SP364	0.744052	2.98493	3.38198	0.882598	0.377453		0	0	0	0	10.771	0
SH2D7	0.744052	2.98493	3.38198	0.882598	0.377453		0	0	0	0	0.133471	0
LINC01115	1.6173	2.9838	2.09478	1.4244	0.15433		0	0.0179983	0	0.0612802	0.0453371	0.132216
RTN4RL1	1.63181	2.97917	2.08471	1.42906	0.152987		0	0	0.018008	0.0716495	0.0600048	0.0162331
ENSG00000299933	1.63024	2.97485	2.24714	1.32384	0.185556		0.154529	0	0	0.333986	0	1.01958
VIPR2	1.60447	2.97258	2.23259	1.33145	0.183042		0	0.0149262	0	0.200177	0.0699677	0
ANO3	1.62385	2.97257	2.22465	1.3362	0.181485		0	0	0.0106017	0.617158	0.0441005	0
CHST5	1.60137	2.96996	2.05853	1.44276	0.149088		0	0.0162986	0	0.0547459	0.046072	0.0527251
ENSG00000289323	1.61766	2.96772	2.10857	1.40745	0.159293		0	0	0.306674	0.659718	0.265701	1.75114
ENSG00000289127	1.59341	2.96308	2.06911	1.43206	0.152128		0	0.265616	0	0.555817	0.485526	0.547265
BST2	3.05952	2.96251	1.69758	1.74513	0.0809622		0	0	0.168144	0.256211	0.141709	0.922765
ENSG00000253666	1.6066	2.95814	2.29258	1.29031	0.196944		0	0	0.248928	0.40548	0	2.35149
CDK5R2-AS1	5.84016	2.95499	1.17561	2.51357	0.0119515		0.0720495	0.203087	0	0.527855	0.343694	0.36074
ENSG00000298762	3.03847	2.94447	1.61936	1.81829	0.0690194		0.0776257	0	0.0756783	0.383348	0.636854	0.13818
E2F5-DT	2.91448	2.94087	1.6969	1.73308	0.0830811		0	0.0509052	0.26848	0.0571416	1.40225	0.763789
ENSG00000298166	1.58246	2.93263	2.1179	1.38469	0.166148		1.43541	0	0	2.85452	7.56426	1.32299
ENSG00000259780	2.99271	2.93193	1.66773	1.75803	0.0787417		0	0	0.127916	0.129106	0.429688	0.407664
BHLHA15	1.57936	2.93042	2.09869	1.39631	0.162621		0.0203498	0	0	0.0200465	0.0676917	0.0726464
H3-3A-DT	1.57449	2.92452	2.26522	1.29105	0.196685		0.158999	0	0	0.315297	0.829256	0
PXT1	1.5714	2.92329	2.10552	1.3884	0.165016		0.0340333	0	0	0.033547	0.140168	0.0910618
DISC1FP1	1.58761	2.91952	2.4751	1.17956	0.238176		0.0514684	0	0	1.28503	0	0
ENSG00000265100	2.88956	2.91525	1.60535	1.81597	0.0693757		0	0.0524695	0.0794961	0.33896	0.296849	0.281724
KRTAP4-8	2.88415	2.9143	1.82012	1.60116	0.109343		0.0702004	0.0616928	0	0	0.864492	0.125007
ENSG00000272123	1.56034	2.9124	2.24552	1.29698	0.194637		0.382352	0	0	0	1.22492	1.685
ENSG00000310088	1.56034	2.9124	2.24552	1.29698	0.194637		0.0524097	0	0	0	0.770687	0.233513
ENSG00000258323	1.53634	2.91231	2.25602	1.2909	0.196737		0	0.18054	0	0	0.726709	0.914564
LINC01911	1.53147	2.90831	2.17069	1.33981	0.180307		0	0.0473704	0	0.026625	0.160174	0.0241065
ENSG00000291548	1.54441	2.89758	2.25849	1.28297	0.199502		0.0980558	0.104121	0	0	0.741537	0.499689
ENSG00000289302	1.53644	2.88994	2.27853	1.26834	0.204677		0.0648971	0	0	0	0.294318	0.106907
ENSG00000260296	1.51245	2.88982	2.28923	1.26236	0.206821		0	0.062054	0	0	0.405781	0.125738
BOLL	0.703195	2.88265	3.46239	0.83256	0.405093		0	0	0	1.35284	0	0
C1QTNF9	0.703195	2.88265	3.46239	0.83256	0.405093		0	0	0	0.156221	0	0
CYTL1	0.703195	2.88265	3.46239	0.83256	0.405093		0	0	0	0.347629	0	0
ENSG00000228988	0.703195	2.88265	3.46239	0.83256	0.405093		0	0	0	1.4921	0	0
ENSG00000237844	0.703195	2.88265	3.46239	0.83256	0.405093		0	0.0428795	0	0.65689	0	0
ENSG00000243304	0.703195	2.88265	3.46239	0.83256	0.405093		0	0	0	0.484932	0	0
ENSG00000249478	0.703195	2.88265	3.46239	0.83256	0.405093		0	0	0	0.0835806	0	0
ENSG00000253923	0.703195	2.88265	3.46239	0.83256	0.405093		0	0	0	0.373422	0	0
ENSG00000262587	0.703195	2.88265	3.46239	0.83256	0.405093		0	0	0	0.885273	0	0
ENSG00000263618	0.703195	2.88265	3.46239	0.83256	0.405093		0	0	0	0.951403	0	0
ENSG00000267188	0.703195	2.88265	3.46239	0.83256	0.405093		0	0	0	0.838589	0	0
ENSG00000277545	0.703195	2.88265	3.46239	0.83256	0.405093		0	0	0	0.82757	0	0
ENSG00000285613	0.703195	2.88265	3.46239	0.83256	0.405093		0	0	0	0.169941	0	0
ENSG00000286784	0.703195	2.88265	3.46239	0.83256	0.405093		0	0	0	0.175553	0	0
ENSG00000288606	0.703195	2.88265	3.46239	0.83256	0.405093		0	0	0	0.921809	0	0
ENSG00000294466	0.703195	2.88265	3.46239	0.83256	0.405093		0	0	0	0.73295	0	0
ENSG00000296306	0.703195	2.88265	3.46239	0.83256	0.405093		0	0	0	3.13595	0	0
ENSG00000300989	0.703195	2.88265	3.46239	0.83256	0.405093		0	0	0	0.511055	0	0
ENSG00000301188	0.703195	2.88265	3.46239	0.83256	0.405093		0	0	0	0.56868	0	0
ENSG00000301317	0.703195	2.88265	3.46239	0.83256	0.405093		0	0	0	3.47308	0	0
ENSG00000305452	0.703195	2.88265	3.46239	0.83256	0.405093		0	0	0	0.944068	0	0
ENSG00000306005	0.703195	2.88265	3.46239	0.83256	0.405093		0	0	0	1.18752	0	0
ENSG00000307697	0.703195	2.88265	3.46239	0.83256	0.405093		0	0	0	2.82064	0	0
LINC03003	0.703195	2.88265	3.46239	0.83256	0.405093		0	0	0	0.742808	0	0
PITX3	0.703195	2.88265	3.46239	0.83256	0.405093		0	0	0	0.21181	0	0
PPIAP29	0.703195	2.88265	3.46239	0.83256	0.405093		0	0	0	1.10421	0	0
RN7SL96P	0.703195	2.88265	3.46239	0.83256	0.405093		0	0	0	4.81404	0	0
RXFP2	0.703195	2.88265	3.46239	0.83256	0.405093		0	0	0	0.0977549	0	0
SIGLEC22P	0.703195	2.88265	3.46239	0.83256	0.405093		0	0	0	0.582641	0	0
TMSB4XP1	0.703195	2.88265	3.46239	0.83256	0.405093		0	0	0	8.34293	0	0
VN1R2	0.703195	2.88265	3.46239	0.83256	0.405093		0	0	0	0.244916	0	0
ENSG00000273132	1.52386	2.88196	2.32138	1.24148	0.214427		0	0	0.489068	0	3.36333	0.465927
FUT8-AS1	1.49652	2.87231	2.50966	1.1445	0.252417		0	0.0549072	0	0	0.374319	0
LINC01733	4.16632	2.8669	1.34565	2.13049	0.0331313		0	0.0252585	0.014254	0.100561	0.0961972	0.362326
ENSG00000232633	1.52902	2.86615	2.2901	1.25154	0.210738		0	0	0.0424913	0.116341	0.0710978	0
ENSG00000224370	1.53364	2.86612	2.28805	1.25265	0.210335		0.79581	0	0	4.80955	1.2704	0
PLTP	1.50654	2.86348	2.28484	1.25325	0.210114		0	0.0431875	0	0.231592	0	0.131324
ENSG00000268499	4.37138	2.85927	1.37664	2.077	0.0378019		0.905784	0	0.397619	6.012	1.78424	1.51639
ENSG00000293143	6.9673	2.8515	1.06768	2.67073	0.00756855		0	0.168485	0.313579	0.81317	1.51228	1.18654
SIRPG	1.49061	2.84684	2.15793	1.31925	0.187087		0	0.0490666	0	0.21025	0.133887	0.101595
PRND	1.5069	2.84542	2.27856	1.24878	0.211747		0	0	0.0162219	0.0644914	0	0.0584501
SERPIND1	2.67845	2.84533	1.71803	1.65617	0.0976882		0	0.0557774	0	0.136946	0.265417	0.1078
ENSG00000255395	0.684171	2.84459	3.19521	0.890267	0.373323		0	0	0	1.69147	0	0.496719
ENSG00000293260	0.684171	2.84459	3.19521	0.890267	0.373323		0	0	0	0.101562	0	0.0306306
ENSG00000295266	0.684171	2.84459	3.19521	0.890267	0.373323		0	0	0	0.795616	0	0.275372
ENSG00000299283	0.684171	2.84459	3.19521	0.890267	0.373323		0	0	0	2.25383	0	0.66323
ENSG00000306290	0.684171	2.84459	3.19521	0.890267	0.373323		0	0	0	3.40033	0	1.01125
ENSG00000310262	0.684171	2.84459	3.19521	0.890267	0.373323		0	0	0	0.357839	0	0.107054
GABRA5	0.684171	2.84459	3.19521	0.890267	0.373323		0	0	0	0.172786	0	0.259279
LINC01250	0.684171	2.84459	3.19521	0.890267	0.373323		0	0	0	0.201279	0	0.0499576
RN7SL288P	0.684171	2.84459	3.19521	0.890267	0.373323		0	0	0	3.3324	0	0.992191
ENSG00000303789	1.48265	2.84042	2.29377	1.23832	0.215597		0	0.206963	0	1.17549	0.573657	0
ENSG00000307264	1.48265	2.84042	2.29377	1.23832	0.215597		0	0.0320564	0	0.168217	0.0900395	0
EDDM13	2.66739	2.83936	1.71152	1.65896	0.0971229		0	0.184012	0	0.389557	2.67078	0.465742
ENSG00000255038	2.84055	2.83737	1.63468	1.73573	0.0826108		0.146628	0	0.140441	0.291019	0.945647	0.780582
ENSG00000305353	1.47955	2.83665	2.14888	1.32006	0.186816		0	0.0561944	0	0.251637	0.0523558	0.154171
OR6C75	2.83259	2.83315	1.6403	1.72721	0.0841299		0.0286103	0	0.0282291	0.0563399	0.232051	0.149415
ENSG00000299657	2.65146	2.83199	1.7343	1.63294	0.102483		0	0.230911	0	0.247296	0.547336	0.148484
ARSF	0.676206	2.82922	3.20833	0.881833	0.377867		0	0	0	0.0956565	0.0266512	0
BNIP3P24	0.676206	2.82922	3.20833	0.881833	0.377867		0	0	0	0.708052	0.191943	0
C16orf89	0.676206	2.82922	3.20833	0.881833	0.377867		0	0	0	0.659153	0.0468757	0
C19orf38	0.676206	2.82922	3.20833	0.881833	0.377867		0	0	0	0.236122	0.0545956	0
CRIPTOP4	0.676206	2.82922	3.20833	0.881833	0.377867		0	0	0	0.824798	0.222674	0
EIF4A1P12	0.676206	2.82922	3.20833	0.881833	0.377867		0	0	0	6.05492	1.8594	0
ENSG00000234089	0.676206	2.82922	3.20833	0.881833	0.377867		0	0	0	0.552772	0.0212522	0
ENSG00000238966	0.676206	2.82922	3.20833	0.881833	0.377867		0	0	0	8.27389	2.09618	0
ENSG00000242009	0.676206	2.82922	3.20833	0.881833	0.377867		0	0	0	0.199477	0.13546	0
ENSG00000259232	0.676206	2.82922	3.20833	0.881833	0.377867		0	0	0	3.19754	0.857171	0
ENSG00000260466	0.676206	2.82922	3.20833	0.881833	0.377867		0	0	0	0.366701	0.220804	0
ENSG00000295078	0.676206	2.82922	3.20833	0.881833	0.377867		0	0	0	0.198861	0.0524572	0
ENSG00000300232	0.676206	2.82922	3.20833	0.881833	0.377867		0	0	0	4.18706	1.20606	0
ENSG00000300538	0.676206	2.82922	3.20833	0.881833	0.377867		0	0	0	0.230473	0.0759376	0
ENSG00000306796	0.676206	2.82922	3.20833	0.881833	0.377867		0	0	0	1.42581	0.378655	0
ENSG00000308636	0.676206	2.82922	3.20833	0.881833	0.377867		0	0	0	0.54538	0.115655	0
ETF1P2	0.676206	2.82922	3.20833	0.881833	0.377867		0	0	0	0.139315	0.0386567	0
LINC02860	0.676206	2.82922	3.20833	0.881833	0.377867		0	0	0	0.107784	0.0541792	0
PMP2	0.676206	2.82922	3.20833	0.881833	0.377867		0	0	0	0.123842	0.0154199	0
RNY4P19	0.676206	2.82922	3.20833	0.881833	0.377867		0	0	0	7.65841	2.3066	0
SLC26A5-AS1	1.49559	2.82883	2.12239	1.33285	0.182582		0.0735504	0	0.00117925	0.143633	0.117759	0.172052
POM121L9P	2.83721	2.82215	1.69504	1.66495	0.0959237		0.0646952	0	0	0.0580386	0.217481	0.130796
ENSG00000289297	2.74536	2.82045	1.62772	1.73276	0.0831381		0.155322	0.136198	0	0.769846	0.632596	0.688711
C3orf20	1.46053	2.81889	2.15504	1.30805	0.190858		0	0.0217073	0	0.072925	0.0194333	0.0860918
ENSG00000285639	1.47991	2.81885	2.14713	1.31285	0.189234		0	0	0.160352	0.500873	0.0767581	0.596763
CALCRL	9.69452	2.8129	0.892309	3.15239	0.0016194		0.168232	0.0215389	0.181542	0.840267	0.177086	0.212121
ENSG00000303319	1.45256	2.81111	2.12981	1.31988	0.186874		0	0.055841	0	0.215503	0.119418	1.15124
ENSG00000272529	1.44947	2.80902	2.32178	1.20985	0.226335		0	0.212627	0	0.483255	0	1.28784
ENSG00000295025	1.46885	2.809	2.31255	1.21468	0.224489		0	0	0.0572891	0.12717	0	0.291622
ENSG00000289219	1.47347	2.809	2.31038	1.21582	0.224054		0.159843	0	0	0.371404	0	0.822049
ENSG00000301510	1.47347	2.809	2.31038	1.21582	0.224054		0.0735464	0	0	0.145254	0	0.392832
ENSG00000277382	2.79454	2.80829	1.77026	1.58637	0.112656		0.229287	0	0.215408	0	1.67033	1.41967
CAP1P2	0.665146	2.80818	3.20705	0.875627	0.381233		0	0	0	0.107555	0	0.0971389
ENSG00000254675	0.665146	2.80818	3.20705	0.875627	0.381233		0	0	0	0.400012	0	0.356472
ENSG00000260648	0.665146	2.80818	3.20705	0.875627	0.381233		0	0	0	0.0318383	0	0.028856
ENSG00000261433	0.665146	2.80818	3.20705	0.875627	0.381233		0	0	0	0.503137	0	0.446385
ENSG00000277130	0.665146	2.80818	3.20705	0.875627	0.381233		0	0	0	0.316139	0	0.28272
ENSG00000287429	0.665146	2.80818	3.20705	0.875627	0.381233		0	0	0	0.62832	0	0.55602
ENSG00000287484	0.665146	2.80818	3.20705	0.875627	0.381233		0	0	0	0.715672	0	0.632276
ENSG00000289932	0.665146	2.80818	3.20705	0.875627	0.381233		0	0	0	0.054225	0	0.0491015
ENSG00000294156	0.665146	2.80818	3.20705	0.875627	0.381233		0	0	0	0.607764	0	0.538064
ENSG00000296503	0.665146	2.80818	3.20705	0.875627	0.381233		0	0	0	0.379683	0	0.338621
ENSG00000297674	0.665146	2.80818	3.20705	0.875627	0.381233		0	0	0	0.396075	0	0.352987
ENSG00000300441	0.665146	2.80818	3.20705	0.875627	0.381233		0	0	0	0.13814	0	0.124572
ENSG00000302717	0.665146	2.80818	3.20705	0.875627	0.381233		0	0	0	0.389579	0	0.347317
HHLA2	0.665146	2.80818	3.20705	0.875627	0.381233		0	0	0	0.0564471	0	0.0930819
LINC02267	0.665146	2.80818	3.20705	0.875627	0.381233		0	0	0	0.240986	0	0.216262
MAT1A	0.665146	2.80818	3.20705	0.875627	0.381233		0	0	0	0.0503312	0	0.0348854
RAB19	0.665146	2.80818	3.20705	0.875627	0.381233		0	0	0	0.0516782	0	0.0456296
SH2D1A	0.665146	2.80818	3.20705	0.875627	0.381233		0	0	0	0.0706559	0	0.150353
TMEM200C	0.665146	2.80818	3.20705	0.875627	0.381233		0	0	0	0.0115323	0	0.0104621
RHOQ-AS1	2.81332	2.80736	1.74478	1.60901	0.107615		0.0983123	0	0	0.0969747	0.565181	0.0876205
ACCSLP1	1.46398	2.80342	2.1244	1.31963	0.186959		0	0	0.065497	0.198416	0.165055	0.119319
LINC02466	1.46398	2.80342	2.1244	1.31963	0.186959		0	0	0.0503941	0.598167	0.260912	0.198743
ENSG00000294037	1.4415	2.80095	2.17398	1.2884	0.197608		0	0.261915	0	0.59647	0.240946	1.32041
ENSG00000230882	1.46088	2.80094	2.16591	1.29319	0.195945		0	0	0.0186764	0.0371622	0.0155598	0.0841818
ENSG00000302043	1.4655	2.80094	2.16401	1.29433	0.195553		0.0900537	0	0	0.425747	0.0583087	1.18596
ST6GALNAC5	2.61857	2.80034	1.73375	1.61519	0.10627		0	0.0604896	0	0.0791279	0.229838	0.230622
ENSG00000279554	1.45292	2.79318	2.13635	1.30745	0.191059		0	0	0.573896	1.23701	0.98256	2.18219
ENSG00000213514	1.43354	2.79318	2.14446	1.30251	0.192743		0	0.0155477	0	0.0348037	0.0291494	0.0630784
ENSG00000293331	2.80432	2.79311	1.68328	1.65933	0.0970491		0.086146	0	0.0401833	0.792193	0.488405	0.230382
CST2	0.657182	2.7916	2.97951	0.936932	0.348794		0	0	0	0.270081	0.111263	0.12102
ENSG00000228031	0.657182	2.7916	2.97951	0.936932	0.348794		0	0	0	0.239714	0.0553245	0.0599924
ENSG00000287180	0.657182	2.7916	2.97951	0.936932	0.348794		0	0	0	0.0731427	0.0305479	0.0330809
ENSG00000290193	0.657182	2.7916	2.97951	0.936932	0.348794		0	0	0	0.122782	0.0510112	0.0553022
ENSG00000290466	0.657182	2.7916	2.97951	0.936932	0.348794		0	0	0	0.517109	0.0221607	0.0207332
ENSG00000297430	0.657182	2.7916	2.97951	0.936932	0.348794		0	0	0	0.215552	0.0573008	0.0621421
ENSG00000299217	0.657182	2.7916	2.97951	0.936932	0.348794		0	0	0	0.367959	0.40786	0.164163
ENSG00000304722	0.657182	2.7916	2.97951	0.936932	0.348794		0	0	0	0.0933816	0.0389456	0.0421942
GABRA4	0.657182	2.7916	2.97951	0.936932	0.348794		0	0	0	0.010928	0.0375629	0.00495712
ITIH2	0.657182	2.7916	2.97951	0.936932	0.348794		0	0	0	0.0417314	0.0195095	0.0211147
RN7SL67P	0.657182	2.7916	2.97951	0.936932	0.348794		0	0	0	2.14557	0.863614	0.9567
THSD7B	0.657182	2.7916	2.97951	0.936932	0.348794		0	0	0	0.0204074	0.00855457	0.00925291
ENSG00000307674	1.45444	2.79036	2.35462	1.18505	0.235996		0.0654267	0	0	0.0453675	0	0.3034
CNN2P1	1.45267	2.78784	2.30327	1.21038	0.226132		0.0981286	0	0	0.291039	0.401764	0
RNY3P16	1.42867	2.78783	2.31499	1.20425	0.228491		0	2.34908	0	7.78344	11.4647	0
ENSG00000302079	1.44957	2.78544	2.12866	1.30854	0.190689		0.196752	0	0	1.69855	0.622482	0.731022
ZPLD2P	1.44496	2.78544	2.13058	1.30736	0.191091		0	0	0.280655	0.60196	0.133576	0.2665
ENSG00000267042	1.42248	2.78265	2.21467	1.25646	0.20895		0	0.183022	0.032285	0.296753	0.164401	1.1439
ENSG00000300547	1.42248	2.78265	2.21467	1.25646	0.20895		0	0.564749	0	0.0490089	0.582603	0.477159
SDR16C5	1.42248	2.78265	2.21467	1.25646	0.20895		0	0.0314475	0	0.0352439	0.0294445	0.14438
CTAGE8	6.94943	2.78018	1.34042	2.07411	0.0380694		0.0752369	0	0.0613076	0.147246	0	0.774343
RN7SL477P	1.44161	2.77763	2.13964	1.29818	0.194227		1.12943	0	0	2.4367	3.92992	2.04919
HMGB1P21	1.43699	2.77763	2.14158	1.297	0.194632		0	0	0.2045	0.431576	0.703454	0.384267
METTL5P2	1.43699	2.77763	2.14158	1.297	0.194632		0	0	0.248928	0.531094	0.861071	0.470989
ATF7-NPFF	2.55972	2.77705	1.90524	1.45759	0.144955		0	0.077339	0	0.264302	0.307399	0
ATP5PDP4	0.649218	2.77653	3.23502	0.858273	0.390742		0	0	0	0.679666	0.547682	0
ENSG00000231970	0.649218	2.77653	3.23502	0.858273	0.390742		0	0	0	0.512195	0.44958	0
ENSG00000255292	0.649218	2.77653	3.23502	0.858273	0.390742		0	0	0	0.511535	0.427318	0
ENSG00000276740	0.649218	2.77653	3.23502	0.858273	0.390742		0	0	0	0.308741	0.253684	0
ENSG00000287216	0.649218	2.77653	3.23502	0.858273	0.390742		0	0	0	0.147976	0.122961	0
ENSG00000288033	0.649218	2.77653	3.23502	0.858273	0.390742		0	0	0	0.1861	0.133571	0
ENSG00000290118	0.649218	2.77653	3.23502	0.858273	0.390742		0	0	0	0.148118	0.107888	0
ENSG00000294277	0.649218	2.77653	3.23502	0.858273	0.390742		0	0	0	0.329303	0.270185	0
ENSG00000297950	0.649218	2.77653	3.23502	0.858273	0.390742		0	0	0	0.126083	0.104929	0
ENSG00000298385	0.649218	2.77653	3.23502	0.858273	0.390742		0	0	0	0.197586	0.298421	0
ENSG00000299696	0.649218	2.77653	3.23502	0.858273	0.390742		0	0	0	0.372735	0.2932	0
ENSG00000299962	0.649218	2.77653	3.23502	0.858273	0.390742		0	0	0	0.156998	0.130376	0
ENSG00000301738	0.649218	2.77653	3.23502	0.858273	0.390742		0	0	0	0.0940489	0.0784442	0
ENSG00000303669	0.649218	2.77653	3.23502	0.858273	0.390742		0	0	0	0.142288	0.118282	0
ENSG00000304342	0.649218	2.77653	3.23502	0.858273	0.390742		0	0	0	1.66289	1.31679	0
ENSG00000305737	0.649218	2.77653	3.23502	0.858273	0.390742		0	0	0	0.47678	0.313256	0
ENSG00000307831	0.649218	2.77653	3.23502	0.858273	0.390742		0	0	0	0.271941	0.224022	0
ENSG00000309204	0.649218	2.77653	3.23502	0.858273	0.390742		0	0	0	0.609302	0.48296	0
ENSG00000310398	0.649218	2.77653	3.23502	0.858273	0.390742		0	0	0	1.73586	1.37664	0
GABPAP	0.649218	2.77653	3.23502	0.858273	0.390742		0	0	0	0.126557	0.107794	0
GPX1P1	0.649218	2.77653	3.23502	0.858273	0.390742		0	0	0	0.396607	0.323815	0
H2AC12	0.649218	2.77653	3.23502	0.858273	0.390742		0	0	0	0.746051	0.599846	0
H3P7	0.649218	2.77653	3.23502	0.858273	0.390742		0	0	0	1.08486	0.862184	0
ISM1-AS1	0.649218	2.77653	3.23502	0.858273	0.390742		0	0	0	0.343581	0.234577	0
KCNN1	0.649218	2.77653	3.23502	0.858273	0.390742		0	0	0	0.0363959	0.0304709	0
LARP1P1	0.649218	2.77653	3.23502	0.858273	0.390742		0	0	0	2.20355	1.78631	0
NDUFAF4P1	0.649218	2.77653	3.23502	0.858273	0.390742		0	0	0	0.552308	0.447228	0
RNU6-1053P	0.649218	2.77653	3.23502	0.858273	0.390742		0	0	0	5.18896	4.58587	0
SDR42E2	0.649218	2.77653	3.23502	0.858273	0.390742		0	0	0	0.0593647	0.0410483	0
WASF3-AS1	0.649218	2.77653	3.23502	0.858273	0.390742		0	0	0	0.367959	0.275675	0
COX6CP10	0.646122	2.77101	3.26056	0.849858	0.395404		0	0	0	1.50312	0	4.1957
ENSG00000254007	0.646122	2.77101	3.26056	0.849858	0.395404		0	0	0	0.272578	0	0.259657
ENSG00000258472	0.646122	2.77101	3.26056	0.849858	0.395404		0	0	0	0.114587	0	0.248134
ENSG00000260612	0.646122	2.77101	3.26056	0.849858	0.395404		0	0	0	0.0833601	0	0.225215
ENSG00000268543	0.646122	2.77101	3.26056	0.849858	0.395404		0	0	0	0.25045	0	0.704931
ENSG00000287948	0.646122	2.77101	3.26056	0.849858	0.395404		0	0	0	0.211994	0	0.566381
ENSG00000289159	0.646122	2.77101	3.26056	0.849858	0.395404		0	0	0	0.0419308	0	0.113729
ENSG00000306862	0.646122	2.77101	3.26056	0.849858	0.395404		0	0	0	0.354212	0	0.9387
GPC4	0.646122	2.77101	3.26056	0.849858	0.395404		0	0	0	0.0127329	0	0.0346312
LINC02096	0.646122	2.77101	3.26056	0.849858	0.395404		0	0	0	0.0871631	0	0.164349
LINC02259	0.646122	2.77101	3.26056	0.849858	0.395404		0	0	0	0.496478	0	0.683065
MIR7-3HG	0.646122	2.77101	3.26056	0.849858	0.395404		0	0	0	0.237741	0	0.654138
NPM1P37	0.646122	2.77101	3.26056	0.849858	0.395404		0	0	0	0.104564	0	0.281957
RN7SL472P	0.646122	2.77101	3.26056	0.849858	0.395404		0	0	0	1.09588	0	2.93407
RPL36AP4	0.646122	2.77101	3.26056	0.849858	0.395404		0	0	0	0.947076	0	2.51996
ENSG00000272162	1.4308	2.7708	2.54428	1.08903	0.276141		0	0	0.0470286	0	0	0.335601
ENSG00000301776	1.42903	2.76963	2.17653	1.2725	0.203196		0	0	0.117382	0.193438	0.411883	0.0872987
LINC02820	1.40655	2.76704	2.17333	1.27318	0.202955		0	0.101676	0	0.0570178	0.362098	0.480691
ENSG00000307705	2.55043	2.76575	1.77494	1.55822	0.11918		0	0.415496	0	0.708051	0.383885	1.88797
ENSG00000308647	2.63485	2.75986	1.7117	1.61235	0.106887		0	0.0377961	0.0422813	0.254285	0.0353719	0.268204
ENSG00000305756	1.42259	2.75919	2.16567	1.27405	0.202644		0.19487	0	0	0.193539	0.632652	0.517654
PDE6A	1.42259	2.75919	2.16567	1.27405	0.202644		0.0118155	0	0	0.0116349	0.0393862	0.0333732
ENSG00000300083	1.41949	2.75531	2.33182	1.18162	0.237358		0.0629327	0	0	0	0.103401	0.336311
CYP4F2	0.638158	2.7549	3.00909	0.915526	0.359916		0	0	0	0.0336614	0.0254378	0.0609142
ENSG00000227516	0.638158	2.7549	3.00909	0.915526	0.359916		0	0	0	0.504029	0.40786	0.90293
ENSG00000232499	0.638158	2.7549	3.00909	0.915526	0.359916		0	0	0	0.0825728	0.0683704	0.148851
ENSG00000237174	0.638158	2.7549	3.00909	0.915526	0.359916		0	0	0	0.292844	0.132575	0.288778
ENSG00000237759	0.638158	2.7549	3.00909	0.915526	0.359916		0	0	0	0.203379	0.166026	0.362422
ENSG00000270059	0.638158	2.7549	3.00909	0.915526	0.359916		0	0	0	0.387842	0.311061	0.685238
ENSG00000277968	0.638158	2.7549	3.00909	0.915526	0.359916		0	0	0	2.6503	2.16421	4.43551
ENSG00000288853	0.638158	2.7549	3.00909	0.915526	0.359916		0	0	0	0.290171	0.0508027	0.737114
ENSG00000293939	0.638158	2.7549	3.00909	0.915526	0.359916		0	0	0	0.140484	0.115655	0.251671
ENSG00000297776	0.638158	2.7549	3.00909	0.915526	0.359916		0	0	0	0.0696382	0.0579013	0.125591
ENSG00000301977	0.638158	2.7549	3.00909	0.915526	0.359916		0	0	0	0.0593163	0.0493898	0.109536
ENSG00000306780	0.638158	2.7549	3.00909	0.915526	0.359916		0	0	0	0.202695	0.165478	0.361231
ENSG00000307492	0.638158	2.7549	3.00909	0.915526	0.359916		0	0	0	0.436943	0.349676	0.771899
LINC01324	0.638158	2.7549	3.00909	0.915526	0.359916		0	0	0	0.0902168	0.0747965	0.162388
PRR20G	0.638158	2.7549	3.00909	0.915526	0.359916		0	0	0	0.0761766	0.0632802	0.137298
RNU6-130P	0.638158	2.7549	3.00909	0.915526	0.359916		0	0	0	2.60062	2.3327	4.58214
SMTNL1	0.638158	2.7549	3.00909	0.915526	0.359916		0	0	0	0.0426863	0.0356253	0.0771799
PSMD14-DT	1.41462	2.75111	2.18111	1.26134	0.207188		0.25584	0	0	0.254652	0.905551	0.451841
ATAD3C	1.39062	2.75102	2.19165	1.25523	0.209396		0	0.0149043	0	0.0169493	0.0715153	0.0301849
ENSG00000272148	1.39062	2.75102	2.19165	1.25523	0.209396		0	0.291163	0	0.331494	1.33508	0.586617
COL3A1	33.5912	2.74504	0.559917	4.90258	9.45847e-07	5.68907e-05	0.0828227	0.0208277	0.190127	0.525703	0.459823	0.922364
TENM1	51.655	2.74418	0.383945	7.14733	8.84835e-13	2.04146e-10	0.062237	0.0465397	0.0713652	0.433572	0.597832	0.384825
ENSG00000274718	1.40204	2.74273	2.2203	1.23529	0.216721		0	0	0.0221679	0.0220791	0.11088	0.0199993
ENSG00000297141	1.38266	2.74264	2.22893	1.23048	0.218519		0	0.264378	0	0.32687	1.45884	0.2665
ENSG00000234917	0.630194	2.73892	3.0219	0.906358	0.364746		0	0	0	0.201334	0.328803	0.179415
ENSG00000259049	0.630194	2.73892	3.0219	0.906358	0.364746		0	0	0	0.330508	0.506194	0.268887
ENSG00000263938	0.630194	2.73892	3.0219	0.906358	0.364746		0	0	0	0.1264	0.208537	0.113372
ENSG00000292300	0.630194	2.73892	3.0219	0.906358	0.364746		0	0	0	0.0286224	0.0366664	0.0126538
ENSG00000295387	0.630194	2.73892	3.0219	0.906358	0.364746		0	0	0	0.198037	0.421774	0.176494
LINC00588	0.630194	2.73892	3.0219	0.906358	0.364746		0	0	0	0.0155677	0.0260837	0.0141099
ANKRD33BP1	0.627098	2.73217	3.61403	0.755991	0.449655		0	0	0	0	0	0.172601
EEF1A1P9	0.627098	2.73217	3.61403	0.755991	0.449655		0	0	0	0	0	0.198939
ENSG00000228560	0.627098	2.73217	3.61403	0.755991	0.449655		0.039683	0	0	0	0	0.247216
ENSG00000229588	0.627098	2.73217	3.61403	0.755991	0.449655		0	0	0	0	0	0.104434
ENSG00000230092	0.627098	2.73217	3.61403	0.755991	0.449655		0	0	0	0	0	5.79433
ENSG00000230221	0.627098	2.73217	3.61403	0.755991	0.449655		0	0	0	0	0	0.0990465
ENSG00000249180	0.627098	2.73217	3.61403	0.755991	0.449655		0	0	0	0	0	0.742595
ENSG00000254616	0.627098	2.73217	3.61403	0.755991	0.449655		0	0	0	0	0	0.755174
ENSG00000255775	0.627098	2.73217	3.61403	0.755991	0.449655		0	0	0	0	0	0.543143
ENSG00000257165	0.627098	2.73217	3.61403	0.755991	0.449655		0	0	0	0	0	4.31585
ENSG00000279064	0.627098	2.73217	3.61403	0.755991	0.449655		0	0	0	0.0254744	0	0.275842
ENSG00000285549	0.627098	2.73217	3.61403	0.755991	0.449655		0	0	0	0	0	0.245055
ENSG00000285954	0.627098	2.73217	3.61403	0.755991	0.449655		0	0	0	0	0	0.368128
ENSG00000285961	0.627098	2.73217	3.61403	0.755991	0.449655		0	0	0	0	0	0.413014
ENSG00000287847	0.627098	2.73217	3.61403	0.755991	0.449655		0	0	0	0	0	0.259674
ENSG00000288079	0.627098	2.73217	3.61403	0.755991	0.449655		0	0	0	0	0	0.448612
ENSG00000291902	0.627098	2.73217	3.61403	0.755991	0.449655		0.039683	0	0	0	0	0.247216
ENSG00000295391	0.627098	2.73217	3.61403	0.755991	0.449655		0	0	0	0	0	0.478699
ENSG00000295718	0.627098	2.73217	3.61403	0.755991	0.449655		0	0	0	0	0	3.53462
ENSG00000296262	0.627098	2.73217	3.61403	0.755991	0.449655		0	0	0	0	0	3.17292
ENSG00000296746	0.627098	2.73217	3.61403	0.755991	0.449655		0	0	0	0	0	0.452535
ENSG00000299015	0.627098	2.73217	3.61403	0.755991	0.449655		0	0	0	0	0	2.42029
ENSG00000299705	0.627098	2.73217	3.61403	0.755991	0.449655		0	0	0.192064	0	0	1.52482
ENSG00000299915	0.627098	2.73217	3.61403	0.755991	0.449655		0	0	0	0	0	1.50823
ENSG00000300205	0.627098	2.73217	3.61403	0.755991	0.449655		0	0	0	0	0	0.469031
ENSG00000300949	0.627098	2.73217	3.61403	0.755991	0.449655		0	0	0	0	0	0.946038
ENSG00000302002	0.627098	2.73217	3.61403	0.755991	0.449655		0	0	0	0	0	0.233203
ENSG00000302774	0.627098	2.73217	3.61403	0.755991	0.449655		0	0	0	0	0	0.451584
ENSG00000303067	0.627098	2.73217	3.61403	0.755991	0.449655		0	0	0	0	0	0.970336
ENSG00000303908	0.627098	2.73217	3.61403	0.755991	0.449655		0	0	0	0	0	0.568412
ENSG00000304516	0.627098	2.73217	3.61403	0.755991	0.449655		0	0	0	0	0	0.926298
ENSG00000307724	0.627098	2.73217	3.61403	0.755991	0.449655		0	0	0	0	0	0.289766
ENSG00000308024	0.627098	2.73217	3.61403	0.755991	0.449655		0	0	0	0	0	0.848285
ENSG00000309004	0.627098	2.73217	3.61403	0.755991	0.449655		0	0	0	0	0	1.1907
ENSG00000310108	0.627098	2.73217	3.61403	0.755991	0.449655		0	0	0	0	0	5.1755
FOXH1	0.627098	2.73217	3.61403	0.755991	0.449655		0	0	0	0	0	0.125991
IGHV3-74	0.627098	2.73217	3.61403	0.755991	0.449655		0	0	0	0	0	0.747465
LINC00440	0.627098	2.73217	3.61403	0.755991	0.449655		0	0	0	0	0	0.497576
NELL1	0.627098	2.73217	3.61403	0.755991	0.449655		0	0	0	0	0	0.481911
OR10J6P	0.627098	2.73217	3.61403	0.755991	0.449655		0	0	0	0	0	0.342357
PARVG	0.627098	2.73217	3.61403	0.755991	0.449655		0	0	0	0	0	0.811237
PPIAP84	0.627098	2.73217	3.61403	0.755991	0.449655		0	0	0	0	0	1.1615
RNF2P1	0.627098	2.73217	3.61403	0.755991	0.449655		0	0	0	0	0	0.303679
RPS9P1	0.627098	2.73217	3.61403	0.755991	0.449655		0	0	0	0	0	0.789209
SIRPG-AS1	0.627098	2.73217	3.61403	0.755991	0.449655		0	0	0	0	0	0.0862541
SLC17A6	0.627098	2.73217	3.61403	0.755991	0.449655		0	0	0	0	0	0.287827
SSX4B	0.627098	2.73217	3.61403	0.755991	0.449655		0	0	0	0	0	0.220302
TBC1D3P7	0.627098	2.73217	3.61403	0.755991	0.449655		0	0	0	0	0	0.378495
WBP11P2	0.627098	2.73217	3.61403	0.755991	0.449655		0	0	0	0	0	0.0852286
XAGE1B	0.627098	2.73217	3.61403	0.755991	0.449655		0.070238	0	0	0	0.0572953	1.27103
LINC02506	5.17256	2.72697	1.17105	2.32865	0.0198777		0.0999193	0.126057	0.0428946	0.487517	0.430941	0.589726
ENSG00000299783	1.38301	2.72224	2.34753	1.15962	0.246205		0	0	0.175833	0	0.90334	0.328325
BNIP3P5	0.62223	2.72197	3.30491	0.823614	0.410159		0	0	0	0.303882	0.736217	0
CHRNA6	0.62223	2.72197	3.30491	0.823614	0.410159		0	0	0	0.037857	0.0948483	0
DPY19L1P2	0.62223	2.72197	3.30491	0.823614	0.410159		0	0	0	0.0980849	0.24568	0
ENSG00000230730	0.62223	2.72197	3.30491	0.823614	0.410159		0	0	0	0.215788	0.52759	0
ENSG00000231691	0.62223	2.72197	3.30491	0.823614	0.410159		0	0	0	0.0565416	0.226574	0
ENSG00000274215	0.62223	2.72197	3.30491	0.823614	0.410159		0	0	0	0.197383	0.483669	0
ENSG00000276012	0.62223	2.72197	3.30491	0.823614	0.410159		0	0	0	0.436943	1.04903	0
ENSG00000279859	0.62223	2.72197	3.30491	0.823614	0.410159		0	0	0	0.496478	1.18576	0
ENSG00000289203	0.62223	2.72197	3.30491	0.823614	0.410159		0	0	0	0.0480156	0.124327	0
ENSG00000289425	0.62223	2.72197	3.30491	0.823614	0.410159		0	0	0	0.191058	0.518121	0
ENSG00000291115	0.62223	2.72197	3.30491	0.823614	0.410159		0	0	0	0.0261086	0.0655208	0
ENSG00000294708	0.62223	2.72197	3.30491	0.823614	0.410159		0	0	0	0.17482	0.435303	0
ENSG00000298118	0.62223	2.72197	3.30491	0.823614	0.410159		0	0	0	0.493423	1.17873	0
ENSG00000299213	0.62223	2.72197	3.30491	0.823614	0.410159		0	0	0	0.126942	0.314122	0
ENSG00000299649	0.62223	2.72197	3.30491	0.823614	0.410159		0	0	0	0.183415	0.457238	0
ENSG00000302130	0.62223	2.72197	3.30491	0.823614	0.410159		0	0	0	0.912881	2.18389	0
ENSG00000303157	0.62223	2.72197	3.30491	0.823614	0.410159		0	0	0	0.0702995	0.175337	0
ENSG00000309642	0.62223	2.72197	3.30491	0.823614	0.410159		0	0	0	0.387842	0.933184	0
FOXD4L3	0.62223	2.72197	3.30491	0.823614	0.410159		0	0	0	0.0320321	0.0777452	0
LINC02996	0.62223	2.72197	3.30491	0.823614	0.410159		0	0	0	0.0384468	0.0963181	0
RNU6-1267P	0.62223	2.72197	3.30491	0.823614	0.410159		0	0	0	2.52741	6.75919	0
TRIM71	0.62223	2.72197	3.30491	0.823614	0.410159		0	0	0	0.0070538	0.0177491	0
RAG1	3.88498	2.71932	1.39659	1.94712	0.0515205		0	0.015566	0.0190122	0.056582	0.293594	0.0933325
ALOX12B	0.619134	2.7162	3.31047	0.820488	0.411938		0	0	0	0	0.0539441	0.175473
APOB	0.619134	2.7162	3.31047	0.820488	0.411938		0	0	0	0	0.0175785	0.0570682
ENSG00000222043	0.619134	2.7162	3.31047	0.820488	0.411938		0	0	0	0	0.244275	0.803267
ENSG00000261195	0.619134	2.7162	3.31047	0.820488	0.411938		0	0	0	0	0.050454	0.303638
ENSG00000279658	0.619134	2.7162	3.31047	0.820488	0.411938		0	0	0	0	0.128475	0.435887
ENSG00000285186	0.619134	2.7162	3.31047	0.820488	0.411938		0	0.0739833	0	0	0.137323	0.448811
ENSG00000289088	0.619134	2.7162	3.31047	0.820488	0.411938		0	0	1.01681e-08	0	0.0924492	0.250779
ENSG00000289884	0.619134	2.7162	3.31047	0.820488	0.411938		0	0	0	0	0.221725	0.411138
ENSG00000298548	0.619134	2.7162	3.31047	0.820488	0.411938		0	0	0	0	0.0758218	0.246939
ENSG00000298938	0.619134	2.7162	3.31047	0.820488	0.411938		0	0	0	0	0.186982	0.612945
ENSG00000300301	0.619134	2.7162	3.31047	0.820488	0.411938		0	0	0	0	0.0888626	0.626894
ENSG00000300387	0.619134	2.7162	3.31047	0.820488	0.411938		0	0	0	0	0.0475935	0.762874
ENSG00000302091	0.619134	2.7162	3.31047	0.820488	0.411938		0	0	0	0	0.0399147	0.513591
ENSG00000306069	0.619134	2.7162	3.31047	0.820488	0.411938		0	0	0	0	0.135092	0.441453
ENSG00000307341	0.619134	2.7162	3.31047	0.820488	0.411938		0	0	0	0	0.0496709	0.197862
FAM230E	0.619134	2.7162	3.31047	0.820488	0.411938		0	0	0	0	0.0394712	0.128294
LDHAL6B	0.619134	2.7162	3.31047	0.820488	0.411938		0	0	0	0	0.0343695	0.111681
MFSD4BP1	0.619134	2.7162	3.31047	0.820488	0.411938		0	0	0	0	0.0396917	0.129013
MIR548Q	0.619134	2.7162	3.31047	0.820488	0.411938		0	0	0	0	2.32624	6.91752
RN7SL750P	0.619134	2.7162	3.31047	0.820488	0.411938		0	0	0	0	1.2747	4.0159
SNORA63	0.619134	2.7162	3.31047	0.820488	0.411938		0	0	0	0	2.12774	6.32477
ENSG00000260989	1.37505	2.71341	2.38775	1.13639	0.255794		0	0	0.300857	0	1.82484	0.286131
ENSG00000307937	2.56957	2.71289	1.6584	1.63585	0.10187		0.0673712	0.0592108	0	0.273328	0.276622	0.299962
ENSG00000303073	2.63777	2.71216	1.79699	1.50928	0.131228		0.179849	0	0.170839	0	1.36535	0.974003
ANGPTL8	0.61117	2.69951	3.30668	0.816381	0.414283		0	0	0	0	0.582409	0.188584
C4orf46P3	0.61117	2.69951	3.30668	0.816381	0.414283		0	0	0	0	1.23471	1.37558
ENSG00000257754	0.61117	2.69951	3.30668	0.816381	0.414283		0	0	0	0	0.766729	0.849148
ENSG00000258346	0.61117	2.69951	3.30668	0.816381	0.414283		0	0	0	0	0.329884	0.360021
ENSG00000276407	0.61117	2.69951	3.30668	0.816381	0.414283		0	0	0	0	0.320355	0.349539
ENSG00000279711	0.61117	2.69951	3.30668	0.816381	0.414283		0	0	0	0	0.0318179	0.0343395
ENSG00000288048	0.61117	2.69951	3.30668	0.816381	0.414283		0	0	0	0	0.0549821	0.0595314
ENSG00000291138	0.61117	2.69951	3.30668	0.816381	0.414283		0	0	0	0	0.973746	0.233636
ENSG00000293005	0.61117	2.69951	3.30668	0.816381	0.414283		0	0	0	0	0.149144	0.161899
ENSG00000299620	0.61117	2.69951	3.30668	0.816381	0.414283		0	0	0	0	0.133527	0.144883
ENSG00000300404	0.61117	2.69951	3.30668	0.816381	0.414283		0	0	0	0	0.418359	0.457481
ENSG00000301261	0.61117	2.69951	3.30668	0.816381	0.414283		0	0	0	0	0.1264	0.137123
ENSG00000305919	0.61117	2.69951	3.30668	0.816381	0.414283		0	0	0	0.0458399	0.160446	0.215035
ENSG00000307749	0.61117	2.69951	3.30668	0.816381	0.414283		0	0	0	0	0.63941	0.704647
FARP1-AS1	0.61117	2.69951	3.30668	0.816381	0.414283		0	0	0	0	1.11093	1.57441
GPR160P2	0.61117	2.69951	3.30668	0.816381	0.414283		0	0	0	0	0.0769868	0.0834064
LINC01451	0.61117	2.69951	3.30668	0.816381	0.414283		0	0	0	0	0.0555006	0.0346828
LINC02761	0.61117	2.69951	3.30668	0.816381	0.414283		0	0	0	0	0.0595705	0.0524206
MAGEA4	0.61117	2.69951	3.30668	0.816381	0.414283		0	0	0	0	0.161749	0.119823
OR5H1	0.61117	2.69951	3.30668	0.816381	0.414283		0	0	0	0	0.0174483	0.0188729
RCN3	0.61117	2.69951	3.30668	0.816381	0.414283		0	0	0	0	0.322446	0.0921249
RGL4	0.61117	2.69951	3.30668	0.816381	0.414283		0	0	0	0	0.0215307	0.235169
RNU6-732P	0.61117	2.69951	3.30668	0.816381	0.414283		0	0	0.00623147	0	4.66542	4.58214
SEC1P	0.61117	2.69951	3.30668	0.816381	0.414283		0	0	0	0	0.0607598	0.0657974
SPIB	0.61117	2.69951	3.30668	0.816381	0.414283		0	0	0	0	0.44345	0.0357497
SUSD3	0.61117	2.69951	3.30668	0.816381	0.414283		0	0	0	0	0.116476	0.138894
ENSG00000287526	3.92162	2.69823	1.46041	1.84759	0.0646621		0	0	0.118478	0.551503	0.297206	0.208964
CASP4LP	2.55083	2.68839	1.76926	1.5195	0.128638		0.0573001	0.381576	0	1.24141	0.695226	0.051051
HMGN1P8	2.61957	2.68801	1.98181	1.35634	0.174991		0	0	2.19913	13.6013	0	1.01125
ENSG00000298959	1.34977	2.68327	2.37397	1.13029	0.258354		0	0.252521	0	1.43749	0	0.509193
BBOX1	0.603206	2.68243	3.34251	0.802521	0.422252		0	0	0	0	0.115035	0.0415421
ENSG00000225647	0.603206	2.68243	3.34251	0.802521	0.422252		0	0	0	0	0.0960879	0.0345034
ENSG00000229311	0.603206	2.68243	3.34251	0.802521	0.422252		0	0	0	0	0.943407	0.405507
ENSG00000230175	0.603206	2.68243	3.34251	0.802521	0.422252		0	0	0	0	0.841818	0.308203
ENSG00000249429	0.603206	2.68243	3.34251	0.802521	0.422252		0	0	0	0	0.569373	0.275169
ENSG00000251339	0.603206	2.68243	3.34251	0.802521	0.422252		0	0	0	0.0322063	0.195821	0.0708193
ENSG00000257022	0.603206	2.68243	3.34251	0.802521	0.422252		0	0	0	0	0.662412	0.241548
ENSG00000258303	0.603206	2.68243	3.34251	0.802521	0.422252		0	0	0	0	0.315235	0.11266
ENSG00000260569	0.603206	2.68243	3.34251	0.802521	0.422252		0	0	0	0	0.169558	0.0612954
ENSG00000266306	0.603206	2.68243	3.34251	0.802521	0.422252		0	0	0	0	0.048469	0.0174824
ENSG00000268108	0.603206	2.68243	3.34251	0.802521	0.422252		0	0	0	0	0.668021	0.243626
ENSG00000274976	0.603206	2.68243	3.34251	0.802521	0.422252		0	0	0	0.119096	1.06631	0.196527
ENSG00000279201	0.603206	2.68243	3.34251	0.802521	0.422252		0	0	0.0398617	0	0.266926	0.0966656
ENSG00000279936	0.603206	2.68243	3.34251	0.802521	0.422252		0	0	0	0	0.0695856	0.0251086
ENSG00000288414	0.603206	2.68243	3.34251	0.802521	0.422252		0	0	0	0.0322063	0.195821	0.0708193
ENSG00000294649	0.603206	2.68243	3.34251	0.802521	0.422252		0	0	0	0	0.0822005	0.0296672
ENSG00000294793	0.603206	2.68243	3.34251	0.802521	0.422252		0	0	0	0	0.116654	0.0977198
ENSG00000299849	0.603206	2.68243	3.34251	0.802521	0.422252		0	0	0	0	0.753418	0.275372
ENSG00000304141	0.603206	2.68243	3.34251	0.802521	0.422252		0	0	0	0	0.383885	0.0824393
ENSG00000307281	0.603206	2.68243	3.34251	0.802521	0.422252		0	0	0	0	0.149806	0.0541328
ENSG00000308158	0.603206	2.68243	3.34251	0.802521	0.422252		0	0	0	0	0.286942	0.103951
SLN	0.603206	2.68243	3.34251	0.802521	0.422252		0	0	0	0	0.352697	0.127932
SOX11	0.603206	2.68243	3.34251	0.802521	0.422252		0	0	0	0	0.0171416	0.00617931
ENSG00000298770	3.89767	2.67737	1.37457	1.94779	0.0514404		0.364007	0	0.172806	1.08379	0.887315	1.45099
ENSG00000278384	5.00782	2.67364	1.18947	2.24777	0.0245909		0.0221065	0.0389039	0.0218684	0.210257	0.19777	0.12682
AP1B1P1	1.3418	2.6731	2.2543	1.18577	0.235712		0	0.156797	0	0.548571	0.0497854	0.0939623
CFAP20DC-DT	1.36118	2.67297	2.24529	1.19048	0.233858		0	0	0.130078	0.775897	0.127489	0.138809
ENSG00000302993	1.36118	2.67297	2.24529	1.19048	0.233858		0	0	0.231891	1.23254	0.200195	0.21881
KRT20	2.5653	2.67265	1.72244	1.55166	0.120744		0	0	0.0826941	0.124297	0.172923	0.224763
ENSG00000287515	2.58536	2.66737	3.87809	0.687806	0.491575		0	0	0.0490392	0	0.416626	0
ENSG00000298447	1.33384	2.66592	2.38117	1.11958	0.262891		0	0.0717127	0	0.403181	0.133887	0
ASTL	0.595241	2.66325	3.68654	0.722426	0.470033		0	0	0	0	0.0949511	0
CACNA1S	0.595241	2.66325	3.68654	0.722426	0.470033		0	0	0	0	0.0344256	0
CLDN6	0.595241	2.66325	3.68654	0.722426	0.470033		0	0	0	0	0.186448	0
CNTN4	0.595241	2.66325	3.68654	0.722426	0.470033		0	0	0	0	0.0406035	0
CUPIN1P	0.595241	2.66325	3.68654	0.722426	0.470033		0	0	0	0	0.231875	0
DYRK3-AS1	0.595241	2.66325	3.68654	0.722426	0.470033		0	0	0	0	0.271295	0
ENSG00000232900	0.595241	2.66325	3.68654	0.722426	0.470033		0	0	0	0	0.185405	0
ENSG00000234647	0.595241	2.66325	3.68654	0.722426	0.470033		0	0	0	0	0.0573408	0
ENSG00000235356	0.595241	2.66325	3.68654	0.722426	0.470033		0	0	0	0	0.644892	0
ENSG00000243648	0.595241	2.66325	3.68654	0.722426	0.470033		0	0	0	0	0.981623	0
ENSG00000255164	0.595241	2.66325	3.68654	0.722426	0.470033		0.189778	0	0	0	1.3212	0
ENSG00000258199	0.595241	2.66325	3.68654	0.722426	0.470033		0	0	0	0	0.836719	0
ENSG00000259007	0.595241	2.66325	3.68654	0.722426	0.470033		0	0	0	0	1.10904	0
ENSG00000262304	0.595241	2.66325	3.68654	0.722426	0.470033		0	0	0	0	0.0471085	0
ENSG00000263923	0.595241	2.66325	3.68654	0.722426	0.470033		0	0	0	0	0.61521	0
ENSG00000264845	0.595241	2.66325	3.68654	0.722426	0.470033		0	0	0	0	2.55748	0
ENSG00000269307	0.595241	2.66325	3.68654	0.722426	0.470033		0	0	0	0	0.233409	0
ENSG00000273413	0.595241	2.66325	3.68654	0.722426	0.470033		0	0	0	0	1.07179	0
ENSG00000274859	0.595241	2.66325	3.68654	0.722426	0.470033		0	0	0	0	0.310986	0
ENSG00000279057	0.595241	2.66325	3.68654	0.722426	0.470033		0.00252162	0	0.00124783	0.00167474	0.156149	0
ENSG00000280113	0.595241	2.66325	3.68654	0.722426	0.470033		0	0	0	0	0.568039	0
ENSG00000280191	0.595241	2.66325	3.68654	0.722426	0.470033		0	0	0	0	0.522569	0
ENSG00000285218	0.595241	2.66325	3.68654	0.722426	0.470033		0	0	0	0	0.214476	0
ENSG00000285520	0.595241	2.66325	3.68654	0.722426	0.470033		0	0	0	0	0.120782	0
ENSG00000286393	0.595241	2.66325	3.68654	0.722426	0.470033		0	0	0	0	0.129343	0
ENSG00000286598	0.595241	2.66325	3.68654	0.722426	0.470033		0	0	0	0	1.3067	0
ENSG00000286900	0.595241	2.66325	3.68654	0.722426	0.470033		0	0	0	0	0.197756	0
ENSG00000287510	0.595241	2.66325	3.68654	0.722426	0.470033		0	0	0	0	0.258941	0
ENSG00000289474	0.595241	2.66325	3.68654	0.722426	0.470033		0	0	0	0	8.61893	0
ENSG00000290217	0.595241	2.66325	3.68654	0.722426	0.470033		0	0	0	0	0.133869	0
ENSG00000293758	0.595241	2.66325	3.68654	0.722426	0.470033		0	0	0	0	1.16907	0
ENSG00000294429	0.595241	2.66325	3.68654	0.722426	0.470033		0	0	0	0	0.456744	0
ENSG00000294494	0.595241	2.66325	3.68654	0.722426	0.470033		0	0	0	0	0.607701	0
ENSG00000294816	0.595241	2.66325	3.68654	0.722426	0.470033		0	0	0	0	0.748706	0
ENSG00000297146	0.595241	2.66325	3.68654	0.722426	0.470033		0	0	0	0	0.736911	0
ENSG00000298307	0.595241	2.66325	3.68654	0.722426	0.470033		0	0	0	0	0.394737	0
ENSG00000299181	0.595241	2.66325	3.68654	0.722426	0.470033		0	0	0	0	0.38744	0
ENSG00000300304	0.595241	2.66325	3.68654	0.722426	0.470033		0	0	0	0	0.443081	0
ENSG00000301503	0.595241	2.66325	3.68654	0.722426	0.470033		0	0	0	0	2.26815	0
ENSG00000302179	0.595241	2.66325	3.68654	0.722426	0.470033		0	0	0	0	0.41795	0
ENSG00000302595	0.595241	2.66325	3.68654	0.722426	0.470033		0	0	0	0	0.464782	0
ENSG00000303070	0.595241	2.66325	3.68654	0.722426	0.470033		0	0	0	0	0.912296	0
ENSG00000303364	0.595241	2.66325	3.68654	0.722426	0.470033		0	0	0	0	0.461546	0
ENSG00000303899	0.595241	2.66325	3.68654	0.722426	0.470033		0	0	0	0	2.77654	0
ENSG00000304112	0.595241	2.66325	3.68654	0.722426	0.470033		0	0	0	0	0.486338	0
ENSG00000308971	0.595241	2.66325	3.68654	0.722426	0.470033		0	0	0	0	0.692579	0
ENSG00000309442	0.595241	2.66325	3.68654	0.722426	0.470033		0	0	0	0	2.54584	0
EXOC3L4	0.595241	2.66325	3.68654	0.722426	0.470033		0	0	0	0	0.543322	0
FGFBP2	0.595241	2.66325	3.68654	0.722426	0.470033		0	0	0	0	0.246838	0
GIMAP4	0.595241	2.66325	3.68654	0.722426	0.470033		0	0	0	0	0.355902	0
GOLGA6L6	0.595241	2.66325	3.68654	0.722426	0.470033		0	0	0	0	0.0536656	0
HIGD1AP8	0.595241	2.66325	3.68654	0.722426	0.470033		0	0	0	0	4.10569	0
IGLV1-51	0.595241	2.66325	3.68654	0.722426	0.470033		0	0	0	0	1.67193	0
KRT17P4	0.595241	2.66325	3.68654	0.722426	0.470033		0	0	0	0	0.382589	0
LINC00348	0.595241	2.66325	3.68654	0.722426	0.470033		0	0	0	0	0.287099	0
LINC01416	0.595241	2.66325	3.68654	0.722426	0.470033		0	0	0	0	0.121297	0
LINC01720	0.595241	2.66325	3.68654	0.722426	0.470033		0	0	0	0	0.103768	0
LINC02789	0.595241	2.66325	3.68654	0.722426	0.470033		0	0	0	0	0.0996111	0
NOP53-AS1	0.595241	2.66325	3.68654	0.722426	0.470033		0	0	0	0	0.819973	0
NR0B2	0.595241	2.66325	3.68654	0.722426	0.470033		0	0	0	0	0.229733	0
OR56A4	0.595241	2.66325	3.68654	0.722426	0.470033		0	0	0	0	0.0630667	0
RASAL3	0.595241	2.66325	3.68654	0.722426	0.470033		0	0	0	0	0.0670432	0
SH3GL1P2	0.595241	2.66325	3.68654	0.722426	0.470033		0	0	0	0	0.254091	0
SYT3	0.595241	2.66325	3.68654	0.722426	0.470033		0	0	0	0	0.0893226	0
TNF	0.595241	2.66325	3.68654	0.722426	0.470033		0	0	0	0	0.144462	0
WNT2	0.595241	2.66325	3.68654	0.722426	0.470033		0	0	0	0	0.0677094	0
ZNF849P	0.595241	2.66325	3.68654	0.722426	0.470033		0	0	0	0	0.157012	0
GPC1-AS1	2.5887	2.66061	1.77545	1.49855	0.13399		0.154384	0	0	0.413424	0.877012	0.139168
ENSG00000307236	12.3589	2.65831	0.844118	3.14922	0.00163707		0.0870864	0.114683	0	0.674459	0.27913	0.309187
ENSG00000309758	2.55399	2.65715	1.66752	1.59348	0.111053		0.16973	0	0.138175	0.305687	0.474334	0.294472
TRIML2	18.2892	2.6528	0.671698	3.9494	7.83485e-05	0.0022372	0.180414	0.317308	0.044348	1.61644	2.05779	2.09888
TBX18	1.32278	2.65278	2.23022	1.18947	0.234254		0	0.00864785	0	0.0386948	0.00811085	0.0175455
HHIP	2.53035	2.65238	1.74569	1.51939	0.128665		0	0	0.258156	0.0123012	0.909919	0.211767
ENSG00000261020	1.31172	2.64232	2.37873	1.11081	0.266649		0	0.0120231	0	0.0403593	0	0.0487832
ENSG00000285614	1.31172	2.64232	2.37873	1.11081	0.266649		0	0.0887704	0	0.299881	0	0.359512
ILVBL-AS1	1.3311	2.64225	2.36795	1.11584	0.264491		0	0	0.275624	0.886496	0	1.04644
ENSG00000298983	1.33572	2.64224	2.36542	1.11703	0.263983		0.180375	0	0	0.53702	0	0.639189
ENSG00000307388	1.33572	2.64224	2.36542	1.11703	0.263983		0.0971778	0	0	0.288207	0	0.345653
ENSG00000294807	2.44622	2.63801	1.70797	1.54453	0.12246		0	0.0663264	0.0736311	0.44728	0.309701	0.134381
ENSG00000309520	1.30685	2.63646	2.38099	1.10729	0.268167		0	0.623059	0	2.8319	1.68939	0
CSAG2	1.32623	2.6364	2.37016	1.11233	0.265996		0	0	0.0678726	0.432678	0.171114	0
FAM91A2P	1.32623	2.6364	2.37016	1.11233	0.265996		0	0	0.0270352	0.100456	0.0698925	0
ENSG00000290547	2.51958	2.63049	1.77517	1.48182	0.138388		0	0	0.200184	0.694528	0.209277	0.18375
ENSG00000256218	1.29579	2.62382	2.21313	1.18557	0.235792		0	0.0849285	0	0.266668	0.158402	0.188672
ENSG00000272582	1.29579	2.62382	2.21313	1.18557	0.235792		0	0.104307	0	0.351422	0.193895	0.209931
G2E3-AS1	1.29579	2.62382	2.21313	1.18557	0.235792		0	0.0939615	0	0.588229	0.320373	0.190252
ENSG00000286575	1.31517	2.62377	2.20366	1.19064	0.233794		0	0	0.103733	0.221687	0.12281	0.156026
PNPLA5	1.29269	2.62156	2.40034	1.09216	0.274762		0	0.023687	0	0.0530592	0	0.158294
PROX2	1.29269	2.62156	2.40034	1.09216	0.274762		0	0.213472	0	0.242593	0	0.676066
SNORA12	1.29269	2.62156	2.40034	1.09216	0.274762		0	1.81791	0	3.8344	0	9.14857
ENSG00000306384	11.0659	2.6189	0.864285	3.03014	0.00244444		0.823612	0.412356	0	2.02815	2.85667	2.08177
ENSG00000287555	2.31889	2.6175	1.83289	1.42807	0.153272		0	0.0602039	0	0.101114	0.187109	0.0307192
ENSG00000300969	1.28783	2.61517	2.23615	1.1695	0.242204		0	0.10771	0	0.364445	0.300829	0.109008
ALDOB	1.30721	2.61514	2.22656	1.17452	0.240186		0	0	0.0803494	0.244573	0.0703403	0.073431
REV3L-IT1	1.31182	2.61513	2.2243	1.17571	0.239712		0.607978	0	0	1.85335	1.37429	0.516516
ENSG00000295969	1.27986	2.60657	2.39405	1.08877	0.276255		0	0.056256	0	0.189527	0.210301	0
ENSG00000305705	1.29924	2.60656	2.38286	1.09388	0.274009		0	0	0.18005	0.4267	0.529607	0
RNU6-762P	1.27677	2.60347	2.22093	1.17224	0.241101		0	2.31611	0	5.16725	4.65332	6.97973
ENSG00000287257	1.29615	2.60346	2.21125	1.17737	0.239046		0	0	0.076647	0.15535	0.129023	0.209968
LINC01927	1.29615	2.60346	2.21125	1.17737	0.239046		0	0	0.0922299	0.118947	0.129718	0.202338
ENSG00000273375	1.30076	2.60346	2.20897	1.17859	0.238562		0.164635	0	0	0.326584	0.268009	0.437864
IGSF9	1.30076	2.60346	2.20897	1.17859	0.238562		0.0184699	0	0	0.0365066	0.0305793	0.0431861
ZAP70	4.88965	2.60136	1.27164	2.04567	0.0407885		0.0259941	0.0114462	0.0129137	0.0895928	0.021453	0.239411
H2AC21	1.29767	2.60043	2.43094	1.06972	0.284744		0.306173	0	0	0.305323	0	1.6219
ENSG00000303292	1.29305	2.60042	2.43357	1.06856	0.285267		0	0	0.0610871	0.0615989	0	0.226978
ENSG00000278962	2.39554	2.59912	1.93341	1.34432	0.178845		0.0305907	0.0269113	0	0.0301488	0	0.327455
ENSG00000288081	2.39686	2.59834	1.71702	1.51329	0.130206		0.0478259	0.0420536	0	0.188697	0.275408	0.0852541
ENSG00000285569	3.45996	2.59647	1.53112	1.69579	0.0899249		0	0.0734223	0	0.127833	0.032889	0.105848
ENSG00000291062	1.28818	2.59466	2.21446	1.17169	0.241323		0	0	0.0551823	0.0530621	0.120786	0.0694363
PRDM9	1.2688	2.59464	2.22425	1.16653	0.243402		0	0.0429424	0	0.0410516	0.0610184	0.0435265
ENSG00000270661	1.26571	2.5916	2.28539	1.13398	0.256802		0	0.0325487	0	0.0364812	0.030473	0.164998
ENSG00000302479	1.28484	2.58572	2.24341	1.15258	0.249082		0.103706	0	0	0.210607	0.3395	0.0921899
ENSG00000261584	1.28022	2.58571	2.24574	1.15138	0.249574		0	0	0.041722	0.0836264	0.137156	0.0565685
LINC02853	1.25774	2.58274	2.25701	1.14432	0.252493		0	0.0319404	0	0.161952	0.265859	0.305762
VIPR1-AS1	1.25774	2.58274	2.25701	1.14432	0.252493		0	0.0468124	0	0.148805	0.913983	1.31702
JPH1	2.47484	2.58119	1.76085	1.46588	0.142682		0.089403	0	0	0.0881687	0.183924	0.079697
ENSG00000300510	2.36368	2.57922	1.75694	1.46802	0.1421		0.112629	0.118282	0	0.133519	0.417363	0.847673
C1orf127	1.27864	2.5783	2.63081	0.980041	0.327066		0.0290406	0	0	0	0	0.18135
ENSG00000301328	1.27687	2.57611	2.40588	1.07075	0.28428		0.214261	0	0	0.598629	0.87211	0
ENSG00000237588	1.27225	2.5761	2.40859	1.06954	0.284824		0	0	0.015628	0.0310538	0.0650387	0
AGBL1-AS1	1.25287	2.57605	2.42013	1.06443	0.287134		0	0.0395746	0	0.0887633	0.185157	0
ENSG00000274297	1.24978	2.5738	2.2523	1.14274	0.253145		0	0.185554	0	0.210515	0.51499	0.562513
ENSG00000303205	1.24978	2.5738	2.2523	1.14274	0.253145		0	0.0928181	0	0.264412	0.428738	0.290904
ENSG00000205325	1.24668	2.56961	2.45857	1.04517	0.295946		0	0.026323	0	0	0.0463513	0.150713
ENSG00000250993	1.24668	2.56961	2.45857	1.04517	0.295946		0	0.223034	0	0	0.205826	1.35013
GAPDHP62	2.44785	2.56517	1.76404	1.45414	0.145906		0.18	0	0	0.404833	0.427355	0.139458
ENSG00000285908	1.26119	2.56479	2.2538	1.13798	0.255127		0	0	0.0198853	0.0197907	0.0662767	0.0358848
LILRB1	1.26119	2.56479	2.2538	1.13798	0.255127		0	0	0.0224169	0.100811	0.0705073	0.04045
LINC01127	1.26119	2.56479	2.2538	1.13798	0.255127		0	0	0.0236155	0.032524	0.126923	0.0426492
ENSG00000287787	2.40056	2.56089	1.75824	1.45651	0.145251		0	0	0.134525	0.203881	0.339115	0.245168
ENSG00000306261	1.26272	2.56059	2.4133	1.06104	0.288674		0.55361	0	0	0	0.229711	0.98038
ENSG00000256861	9.72188	2.55772	3.76412	0.679501	0.496821		0	0	0.195313	0	0	1.15818
ENSG00000307182	1.25323	2.55542	2.28913	1.11633	0.26428		0	0	0.377889	0.407741	1.63338	0.360243
ENSG00000299661	1.25475	2.55137	2.40449	1.06108	0.288652		0.152184	0	0	0	0.372008	0.539957
ENSG00000298899	1.25013	2.55134	2.40728	1.05984	0.289216		0	0	0.432216	0	0.236848	0.342903
RPL32P27	1.23075	2.55125	2.41917	1.05459	0.291611		0	0.469492	0	0	1.18475	1.78746
ACP4	1.24679	2.54199	2.40857	1.05539	0.291245		0.0580182	0	0	0	0.190739	0.15506
SLC28A3	1.24679	2.54199	2.40857	1.05539	0.291245		0.0129217	0	0	0	0.0426576	0.0346089
ENSG00000294204	1.22279	2.54185	2.4234	1.04888	0.294234		0	0.224867	0	0	1.00456	0.11928
ENSG00000284640	2.32592	2.53842	1.76474	1.43841	0.150317		0.0380581	0.0334741	0	0.673595	0.104928	0.329999
ENSG00000272248	1.23882	2.53243	2.42525	1.04419	0.296396		0.316527	0	0	0	1.2733	0.558676
ENSG00000299073	1.2342	2.5324	2.42809	1.04296	0.296968		0	0	0.0823381	0	0.346858	0.163423
ENSG00000276272	2.31309	2.53175	1.87263	1.35198	0.176383		0.0638677	0.0561368	0	0.441289	0.262321	0
ANKRD18EP	10.7543	2.53013	2.11679	1.19527	0.231981		0	0	0.241122	0.968555	0.0698667	0.304808
VNN2	2.28945	2.52714	1.77033	1.4275	0.153437		0	0.131149	0.0401279	0.24117	0.482518	0.183682
ENSG00000303317	1.23086	2.52251	2.46476	1.02343	0.306104		0.25584	0	0	0	0.840086	0.225921
RPL18AP3	2.27042	2.51463	1.73975	1.4454	0.148347		0	0.275902	0.288258	1.25238	1.02292	0.54894
WWOX-AS1	1.21828	2.5107	2.66779	0.941114	0.346646		0	0	0.0862518	0	0.337168	0
GIPC2	5.44524	2.51062	1.32134	1.90006	0.0574252		0	0.0762395	0	0.255989	0.028588	0.170122
ENSG00000260401	1.1989	2.51056	2.68191	0.93611	0.349216		0	0.0095289	0	0	0.118958	0
NDUFB9P2	4.72378	2.50731	1.29159	1.94126	0.0522269		0.584594	0	0.543973	4.37265	1.17998	1.0324
ENSG00000296386	1.21202	2.50335	2.68093	0.933762	0.350427		0	0.169125	0	0.86337	0	0
CAV3	1.2314	2.50317	2.66706	0.938549	0.347962		0	0	0.152991	0.953478	0	0
EMX2	1.2314	2.50317	2.66706	0.938549	0.347962		0	0	0.0259723	0.155767	0	0
ENSG00000289466	1.2314	2.50317	2.66706	0.938549	0.347962		0	0	0.18616	1.17258	0	0
LINC01446	13.5858	2.49816	0.715268	3.49262	0.000478308	0.00940208	0.152317	0.232603	0.0919351	0.861292	0.866694	1.21523
ENSG00000284431	17.1472	2.49497	0.728383	3.42535	0.000614016	0.0113399	0.142123	0.0634024	0	0.272774	0.374077	0.503587
CHRNA10	4.4614	2.48401	1.22562	2.02674	0.0426895		0.0859397	0.107764	0.0361545	0.217016	0.434191	0.22903
RDH12	1.19299	2.47741	2.49695	0.992172	0.321114		0	0.124197	0	0.194124	0	0.0351118
NOX3	1.21699	2.4772	2.48166	0.998203	0.318181		0.0359227	0	0	0.177062	0	0.0320361
SSX1	4.26125	2.47473	1.36316	1.81545	0.0694554		0	0.230406	0	0.388164	0.5921	0.350185
ENSG00000260167	5.77575	2.47312	1.13374	2.18137	0.0291559		1.08383	0	0.61039	4.36391	2.83568	2.91554
H3C15	2.20052	2.47152	1.90992	1.29404	0.195651		0	0.243763	0.259425	0.832112	2.02137	0
ENSG00000307773	6.66604	2.46999	1.07429	2.29918	0.0214947		0.067711	0.155175	0.136306	1.11922	0.175421	0.591424
ENSG00000255381	1.18503	2.46744	2.50143	0.986412	0.323931		0	0.277139	0	1.57843	0.254661	0
ENSG00000289925	1.18503	2.46744	2.50143	0.986412	0.323931		0	0.400173	0	2.27739	0.363663	0
ENSG00000280223	1.20441	2.46728	2.48891	0.99131	0.321534		0	0	0.0432587	0.21687	0.0361958	0
ADGRB3	0.527396	2.4672	3.87653	0.636445	0.524487		0	0	0	0.0307275	0	0
DDX4	0.527396	2.4672	3.87653	0.636445	0.524487		0	0	0	0.129082	0	0
ENSG00000125695	0.527396	2.4672	3.87653	0.636445	0.524487		0	0	0	0.106066	0	0
ENSG00000217488	0.527396	2.4672	3.87653	0.636445	0.524487		0	0	0	0.396097	0	0
ENSG00000225450	0.527396	2.4672	3.87653	0.636445	0.524487		0	0	0	0.902941	0	0
ENSG00000225681	0.527396	2.4672	3.87653	0.636445	0.524487		0	0	0	2.28659	0	0
ENSG00000228366	0.527396	2.4672	3.87653	0.636445	0.524487		0	0	0	0.937921	0	0
ENSG00000229497	0.527396	2.4672	3.87653	0.636445	0.524487		0	0	0	2.92082	0	0
ENSG00000248288	0.527396	2.4672	3.87653	0.636445	0.524487		0	0	0	0.413609	0	0
ENSG00000255886	0.527396	2.4672	3.87653	0.636445	0.524487		0	0	0	0.488529	0	0
ENSG00000258435	0.527396	2.4672	3.87653	0.636445	0.524487		0	0	0	0.722032	0	0
ENSG00000258649	0.527396	2.4672	3.87653	0.636445	0.524487		0	0	0	0.100527	0	0
ENSG00000259398	0.527396	2.4672	3.87653	0.636445	0.524487		0	0	0	1.77164	0	0
ENSG00000259704	0.527396	2.4672	3.87653	0.636445	0.524487		0	0	0	0.216027	0	0
ENSG00000260197	0.527396	2.4672	3.87653	0.636445	0.524487		0	0	0	0.0753368	0	0
ENSG00000261368	0.527396	2.4672	3.87653	0.636445	0.524487		0	0	0	0.177771	0	0
ENSG00000261604	0.527396	2.4672	3.87653	0.636445	0.524487		0	0	0	0.465249	0	0
ENSG00000263970	0.527396	2.4672	3.87653	0.636445	0.524487		0	0	0	4.83808	0	0
ENSG00000265948	0.527396	2.4672	3.87653	0.636445	0.524487		0	0	0	2.02915	0	0
ENSG00000271901	0.527396	2.4672	3.87653	0.636445	0.524487		0	0	0	3.7301	0	0
ENSG00000275417	0.527396	2.4672	3.87653	0.636445	0.524487		0	0	0	2.33477	0	0
ENSG00000277855	0.527396	2.4672	3.87653	0.636445	0.524487		0	0	0	0.123691	0	0
ENSG00000278022	0.527396	2.4672	3.87653	0.636445	0.524487		0	0	0	1.10726	0	0
ENSG00000285966	0.527396	2.4672	3.87653	0.636445	0.524487		0	0	0	0.0699673	0	0
ENSG00000286860	0.527396	2.4672	3.87653	0.636445	0.524487		0	0	0	0.144516	0	0
ENSG00000287662	0.527396	2.4672	3.87653	0.636445	0.524487		0	0	0	0.311436	0	0
ENSG00000288717	0.527396	2.4672	3.87653	0.636445	0.524487		0	0	0	2.07255	0	0
ENSG00000293528	0.527396	2.4672	3.87653	0.636445	0.524487		0	0	0	0.254126	0	0
ENSG00000294000	0.527396	2.4672	3.87653	0.636445	0.524487		0	0	0	0.264999	0	0
ENSG00000294357	0.527396	2.4672	3.87653	0.636445	0.524487		0	0	0	0.730665	0	0
ENSG00000294473	0.527396	2.4672	3.87653	0.636445	0.524487		0	0	0	0.678973	0	0
ENSG00000295074	0.527396	2.4672	3.87653	0.636445	0.524487		0	0	0	2.5704	0	0
ENSG00000295383	0.527396	2.4672	3.87653	0.636445	0.524487		0	0	0	0.388317	0	0
ENSG00000296601	0.527396	2.4672	3.87653	0.636445	0.524487		0	0	0	2.30701	0	0
ENSG00000296671	0.527396	2.4672	3.87653	0.636445	0.524487		0	0	0	1.5757	0	0
ENSG00000296690	0.527396	2.4672	3.87653	0.636445	0.524487		0	0	0	0.545212	0	0
ENSG00000297018	0.527396	2.4672	3.87653	0.636445	0.524487		0	0	0	0.354272	0	0
ENSG00000297381	0.527396	2.4672	3.87653	0.636445	0.524487		0	0	0	0.196442	0	0
ENSG00000297609	0.527396	2.4672	3.87653	0.636445	0.524487		0	0	0	0.151412	0	0
ENSG00000297945	0.527396	2.4672	3.87653	0.636445	0.524487		0	0	0	0.411693	0	0
ENSG00000297973	0.527396	2.4672	3.87653	0.636445	0.524487		0	0	0	0.406048	0	0
ENSG00000298056	0.527396	2.4672	3.87653	0.636445	0.524487		0	0	0	2.04349	0	0
ENSG00000298140	0.527396	2.4672	3.87653	0.636445	0.524487		0	0	0	0.527553	0	0
ENSG00000298651	0.527396	2.4672	3.87653	0.636445	0.524487		0	0	0	0.870513	0	0
ENSG00000298842	0.527396	2.4672	3.87653	0.636445	0.524487		0	0	0	0.730665	0	0
ENSG00000300095	0.527396	2.4672	3.87653	0.636445	0.524487		0	0	0	0.53864	0	0
ENSG00000301496	0.527396	2.4672	3.87653	0.636445	0.524487		0	0	0	1.90633	0	0
ENSG00000302241	0.527396	2.4672	3.87653	0.636445	0.524487		0	0	0	0.874529	0	0
ENSG00000303265	0.527396	2.4672	3.87653	0.636445	0.524487		0	0	0	0.16553	0	0
ENSG00000303416	0.527396	2.4672	3.87653	0.636445	0.524487		0	0	0	0.346199	0	0
ENSG00000303476	0.527396	2.4672	3.87653	0.636445	0.524487		0	0	0	0.447979	0	0
ENSG00000304006	0.527396	2.4672	3.87653	0.636445	0.524487		0	0	0	1.42581	0	0
ENSG00000304093	0.527396	2.4672	3.87653	0.636445	0.524487		0	0	0	0.392607	0	0
ENSG00000304204	0.527396	2.4672	3.87653	0.636445	0.524487		0	0	0	3.07068	0	0
ENSG00000304578	0.527396	2.4672	3.87653	0.636445	0.524487		0	0	0	0.46962	0	0
ENSG00000305241	0.527396	2.4672	3.87653	0.636445	0.524487		0	0	0	0.414574	0	0
ENSG00000305382	0.527396	2.4672	3.87653	0.636445	0.524487		0	0	0	0.521384	0	0
ENSG00000307262	0.527396	2.4672	3.87653	0.636445	0.524487		0	0	0	1.86735	0	0
ENSG00000307644	0.527396	2.4672	3.87653	0.636445	0.524487		0	0	0	0.161322	0	0
ENSG00000307747	0.527396	2.4672	3.87653	0.636445	0.524487		0	0	0	0.525999	0	0
ENSG00000307928	0.527396	2.4672	3.87653	0.636445	0.524487		0	0	0	0.439134	0	0
ENSG00000308769	0.527396	2.4672	3.87653	0.636445	0.524487		0	0	0	1.97235	0	0
ENSG00000308978	0.527396	2.4672	3.87653	0.636445	0.524487		0	0	0	0.259201	0	0
ENSG00000309854	0.527396	2.4672	3.87653	0.636445	0.524487		0	0	0	0.425489	0	0
ENSG00000310265	0.527396	2.4672	3.87653	0.636445	0.524487		0	0	0	2.2217	0	0
GPR158-AS1	0.527396	2.4672	3.87653	0.636445	0.524487		0	0	0	1.05151	0	0.0184638
HMGB1P8	0.527396	2.4672	3.87653	0.636445	0.524487		0	0	0	0.276975	0	0
HNRNPA1P35	0.527396	2.4672	3.87653	0.636445	0.524487		0	0	0	0.27132	0	0
HTR5A	0.527396	2.4672	3.87653	0.636445	0.524487		0	0	0	0.100244	0	0
LDLRAD2	0.527396	2.4672	3.87653	0.636445	0.524487		0	0	0	0.0468548	0	0
LINC01612	0.527396	2.4672	3.87653	0.636445	0.524487		0	0	0	0.217881	0	0
LINC02002	0.527396	2.4672	3.87653	0.636445	0.524487		0	0	0	0.911646	0	0
LINC02145	0.527396	2.4672	3.87653	0.636445	0.524487		0	0	0	0.0841496	0	0
LINC02468	0.527396	2.4672	3.87653	0.636445	0.524487		0	0	0	0.505922	0	0
LINC02539	0.527396	2.4672	3.87653	0.636445	0.524487		0	0	0	0.532248	0	0
LINC02690	0.527396	2.4672	3.87653	0.636445	0.524487		0	0	0	2.3871	0	0
LINC02885	0.527396	2.4672	3.87653	0.636445	0.524487		0	0	0	1.65915	0	0
MIR4514	0.527396	2.4672	3.87653	0.636445	0.524487		0	0	0	8.32233	0	0
MIR4733	0.527396	2.4672	3.87653	0.636445	0.524487		0	0	0	8.50152	0	0
MIR5009	0.527396	2.4672	3.87653	0.636445	0.524487		0	0	0	7.77637	0	0
MRPS18AP1	0.527396	2.4672	3.87653	0.636445	0.524487		0	0	0	0.63343	0	0
OR11A1	0.527396	2.4672	3.87653	0.636445	0.524487		0	0	0	0.0819399	0	0
OR52E4	0.527396	2.4672	3.87653	0.636445	0.524487		0	0	0	0.0562977	0	0
REXO1L6P	0.527396	2.4672	3.87653	0.636445	0.524487		0	0	0	0.149268	0	0
RN7SL650P	0.527396	2.4672	3.87653	0.636445	0.524487		0	0	0	2.72527	0	0
RNA5SP132	0.527396	2.4672	3.87653	0.636445	0.524487		0	0	0	7.14775	0	0
RNA5SP343	0.527396	2.4672	3.87653	0.636445	0.524487		0	0	0	7.58223	0	0
RNU6-1203P	0.527396	2.4672	3.87653	0.636445	0.524487		0	0	0	7.40116	0	0
RNU6-912P	0.527396	2.4672	3.87653	0.636445	0.524487		0	0	0	7.96601	0	0
RPL11P3	0.527396	2.4672	3.87653	0.636445	0.524487		0	0	0	0.8142	0	0
RPL7AP60	0.527396	2.4672	3.87653	0.636445	0.524487		0	0	0	0.365194	0	0
RPL9P14	0.527396	2.4672	3.87653	0.636445	0.524487		0	0	0	0.671454	0	0
RPLP1P13	0.527396	2.4672	3.87653	0.636445	0.524487		0	0	0	3.15878	0	0
RPSAP70	0.527396	2.4672	3.87653	0.636445	0.524487		0	0	0	0.319265	0	0
SLC36A3	0.527396	2.4672	3.87653	0.636445	0.524487		0	0	0	0.0546629	0	0
SNORD53B	0.527396	2.4672	3.87653	0.636445	0.524487		0	0	0	8.26606	0	0
SOX5P1	0.527396	2.4672	3.87653	0.636445	0.524487		0	0	0	0.216818	0	0
TGM7	0.527396	2.4672	3.87653	0.636445	0.524487		0	0	0	0.0882015	0	0
TRPC2	0.527396	2.4672	3.87653	0.636445	0.524487		0	0	0	0.262649	0	0
USP32P3	0.527396	2.4672	3.87653	0.636445	0.524487		0	0	0	0.233399	0	0
VSTM1	0.527396	2.4672	3.87653	0.636445	0.524487		0	0	0	0.661522	0	0
ENSG00000255283	2.31497	2.46677	1.78054	1.38541	0.165927		0.243483	0	0	0.602465	0.298422	0.432523
HOXD1	2.20204	2.45996	1.75988	1.3978	0.162174		0.0380581	0.0334741	0	0.0750425	0.21936	0.101811
ENSG00000301119	2.3101	2.4583	1.95146	1.25972	0.207769		0.335683	0	0	0.907318	0.721237	0
HSD17B2	3.30493	2.45421	1.54055	1.59308	0.111143		0	0.00795538	0.0165211	0.221005	0.565855	0.00710038
ENSG00000251675	1.17397	2.45364	2.47533	0.991239	0.321569		0	0.146737	0	0.690203	0	0.296734
ENSG00000283405	1.17397	2.45364	2.47533	0.991239	0.321569		0	0.0265339	0	0.1189	0	0.0575994
ENSG00000306382	1.19335	2.4535	2.46262	0.9963	0.319104		0	0	0.456243	0.370423	0	0.150257
ENSG00000308204	1.19335	2.4535	2.46262	0.9963	0.319104		0	0	0.154171	0.388087	0	0.143234
ENSG00000261055	1.19797	2.45347	2.45963	0.997496	0.318524		0.0379861	0	0	0.1498	0	0.0677459
ENSG00000296193	1.19797	2.45347	2.45963	0.997496	0.318524		0.168311	0	0	0.667831	0	0.298381
UBBP4	2.25637	2.44364	1.72178	1.41925	0.155827		0.0985155	0	0.0954137	0.291896	0.245455	0.350035
PAGE5	1.166	2.4421	2.34378	1.04195	0.297434		0	0.210973	0	0.958855	0.194893	0.212977
ENSG00000197210	1.18538	2.44197	2.33262	1.04688	0.295157		0	0	0.0130709	0.0507517	0.0108791	0.0117686
ENSG00000228809	1.18538	2.44197	2.33262	1.04688	0.295157		0	0	0.0737217	0.298562	0.152388	0.0672744
ENSG00000234597	1.19	2.44194	2.33001	1.04804	0.294621		0.0608949	0	0	0.240395	0.035297	0.0382241
ENSG00000302004	1.19	2.44194	2.33001	1.04804	0.294621		0.0982888	0	0	0.388689	0.0804828	0.0873967
ENSG00000286012	4.33983	2.44161	1.27514	1.91478	0.0555202		0.191021	1.85878	1.63807	5.57196	4.7469	9.37089
ENSG00000286148	4.33983	2.44161	1.27514	1.91478	0.0555202		0.191021	1.85878	1.63807	5.57196	4.7469	9.37089
ENSG00000286178	4.33983	2.44161	1.27514	1.91478	0.0555202		0.191021	1.85878	1.63807	5.57196	4.7469	9.37089
ENSG00000288287	4.33983	2.44161	1.27514	1.91478	0.0555202		0.191021	1.85878	1.63807	5.57196	4.7469	9.37089
ENSG00000288451	4.33983	2.44161	1.27514	1.91478	0.0555202		0.191021	1.85878	1.63807	5.57196	4.7469	9.37089
ENSG00000261267	3.21771	2.44139	1.53193	1.59367	0.11101		0	0.729129	0.384283	2.90356	2.989	0.366449
TENM4	52.8596	2.44128	0.37234	6.55659	5.50535e-11	8.77338e-09	0.0513031	0.290844	0.204919	1.50675	0.877551	1.02697
ENSG00000289755	2.26	2.43759	2.05073	1.18865	0.234579		0	0	0.107761	0.198749	0.0162289	0
ENSG00000295437	1.15804	2.43342	2.48455	0.979422	0.327372		0	0.103908	0	0.580529	0.193528	0
ENSG00000305351	1.15804	2.43342	2.48455	0.979422	0.327372		0	0.335336	0	1.52553	0.61246	0
ENSG00000236837	1.18204	2.43328	2.46851	0.985729	0.324266		0.185084	0	0	0.666509	0.244819	0.0402812
ENSG00000287157	1.18204	2.43328	2.46851	0.985729	0.324266		0.0513367	0	0	0.177251	0.066982	0
ENSG00000287648	1.18204	2.43328	2.46851	0.985729	0.324266		0.0513367	0	0	0.177251	0.066982	0
ENSG00000303318	2.23735	2.43114	1.73701	1.39961	0.161631		0.153347	0	0.0681817	0.137818	0.235488	0.3192
ENSG00000251205	1.15494	2.42993	2.47837	0.980455	0.326861		0	0.0654255	0	0.384858	0	0.198837
ENSG00000303486	1.15494	2.42993	2.47837	0.980455	0.326861		0	0.0921171	0	0.279458	0	0.253477
PTGDR2	1.17432	2.42983	2.46531	0.98561	0.324325		0	0	0.0231524	0.0690429	0	0.0625696
AKAP13-AS1	1.17894	2.42981	2.46225	0.986827	0.323728		0.169255	0	0	0.503713	0	0.450063
ENSG00000225112	1.17894	2.42981	2.46225	0.986827	0.323728		0.0700371	0	0	0.323327	0	0.290519
ENSG00000296702	3.28153	2.42351	1.41259	1.71564	0.0862277		0.27017	0.24903	0.268244	1.85386	0.944798	1.54345
ENSG00000256364	66.148	2.41957	2.42681	0.997018	0.318756	0.66533	0	0	12.0737	24.6569	18.8138	23.6362
CALCR	4.49499	2.4191	1.34143	1.80337	0.0713296		0.073676	0	0	0.161548	0.168585	0.131519
ENSG00000307953	3.28924	2.41888	1.46754	1.64825	0.0993011		0.540339	0.236469	0	2.15208	1.3079	0.715519
A2ML1	1.14698	2.41862	2.32587	1.03988	0.298395		0	0.0172764	0	0.0960656	0.0161932	0.128903
LBX2	1.14698	2.41862	2.32587	1.03988	0.298395		0	0.424685	0	0.307138	0.0847303	0.484693
ENSG00000263990	1.16636	2.41853	2.31444	1.04498	0.296034		0	0	0.296606	0.956239	0.25707	0.571728
ANKRD62	0.508372	2.41723	3.58132	0.674954	0.499705		0	0	0	0.0266399	0	0.0120934
CFAP95	0.508372	2.41723	3.58132	0.674954	0.499705		0	0	0	0.303987	0	0.109229
ENSG00000229502	0.508372	2.41723	3.58132	0.674954	0.499705		0	0	0	0.388313	0	0.173107
ENSG00000253176	0.508372	2.41723	3.58132	0.674954	0.499705		0	0	0	0.289191	0	0.129472
ENSG00000263924	0.508372	2.41723	3.58132	0.674954	0.499705		0	0	0	1.48113	0	0.653922
ENSG00000269915	0.508372	2.41723	3.58132	0.674954	0.499705		0	0	0	0.522235	0	0.231575
ENSG00000286092	0.508372	2.41723	3.58132	0.674954	0.499705		0	0	0	0.11947	0	0.0539157
ENSG00000286196	0.508372	2.41723	3.58132	0.674954	0.499705		0	0	0	0.0793614	0	0.0264948
ENSG00000287365	0.508372	2.41723	3.58132	0.674954	0.499705		0	0	0	0.060815	0	0.0345477
ENSG00000287460	0.508372	2.41723	3.58132	0.674954	0.499705		0	0	0	0.0494533	0	0.0250582
ENSG00000293863	0.508372	2.41723	3.58132	0.674954	0.499705		0	0	0	0.144018	0	0.0649185
ENSG00000295687	0.508372	2.41723	3.58132	0.674954	0.499705		0	0	0	0.15679	0	0.0706332
ENSG00000297479	0.508372	2.41723	3.58132	0.674954	0.499705		0	0	0	3.12808	0	1.72642
ENSG00000297482	0.508372	2.41723	3.58132	0.674954	0.499705		0	0	0	0.369548	0	0.140258
ENSG00000298069	0.508372	2.41723	3.58132	0.674954	0.499705		0	0	0	0.146331	0	0.0659539
ENSG00000299048	0.508372	2.41723	3.58132	0.674954	0.499705		0	0	0	0.42103	0	0.187504
ENSG00000299985	0.508372	2.41723	3.58132	0.674954	0.499705		0	0	0	0.138356	0	0.0621421
ENSG00000300924	0.508372	2.41723	3.58132	0.674954	0.499705		0	0	0	0.431576	0	0.192134
ENSG00000301533	0.508372	2.41723	3.58132	0.674954	0.499705		0	0	0	0.839034	0	0.370623
ENSG00000304664	0.508372	2.41723	3.58132	0.674954	0.499705		0	0	0	0.141607	0	0.0638393
ENSG00000304993	0.508372	2.41723	3.58132	0.674954	0.499705		0	0	0	0.209456	0	0.0941269
ENSG00000305278	0.508372	2.41723	3.58132	0.674954	0.499705		0	0	0	0.583019	0	0.2581
ENSG00000305938	0.508372	2.41723	3.58132	0.674954	0.499705		0	0	0	0.634444	0	0.280696
ENSG00000306322	0.508372	2.41723	3.58132	0.674954	0.499705		0	0	0	0.191516	0	0.0861365
ENSG00000306530	0.508372	2.41723	3.58132	0.674954	0.499705		0	0	0	1.2449	0	0.549104
ENSG00000307561	0.508372	2.41723	3.58132	0.674954	0.499705		0	0.00948933	0	2.4697	0	0.140638
ENSG00000307879	0.508372	2.41723	3.58132	0.674954	0.499705		0	0	0	0.557204	0	0.246837
ENSG00000308997	0.508372	2.41723	3.58132	0.674954	0.499705		0	0	0	0.0879069	0	0.0397307
GPR45	0.508372	2.41723	3.58132	0.674954	0.499705		0	0	0	0.0835659	0	0.0377765
LINC01653	0.508372	2.41723	3.58132	0.674954	0.499705		0	0	0	0.0838857	0	0.037697
LTF	0.508372	2.41723	3.58132	0.674954	0.499705		0	0	0	0.0649957	0	0.0294075
MTCO1P28	0.508372	2.41723	3.58132	0.674954	0.499705		0	0	0	0.0970542	0	0.043846
NCAN	0.508372	2.41723	3.58132	0.674954	0.499705		0	0	0	0.0576842	0	0.0261085
PPIAP16	0.508372	2.41723	3.58132	0.674954	0.499705		0	0	0	0.640657	0	0.283445
RPL21P93	0.508372	2.41723	3.58132	0.674954	0.499705		0	0	0	0.643496	0	0.286209
SLC17A8	0.508372	2.41723	3.58132	0.674954	0.499705		0	0	0	0.0414322	0	0.0146004
SRSF9P1	0.508372	2.41723	3.58132	0.674954	0.499705		0	0	0	0.526634	0	0.233532
STMN1P1	0.508372	2.41723	3.58132	0.674954	0.499705		0	0	0	0.820109	0	0.362326
TAGLN2P1	0.508372	2.41723	3.58132	0.674954	0.499705		0	0	0	0.422966	0	0.188316
TGM3	0.508372	2.41723	3.58132	0.674954	0.499705		0	0	0	0.554741	0	0.0229636
TLR10	0.508372	2.41723	3.58132	0.674954	0.499705		0	0	0	0.037551	0	0.0176361
VN1R21P	0.508372	2.41723	3.58132	0.674954	0.499705		0	0	0	0.258878	0	0.116061
ENSG00000230991	3.1004	2.41492	1.56709	1.54102	0.123311		0	0.647982	0	1.10462	0.797724	0.473778
ZNF804A	93.0054	2.4141	0.315911	7.64171	2.14362e-14	6.25208e-12	0.470347	0.275969	0.423863	2.79328	1.59959	1.87043
ENSG00000272768	4.20172	2.41297	1.29682	1.86069	0.0627886		0	0.141929	0.0544686	0.421831	0.266029	0.382084
ENSG00000232732	4.44977	2.41064	1.29778	1.8575	0.0632394		0.120933	0	0.377645	0.95981	0.221916	1.75574
ENSG00000289842	2.05312	2.40942	1.87182	1.2872	0.198023		0	0.11133	0	0.125018	0.103347	0.223935
CCDC54	1.16301	2.40849	2.31566	1.04009	0.2983		0.0674467	0	0	0.199755	0.110772	0.0600594
ENSG00000298824	1.16301	2.40849	2.31566	1.04009	0.2983		0.0481339	0	0	0.14243	0.0571299	0.0309302
ENSG00000224649	1.13592	2.40598	2.49779	0.963243	0.335426		0	0.0979542	0	0.220774	0	0.460169
ENSG00000243620	1.13592	2.40598	2.49779	0.963243	0.335426		0	0.0262969	0	0.058918	0	0.106661
ENSG00000256195	1.13592	2.40598	2.49779	0.963243	0.335426		0	0.105775	0	0.0345854	0	0.060831
ENSG00000301832	1.13592	2.40598	2.49779	0.963243	0.335426		0	0.065024	0	0.182376	0	0.263492
CALR3	1.15992	2.40591	2.48127	0.96963	0.332231		0.0628013	0	0	0.123971	0	0.223741
ENSG00000303333	1.15992	2.40591	2.48127	0.96963	0.332231		0.0442229	0	0	0.0811975	0	0.145238
PATE4	1.15992	2.40591	2.48127	0.96963	0.332231		0.101605	0	0	0.185872	0	0.321022
COL1A1	217.106	2.40431	0.261779	9.18449	4.13465e-20	2.36716e-17	1.1413	1.70394	2.60895	2.88492	5.27624	6.32978
ENSG00000279164	4.29228	2.40413	1.30866	1.83709	0.0661962		0.0776885	0.0683295	0	0.382976	0.0959464	0.311731
ENSG00000299179	2.20603	2.40038	2.00106	1.19955	0.230314		0	0	0.663271	2.68264	0.903991	0
SRMS	1.13105	2.39906	2.49269	0.962439	0.335829		0	0.0140212	0	0.0470743	0.0394358	0
ENSG00000286444	1.15505	2.399	2.47604	0.968889	0.332601		0.0852773	0	0	0.252569	0.209577	0
CDH3-AS1	0.500408	2.3966	3.60263	0.665236	0.5059		0	0	0	0.0861801	0.0395962	0
ENSG00000256312	0.500408	2.3966	3.60263	0.665236	0.5059		0	0	0	0.197586	0.0818044	0
ENSG00000256988	0.500408	2.3966	3.60263	0.665236	0.5059		0	0	0	0.048537	0.0209027	0
ENSG00000267112	0.500408	2.3966	3.60263	0.665236	0.5059		0	0	0	0.301139	0.192602	0
ENSG00000268051	0.500408	2.3966	3.60263	0.665236	0.5059		0	0	0	0.394766	0.161223	0
ENSG00000279120	0.500408	2.3966	3.60263	0.665236	0.5059		0	0	0	0.725173	0.345608	0
ENSG00000286391	0.500408	2.3966	3.60263	0.665236	0.5059		0	0	0	0.104136	0.0433983	0
ENSG00000287500	0.500408	2.3966	3.60263	0.665236	0.5059		0	0	0	0.159966	0.066407	0
ENSG00000287591	0.500408	2.3966	3.60263	0.665236	0.5059		0	0	0	0.0565821	0.0253678	0
ENSG00000287632	0.500408	2.3966	3.60263	0.665236	0.5059		0	0	0	0.276214	0.0901366	0
ENSG00000291641	0.500408	2.3966	3.60263	0.665236	0.5059		0	0	0	0.0530621	0.0223837	0
ENSG00000295164	0.500408	2.3966	3.60263	0.665236	0.5059		0	0	0	1.536	0.608661	0
ENSG00000296987	0.500408	2.3966	3.60263	0.665236	0.5059		0	0	0	0.513555	0.208335	0
ENSG00000298610	0.500408	2.3966	3.60263	0.665236	0.5059		0	0	0	0.342597	0.140416	0
ENSG00000299212	0.500408	2.3966	3.60263	0.665236	0.5059		0	0	0	0.112546	0.0536531	0
ENSG00000299272	0.500408	2.3966	3.60263	0.665236	0.5059		0	0	0	0.311945	0.843955	0
ENSG00000299521	0.500408	2.3966	3.60263	0.665236	0.5059		0	0	0	0.177195	0.0734704	0
ENSG00000299766	0.500408	2.3966	3.60263	0.665236	0.5059		0	0	0	0.186393	0.077235	0
ENSG00000299810	0.500408	2.3966	3.60263	0.665236	0.5059		0	0	0	1.18923	0.471982	0
ENSG00000300889	0.500408	2.3966	3.60263	0.665236	0.5059		0	0	0	0.161934	0.0672149	0
ENSG00000302622	0.500408	2.3966	3.60263	0.665236	0.5059		0	0	0	0.160399	0.128144	0
ENSG00000303219	0.500408	2.3966	3.60263	0.665236	0.5059		0	0	0	0.25608	0.105597	0
ENSG00000303299	0.500408	2.3966	3.60263	0.665236	0.5059		0	0	0	0.414551	0.168796	0
ENSG00000309495	0.500408	2.3966	3.60263	0.665236	0.5059		0	0	0	0.853929	0.185592	0
GK-IT1	0.500408	2.3966	3.60263	0.665236	0.5059		0	0	0.0143348	1.06398	0.392505	0
GOLGA8G	0.500408	2.3966	3.60263	0.665236	0.5059		0	0	0	0.0254003	0.0134212	0
LINCMD1	0.500408	2.3966	3.60263	0.665236	0.5059		0	0	0	0.726776	0.292268	0
MTND5P19	0.500408	2.3966	3.60263	0.665236	0.5059		0	0	0	0.0833014	0.0332658	0
PAGE2B	0.500408	2.3966	3.60263	0.665236	0.5059		0	0	0	0.50521	0.204993	0
RN7SL559P	0.500408	2.3966	3.60263	0.665236	0.5059		0	0	0	2.13169	0.857171	0
RNU6-678P	0.500408	2.3966	3.60263	0.665236	0.5059		0	0	0	5.0111	2.26881	0
RPS3P2	0.500408	2.3966	3.60263	0.665236	0.5059		0	0	0	0.300911	0.1237	0
S100B	0.500408	2.3966	3.60263	0.665236	0.5059		0	0	0	0.17853	0.0740172	0
SCN11A	0.500408	2.3966	3.60263	0.665236	0.5059		0	0	0	0.311161	0.00915798	0
SOWAHCP2	0.500408	2.3966	3.60263	0.665236	0.5059		0	0	0	0.512047	0.242035	0
ENSG00000263280	1.14733	2.39511	2.32396	1.03062	0.30272		0	0	0.161646	0.161713	0.174054	0.144794
ENSG00000301909	1.14733	2.39511	2.32396	1.03062	0.30272		0	0	0.0751088	0.152158	0.0631998	0.205684
ENSG00000287165	1.15195	2.3951	2.32121	1.03183	0.30215		0.250647	0	0	0.109935	0.0707535	0.21182
ENSG00000304265	1.15195	2.3951	2.32121	1.03183	0.30215		0.0954818	0	0	0.18877	0.0782068	0.25474
SPANXA2	3.22421	2.3902	1.45484	1.64293	0.100398		0.989959	0.435093	0	2.48239	2.76677	2.18875
RFLNA	5.46039	2.38799	1.15232	2.07233	0.0382342		0.0652971	0	0.0966212	0.22526	0.376548	0.232966
ENSG00000310537	3.11615	2.38653	1.53641	1.55331	0.120348		0.152434	0.205621	0.192141	0.097976	0.502571	0.898378
ENSG00000287929	2.01817	2.38578	1.90296	1.25372	0.209944		0	0.291537	0	0.0981741	0.523231	0.72704
ENSG00000227958	1.13937	2.38492	2.30809	1.03329	0.301469		0	0	0.14556	0.249186	0.248006	0.246656
HCAR2	1.13937	2.38492	2.30809	1.03329	0.301469		0	0	0.033712	0.0673995	0.056321	0.0609833
LINC01322	33.1559	2.38174	0.461154	5.16474	2.40771e-07	1.70726e-05	0.76151	0.234152	0.596581	2.48876	1.52304	2.49722
NPY4R	2.19595	2.38162	1.97245	1.20745	0.227261		0.0804942	0	0	0	0.172082	0.186332
FAAH2	1.13627	2.38159	2.52837	0.941947	0.34622		0	0	0.0354063	0.58291	0	0.239523
ENSG00000256564	1.11689	2.38159	2.54207	0.936869	0.348826		0	0.176386	0	0.200006	0	0.89118
FSTL5	2.09153	2.37788	1.77012	1.34335	0.17916		0	0.0118963	0.0134015	0.039933	0.0379471	0.0603356
ENSG00000227606	1.13603	2.3747	2.32931	1.01949	0.307972		0.301929	0	0	0.60196	0.729421	0.2665
RPL23AP2	1.13603	2.3747	2.32931	1.01949	0.307972		0.359951	0	0	0.718325	0.867266	0.316536
ENSG00000297888	1.13141	2.3747	2.33212	1.01826	0.308555		0	0	0.414323	0.894651	1.07256	0.395265
ENSG00000271670	1.11203	2.37469	2.34411	1.01305	0.311037		0	0.164451	0	0.372562	0.443779	0.158258
SNORD3B-1	2.16488	2.37326	1.86677	1.27132	0.203616		0	0	0.310397	0.608518	0.157203	0.553612
ENSG00000275485	1.10893	2.37127	2.37345	0.999084	0.317754		0	0.264378	0	0.30098	0.24314	1.066
ENSG00000308029	1.10893	2.37127	2.37345	0.999084	0.317754		0	0.167531	0	0.132975	0.155238	0.677243
LINC02452	2.18003	2.37004	1.98439	1.19434	0.232344		0.0450402	0	0	0	0.148281	0.0802677
ENSG00000264666	4.30843	2.36888	1.30683	1.81269	0.0698798		0.259704	0	0.262437	0.160037	0.949781	0.144741
CCL16	0.489348	2.36839	3.63315	0.651882	0.514477		0	0	0	0.155988	0	0.27906
CHI3L1	0.489348	2.36839	3.63315	0.651882	0.514477		0	0	0	0.0411444	0	0.0744027
CRHR2	0.489348	2.36839	3.63315	0.651882	0.514477		0	0	0	0.256778	0	0.455597
ENSG00000213981	0.489348	2.36839	3.63315	0.651882	0.514477		0	0	0	0.0384166	0	0.0569762
ENSG00000222588	0.489348	2.36839	3.63315	0.651882	0.514477		0	0	0	2.12836	0	4.0181
ENSG00000225092	0.489348	2.36839	3.63315	0.651882	0.514477		0	0	0	0.043279	0	0.0782471
ENSG00000231953	0.489348	2.36839	3.63315	0.651882	0.514477		0	0	0	0.0775818	0	0.138329
ENSG00000260701	0.489348	2.36839	3.63315	0.651882	0.514477		0	0	8.4958e-09	0.0327857	0	0.0593343
ENSG00000265246	0.489348	2.36839	3.63315	0.651882	0.514477		0	0	0	0.385716	0	0.662352
ENSG00000265334	0.489348	2.36839	3.63315	0.651882	0.514477		0	0	0	0.190123	0	0.350325
ENSG00000272656	0.489348	2.36839	3.63315	0.651882	0.514477		0	0	0	0.718782	0	1.10423
ENSG00000283375	0.489348	2.36839	3.63315	0.651882	0.514477		0	0	0	1.432	0	2.51133
ENSG00000286680	0.489348	2.36839	3.63315	0.651882	0.514477		0	0	0	0.325102	0	0.383358
ENSG00000287409	0.489348	2.36839	3.63315	0.651882	0.514477		0	0	0	0.0452981	0	0.081882
ENSG00000287532	0.489348	2.36839	3.63315	0.651882	0.514477		0	0	0	0.056704	0	0.102389
ENSG00000288026	0.489348	2.36839	3.63315	0.651882	0.514477		0	0	0	0.0227316	0	0.0469196
ENSG00000294011	0.489348	2.36839	3.63315	0.651882	0.514477		0	0	0.0654103	0.182297	0	0.325369
ENSG00000295509	0.489348	2.36839	3.63315	0.651882	0.514477		0	0	0	0.15978	0	0.1175
ENSG00000296153	0.489348	2.36839	3.63315	0.651882	0.514477		0	0	0	0.395815	0	0.689698
ENSG00000297171	0.489348	2.36839	3.63315	0.651882	0.514477		0	0	0	0.185702	0	0.296671
ENSG00000298390	0.489348	2.36839	3.63315	0.651882	0.514477		0	0	0	0.0818623	0	0.147466
ENSG00000299385	0.489348	2.36839	3.63315	0.651882	0.514477		0	0	0	0.661883	0	1.16929
ENSG00000299487	0.489348	2.36839	3.63315	0.651882	0.514477		0	0	0	0.159943	0	0.257087
ENSG00000300617	0.489348	2.36839	3.63315	0.651882	0.514477		0	0	0	0.0926137	0	0.166668
ENSG00000302925	0.489348	2.36839	3.63315	0.651882	0.514477		0	0	0	0.151604	0	0.271337
ENSG00000303644	0.489348	2.36839	3.63315	0.651882	0.514477		0	0	0	0.149699	0	0.267968
ENSG00000304026	0.489348	2.36839	3.63315	0.651882	0.514477		0	0	0	0.407741	0	0.582149
ENSG00000304678	0.489348	2.36839	3.63315	0.651882	0.514477		0	0	0	0.222962	0	0.39683
ENSG00000305031	0.489348	2.36839	3.63315	0.651882	0.514477		0	0	0	0.299634	0	0.314923
ENSG00000309858	0.489348	2.36839	3.63315	0.651882	0.514477		0	0	0	0.0534202	0	0.0908238
ENSG00000310506	0.489348	2.36839	3.63315	0.651882	0.514477		0	0	0	0.361535	0	0.638935
EXOSC3P1	0.489348	2.36839	3.63315	0.651882	0.514477		0	0	0	0.30098	0	0.533
GPC5-AS2	0.489348	2.36839	3.63315	0.651882	0.514477		0	0	0	0.072627	0	0.392525
HOATZ	0.489348	2.36839	3.63315	0.651882	0.514477		0	0	0	0.021217	0	0.218016
HSPA8P8	0.489348	2.36839	3.63315	0.651882	0.514477		0	0	0	0.0362357	0	0.0574979
IL23R	0.489348	2.36839	3.63315	0.651882	0.514477		0	0	0	0.0527637	0	0.08922
KIRREL3-AS2	0.489348	2.36839	3.63315	0.651882	0.514477		0	0	0	0.757071	0	1.33647
LINC00158	0.489348	2.36839	3.63315	0.651882	0.514477		0	0	0	0.0584961	0	0.139979
LINC00376	0.489348	2.36839	3.63315	0.651882	0.514477		0	0	0	0.506	0	0.354811
LINC02009	0.489348	2.36839	3.63315	0.651882	0.514477		0	0	0	0.0241991	0	0.0438303
LRRC25	0.489348	2.36839	3.63315	0.651882	0.514477		0	0	0	0.0366392	0	0.0662842
MADD-AS1	0.489348	2.36839	3.63315	0.651882	0.514477		0	0	0	0.31264	0	0.804224
MFSD4A-AS1	0.489348	2.36839	3.63315	0.651882	0.514477		0	0	0	0.622449	0	0.510109
MIR1180	0.489348	2.36839	3.63315	0.651882	0.514477		0	0	0	2.61822	0	4.79945
RN7SL213P	0.489348	2.36839	3.63315	0.651882	0.514477		0	0	0	1.0341	0	1.64416
RN7SL408P	0.489348	2.36839	3.63315	0.651882	0.514477		0	0	0	0.985611	0	1.67433
RNF151	0.489348	2.36839	3.63315	0.651882	0.514477		0	0	0	0.123763	0	0.195085
RNU2-60P	0.489348	2.36839	3.63315	0.651882	0.514477		0	0	0	2.17311	0	4.05483
RNU6-757P	0.489348	2.36839	3.63315	0.651882	0.514477		0	0	0	2.59212	0	4.61168
RNU6-770P	0.489348	2.36839	3.63315	0.651882	0.514477		0	0	0	2.64108	0	4.56451
RPL21P98	0.489348	2.36839	3.63315	0.651882	0.514477		0	0	0	0.331967	0	0.588618
NOXO1	1.12344	2.36402	2.5036	0.944246	0.345044		0	0	0.0478186	0.106388	0.217114	0
WDR5CP	1.12344	2.36402	2.5036	0.944246	0.345044		0	0	0.0481647	0.107539	0.179395	0
ENSG00000270711	1.10406	2.36399	2.51758	0.938993	0.347734		0	0.427261	0	0.974472	1.55266	0
ENSG00000271075	1.10406	2.36399	2.51758	0.938993	0.347734		0	0.115961	0	0.261738	0.431552	0
ENSG00000280176	1.10406	2.36399	2.51758	0.938993	0.347734		0	2.00956	0.787358	2.7549	5.66293	0.0499339
CDC27P1	4.05572	2.36399	1.35551	1.74398	0.0811618		0	0.38634	0.140661	0.291015	1.20005	1.30943
ENSG00000251199	1.12497	2.36104	2.3351	1.01111	0.311965		0.0959384	0	0	0.0777772	0.0967433	0.273289
ENSG00000203620	1.12035	2.36103	2.33795	1.00987	0.312558		0	0	1.03125	0.0303987	0.238219	0.0825727
ENSG00000300811	1.10097	2.36098	2.35012	1.00462	0.31508		0	0.0320527	0	0.0175308	0.137369	0.236155
IL18	21.2688	2.35726	0.590969	3.98881	6.64046e-05	0.00194778	1.01396	0.324784	0.477582	3.07327	3.31087	2.47289
LINC01791	2.18209	2.35642	1.98728	1.18575	0.235723		0.0913242	0	0	0.220915	0	0.22271
ENSG00000286195	1.11725	2.35607	2.74391	0.858651	0.390533		0	0	0.050279	0	0	0.269727
ENSG00000303274	1.11725	2.35607	2.74391	0.858651	0.390533		0	0	0.486093	0	0	2.77743
ENSG00000289306	1.117	2.35065	2.3393	1.00485	0.314968		0.13044	0	0	0.129157	0.319504	0.189913
ENSG00000300592	2.06916	2.3506	1.78027	1.32037	0.186712		0.0382771	0.0327522	0	0.0714803	0.123315	0.16841
ATP1A2	1.093	2.35057	2.35449	0.998332	0.318119		0	0.0188499	0	0.0211036	0.0529976	0.0382348
ENSG00000295082	1.093	2.35057	2.35449	0.998332	0.318119		0	0.065184	0	0.0732558	0.182636	0.13207
MIR3945HG	1.093	2.35057	2.35449	0.998332	0.318119		0	0.449043	0	0.20477	0.81572	0.0714842
DDX18P1	0.481384	2.34691	3.36304	0.697854	0.485268		0	0	0	0.0351602	0.0293749	0.0318087
ENSG00000236990	0.481384	2.34691	3.36304	0.697854	0.485268		0	0	0	0.235728	0.161747	0.0374345
ENSG00000254261	0.481384	2.34691	3.36304	0.697854	0.485268		0	0	0	0.124278	0.065792	0.0713835
ENSG00000274507	0.481384	2.34691	3.36304	0.697854	0.485268		0	0	0	1.06585	0.857171	0.949721
ENSG00000289983	0.481384	2.34691	3.36304	0.697854	0.485268		0	0	0	0.0731971	0.0608041	0.0893309
ENSG00000290009	0.481384	2.34691	3.36304	0.697854	0.485268		0	0	0	0.255706	0.207494	0.226857
ENSG00000301723	0.481384	2.34691	3.36304	0.697854	0.485268		0	0	0	0.196967	0.143235	0.162684
ENSG00000303200	0.481384	2.34691	3.36304	0.697854	0.485268		0	0	0	0.244518	0.475204	0.527187
ENSG00000306421	0.481384	2.34691	3.36304	0.697854	0.485268		0	0	0	0.0899428	0.0909885	0.0837861
ENSG00000307437	0.481384	2.34691	3.36304	0.697854	0.485268		0	0	0	0.311163	0.423119	0.469025
ENSG00000309624	0.481384	2.34691	3.36304	0.697854	0.485268		0	0	0	1.01556	0.813013	0.902097
FOXS1	0.481384	2.34691	3.36304	0.697854	0.485268		0	0	0	0.0595549	0.0495868	0.0537539
LINC00161	0.481384	2.34691	3.36304	0.697854	0.485268		0	0	0	0.105274	0.0870902	0.0946239
LINC01951	0.481384	2.34691	3.36304	0.697854	0.485268		0	0	0	0.0365488	0.0305291	0.0330606
LURAP1	0.481384	2.34691	3.36304	0.697854	0.485268		0	0	0	0.0384219	0.0320853	0.0351637
PTTG1P1	0.481384	2.34691	3.36304	0.697854	0.485268		0	0	0	0.72052	0.570813	0.635312
TBC1D28	0.481384	2.34691	3.36304	0.697854	0.485268		0	0	0	0.0238675	0.0199718	0.0183978
TEX19	0.481384	2.34691	3.36304	0.697854	0.485268		0	0	0	0.0363916	0.0303985	0.0329189
TSGA13	0.481384	2.34691	3.36304	0.697854	0.485268		0	0	0	0.034068	0.0372813	0.0403874
WDR49	0.481384	2.34691	3.36304	0.697854	0.485268		0	0	0	0.273762	0.221725	0.0317336
ENSG00000303243	5.37479	2.34608	1.17295	2.00014	0.045485		0.524851	0	0.138494	1.14561	1.00547	0.931851
ENSG00000304032	1.11391	2.34602	2.54181	0.922971	0.356022		0.146628	0	0	0	0.119539	0.650485
LINC02849	1.11391	2.34602	2.54181	0.922971	0.356022		0.173645	0	0	0	0.0365432	0.377031
NEUROD2	1.11391	2.34602	2.54181	0.922971	0.356022		0.0225336	0	0	0	0.0184358	0.0997388
PRDX3P1	1.11391	2.34602	2.54181	0.922971	0.356022		0.131294	0	0	0	0.10719	0.582823
ENSG00000294437	1.10929	2.346	2.54515	0.921755	0.356656		0	0	0.367588	0	0.106501	0.579056
LINC02465	1.10929	2.346	2.54515	0.921755	0.356656		0	0	0.156172	0	0.0464813	0.725832
PRICKLE2-AS3	2.0581	2.34314	1.82506	1.28387	0.199187		0.0274635	0.0241664	0	0.0270745	0.0685583	0.171535
ENSG00000246225	1.10904	2.33999	2.37128	0.986805	0.323738		0.125804	0	0	0.12454	0.333058	0.0311272
ENSG00000307347	1.10904	2.33999	2.37128	0.986805	0.323738		0.471894	0	0	0.528583	1.63776	0.416982
AMPH	1.10442	2.33997	2.3742	0.985583	0.324338		0	0	0.0402088	0.020873	0.0698938	0.018909
PDZD9	1.10442	2.33997	2.3742	0.985583	0.324338		0	0	0.0768437	0.0778795	0.258718	0.0522392
ENSG00000213080	1.10594	2.33543	2.5142	0.928895	0.352943		0.076096	0	0	0	0.125096	0.271235
ENSG00000306782	1.10132	2.33541	2.51758	0.927639	0.353595		0	0	0.406923	0	0.703249	1.55257
ENSG00000259113	1.08194	2.33531	2.532	0.922318	0.356363		0	0.261915	0	0	0.481893	1.05633
ENSG00000262691	1.08194	2.33531	2.532	0.922318	0.356363		0	0.0231931	0	0	0.046735	0.0910998
ENSG00000293537	1.08194	2.33531	2.532	0.922318	0.356363		0	0.102303	0	0	0.27668	0.414201
ENSG00000309824	1.08194	2.33531	2.532	0.922318	0.356363		0	0.213472	0	0	0.254977	0.861886
ENSG00000285838	2.11862	2.33063	1.76778	1.31839	0.187373		0.523361	0	0.486093	0.213562	1.34751	0.925809
TAS2R5	1.10107	2.32799	2.54994	0.912959	0.361264		0.071113	0	0	0.0702162	0.291886	0
ENSG00000180015	1.07707	2.32786	2.56782	0.906553	0.364643		0	0.0708643	0	0.0781611	0.319667	0
LCN15	1.07707	2.32786	2.56782	0.906553	0.364643		0	0.0247371	0	0.0229786	0.0961519	0
ENSG00000287550	5.83991	2.32733	1.28765	1.80742	0.0706971		0	0.64626	0	1.49195	0.205949	0.31341
GZMB	2.13607	2.32702	1.88225	1.2363	0.216347		0.397357	0	0	0.318786	0.0956472	0.664156
CFAP20DC-AS1	0.473419	2.32541	3.67908	0.632062	0.527346		0	0	0	0.037332	0.0554728	0
ENSAP1	0.473419	2.32541	3.67908	0.632062	0.527346		0	0	0	0.867928	1.37664	0
ENSG00000226329	0.473419	2.32541	3.67908	0.632062	0.527346		0	0	0	0.05108	0.101427	0
ENSG00000236942	0.473419	2.32541	3.67908	0.632062	0.527346		0	0	0	0.715393	1.13408	0
ENSG00000253932	0.473419	2.32541	3.67908	0.632062	0.527346		0	0	0	0.018622	0.0311879	0
ENSG00000254964	0.473419	2.32541	3.67908	0.632062	0.527346		0	0	0	2.6261	4.39567	0
ENSG00000263644	0.473419	2.32541	3.67908	0.632062	0.527346		0	0	0	0.283649	0.339874	0
ENSG00000270248	0.473419	2.32541	3.67908	0.632062	0.527346		0	0	0	0.493423	0.785818	0
ENSG00000273341	0.473419	2.32541	3.67908	0.632062	0.527346		0	0	0	0.396685	0.635955	0
ENSG00000275908	0.473419	2.32541	3.67908	0.632062	0.527346		0	0	0	2.57459	4.55635	0
ENSG00000279104	0.473419	2.32541	3.67908	0.632062	0.527346		0	0	0	0.037954	0.0633934	0
ENSG00000285557	0.473419	2.32541	3.67908	0.632062	0.527346		0	0	0	0.0969186	0.250171	0
ENSG00000285878	0.473419	2.32541	3.67908	0.632062	0.527346		0	0	0	0.125863	0.207666	0
ENSG00000286655	0.473419	2.32541	3.67908	0.632062	0.527346		0	0	0	0.412346	0.660601	0.136015
ENSG00000297290	0.473419	2.32541	3.67908	0.632062	0.527346		0	0	0	0.371032	1.68791	0
ENSG00000298253	0.473419	2.32541	3.67908	0.632062	0.527346		0	0	0	0.102203	0.169172	0
ENSG00000300254	0.473419	2.32541	3.67908	0.632062	0.527346		0	0	0	0.118801	0.1962	0
ENSG00000300858	0.473419	2.32541	3.67908	0.632062	0.527346		0	0	0	0.179547	0.51651	0
ENSG00000302645	0.473419	2.32541	3.67908	0.632062	0.527346		0	0	0	0.204077	0.333164	0
ENSG00000303850	0.473419	2.32541	3.67908	0.632062	0.527346		0	0	0	1.36975	2.36109	0
ENSG00000303872	0.473419	2.32541	3.67908	0.632062	0.527346		0	0	0	0.0696382	0.115803	0
ENSG00000307918	0.473419	2.32541	3.67908	0.632062	0.527346		0	0	0	0.253646	0.411652	0
ENSG00000309215	0.473419	2.32541	3.67908	0.632062	0.527346		0	0	0	0.146017	0.240232	0
ENSG00000309433	0.473419	2.32541	3.67908	0.632062	0.527346		0	0	0	0.118563	0.195814	0
ENSG00000309801	0.473419	2.32541	3.67908	0.632062	0.527346		0	0	0	0.967065	1.22569	0
FAM106B	0.473419	2.32541	3.67908	0.632062	0.527346		0	0	0	0.204808	0.365294	0
H3P37	0.473419	2.32541	3.67908	0.632062	0.527346		0	0	0	0.146741	0.241398	0
LINC02214	0.473419	2.32541	3.67908	0.632062	0.527346		0	0	0	0.131832	0.280303	0
LINC02278	0.473419	2.32541	3.67908	0.632062	0.527346		0	0	0	0.172012	0.0569989	0
RN7SKP87	0.473419	2.32541	3.67908	0.632062	0.527346		0	0	0	1.03829	1.66297	0
RN7SL25P	0.473419	2.32541	3.67908	0.632062	0.527346		0	0	0	0.945799	2.24413	0
RPS29P19	0.473419	2.32541	3.67908	0.632062	0.527346		0	0	0	1.73089	3.27197	0
SNRPCP19	0.473419	2.32541	3.67908	0.632062	0.527346		0	0	0	0.367117	0.590507	0
TEX48	0.473419	2.32541	3.67908	0.632062	0.527346		0	0	0	0.166958	0.273889	0
TMEM217B	0.473419	2.32541	3.67908	0.632062	0.527346		0	0	0	0.109557	0.172398	0
VPS13A-AS1	0.473419	2.32541	3.67908	0.632062	0.527346		0	0	0	0.200006	0.326663	0
ZNF157	0.473419	2.32541	3.67908	0.632062	0.527346		0	0	0	0.0268417	0.0448628	0
CENPNP1	1.09798	2.32466	2.51124	0.9257	0.354602		0.0567039	0	0	0.0164996	0.138537	0.150164
ENSG00000228779	1.09798	2.32466	2.51124	0.9257	0.354602		0.121251	0	0	0	0.32463	0.323093
TEX46	1.07398	2.3245	2.52927	0.919042	0.358074		0	0.146737	0	0	0.460903	0.445102
ENSG00000230709	4.05636	2.32341	1.29534	1.79367	0.0728661		0	0.0558362	0.0626288	0.250234	0.183027	0.169849
ENSG00000306495	2.12811	2.32256	1.84608	1.2581	0.208356		0.795281	0	0	1.18347	0.632461	2.01995
RASL10A	2.01056	2.32197	1.93434	1.20039	0.229988		0	0.0469784	0.218512	0	1.13024	1.02923
ENSG00000299459	2.03474	2.32105	1.95382	1.18796	0.23485		0	0.417071	0.439998	3.32689	0	1.2586
ENSG00000228826	2.98484	2.31855	1.51222	1.53321	0.125224		0	0.38317	0.271986	0.424252	1.71021	0.269398
APOC4	0.470324	2.31731	3.99638	0.579853	0.562014		0	0	0	0	0	0.512762
ARMC12	0.470324	2.31731	3.99638	0.579853	0.562014		0	0	0	0	0	0.417305
BCORP1	0.470324	2.31731	3.99638	0.579853	0.562014		0	0	0	0	0	0.0486461
CACNA1H	0.470324	2.31731	3.99638	0.579853	0.562014		0	0	0	0	0	0.0341649
CAPN11	0.470324	2.31731	3.99638	0.579853	0.562014		0	0	0	0	0	0.215294
CATSPERD	0.470324	2.31731	3.99638	0.579853	0.562014		0	0	0	0	0	0.138306
CEND1	0.470324	2.31731	3.99638	0.579853	0.562014		0	0	0	0	0	0.915413
CIMAP1C	0.470324	2.31731	3.99638	0.579853	0.562014		0	0	0	0	0	0.194286
CYP51A1P2	0.470324	2.31731	3.99638	0.579853	0.562014		0	0	0	0	0	0.134969
DEFB1	0.470324	2.31731	3.99638	0.579853	0.562014		0	0	0	0	0	1.6253
DNAJC5G	0.470324	2.31731	3.99638	0.579853	0.562014		0	0	0	0	0	0.552936
DUXB	0.470324	2.31731	3.99638	0.579853	0.562014		0	0	0	0	0	0.197862
ENSG00000224114	0.470324	2.31731	3.99638	0.579853	0.562014		0	0	0	0	0	1.13149
ENSG00000224794	0.470324	2.31731	3.99638	0.579853	0.562014		0	0	0	0	0	0.10926
ENSG00000228708	0.470324	2.31731	3.99638	0.579853	0.562014		0	0	0	0	0	0.968659
ENSG00000230552	0.470324	2.31731	3.99638	0.579853	0.562014		0	0	0	0	0	0.195086
ENSG00000230828	0.470324	2.31731	3.99638	0.579853	0.562014		0	0	0	0	0	1.98969
ENSG00000232031	0.470324	2.31731	3.99638	0.579853	0.562014		0	0	0	0	0	2.53731
ENSG00000238015	0.470324	2.31731	3.99638	0.579853	0.562014		0	0	0	0	0	1.19256
ENSG00000245261	0.470324	2.31731	3.99638	0.579853	0.562014		0	0	0	0	0.0196929	0.225687
ENSG00000249807	0.470324	2.31731	3.99638	0.579853	0.562014		0	0	0	0	0	0.262107
ENSG00000250250	0.470324	2.31731	3.99638	0.579853	0.562014		0	0	0	0	0	0.166592
ENSG00000260351	0.470324	2.31731	3.99638	0.579853	0.562014		0	0	0	0	0	0.803267
ENSG00000260381	0.470324	2.31731	3.99638	0.579853	0.562014		0	0	0	0	0	0.411277
ENSG00000261670	0.470324	2.31731	3.99638	0.579853	0.562014		0	0	0	0	0	0.037738
ENSG00000268744	0.470324	2.31731	3.99638	0.579853	0.562014		0	0	0	0	0	0.0704291
ENSG00000270174	0.470324	2.31731	3.99638	0.579853	0.562014		0	0	0	0	0	0.319893
ENSG00000272130	0.470324	2.31731	3.99638	0.579853	0.562014		0	0	0	0.5554	0	2.97657
ENSG00000272319	0.470324	2.31731	3.99638	0.579853	0.562014		0	0	0	0	0	6.0205
ENSG00000272360	0.470324	2.31731	3.99638	0.579853	0.562014		0	0	0	0	0	0.143601
ENSG00000274330	0.470324	2.31731	3.99638	0.579853	0.562014		0	0	0	0	0	0.0848349
ENSG00000274346	0.470324	2.31731	3.99638	0.579853	0.562014		0	0	0	0	0	0.631675
ENSG00000275018	0.470324	2.31731	3.99638	0.579853	0.562014		0	0	0	0	0	0.0382725
ENSG00000275371	0.470324	2.31731	3.99638	0.579853	0.562014		0	0	0	0	0	0.212458
ENSG00000276436	0.470324	2.31731	3.99638	0.579853	0.562014		0	0	0	0	0	1.20634
ENSG00000278131	0.470324	2.31731	3.99638	0.579853	0.562014		0	0	0	0	0	0.109186
ENSG00000279956	0.470324	2.31731	3.99638	0.579853	0.562014		0	0	0	0	0	0.094633
ENSG00000282890	0.470324	2.31731	3.99638	0.579853	0.562014		0	0	0	0	0	0.0673094
ENSG00000283373	0.470324	2.31731	3.99638	0.579853	0.562014		0	0	0	4.33696e-06	0.0373964	0.0512556
ENSG00000284418	0.470324	2.31731	3.99638	0.579853	0.562014		0	0	0	0	0	0.452589
ENSG00000285695	0.470324	2.31731	3.99638	0.579853	0.562014		0	0	0	0	0	0.0859654
ENSG00000287256	0.470324	2.31731	3.99638	0.579853	0.562014		0	0	0	0	0	0.507932
ENSG00000287943	0.470324	2.31731	3.99638	0.579853	0.562014		0	0	0	0	0	0.425953
ENSG00000288218	0.470324	2.31731	3.99638	0.579853	0.562014		0	0	0	0	0	0.228823
ENSG00000289143	0.470324	2.31731	3.99638	0.579853	0.562014		0	0	0	0	0	0.0375784
ENSG00000290391	0.470324	2.31731	3.99638	0.579853	0.562014		0	0	0	0	0	0.099848
ENSG00000290400	0.470324	2.31731	3.99638	0.579853	0.562014		0	0	0	0	0	0.310054
ENSG00000291193	0.470324	2.31731	3.99638	0.579853	0.562014		0	0	0	0	0	0.246185
ENSG00000292178	0.470324	2.31731	3.99638	0.579853	0.562014		0	0	0	0	0	7.83718
ENSG00000293398	0.470324	2.31731	3.99638	0.579853	0.562014		0	0	0.0207899	0	0	1.3646
ENSG00000293896	0.470324	2.31731	3.99638	0.579853	0.562014		0	0	0	0	0	1.74269
ENSG00000294041	0.470324	2.31731	3.99638	0.579853	0.562014		0	0	0	0	0	0.560599
ENSG00000294117	0.470324	2.31731	3.99638	0.579853	0.562014		0	0	0	0	0	0.675064
ENSG00000294180	0.470324	2.31731	3.99638	0.579853	0.562014		0	0	0	0	0	0.151279
ENSG00000294922	0.470324	2.31731	3.99638	0.579853	0.562014		0	0	0	0	0	0.437415
ENSG00000295303	0.470324	2.31731	3.99638	0.579853	0.562014		0	0	0	0	0	0.192662
ENSG00000295378	0.470324	2.31731	3.99638	0.579853	0.562014		0	0	0	0	0	1.22058
ENSG00000296097	0.470324	2.31731	3.99638	0.579853	0.562014		0	0	0	0	0	1.15785
ENSG00000296664	0.470324	2.31731	3.99638	0.579853	0.562014		0	0	0	0	0	0.777838
ENSG00000296931	0.470324	2.31731	3.99638	0.579853	0.562014		0	0	0	0	0	2.84916
ENSG00000297376	0.470324	2.31731	3.99638	0.579853	0.562014		0	0	0	0	0	1.16443
ENSG00000297473	0.470324	2.31731	3.99638	0.579853	0.562014		0	0	0	0	0	2.73957
ENSG00000298039	0.470324	2.31731	3.99638	0.579853	0.562014		0	0	0	0	0	0.615247
ENSG00000299235	0.470324	2.31731	3.99638	0.579853	0.562014		0	0	0	0	0	0.157023
ENSG00000300930	0.470324	2.31731	3.99638	0.579853	0.562014		0	0	0	0	0	1.17845
ENSG00000301546	0.470324	2.31731	3.99638	0.579853	0.562014		0	0	0	0	0	0.291569
ENSG00000301606	0.470324	2.31731	3.99638	0.579853	0.562014		0	0	0	0	0	1.59262
ENSG00000302197	0.470324	2.31731	3.99638	0.579853	0.562014		0	0	0	0	0	0.249229
ENSG00000302355	0.470324	2.31731	3.99638	0.579853	0.562014		0	0	0	0	0	0.267407
ENSG00000302585	0.470324	2.31731	3.99638	0.579853	0.562014		0	0	0	0	0	0.107512
ENSG00000302845	0.470324	2.31731	3.99638	0.579853	0.562014		0	0	0	0	0	0.290519
ENSG00000302874	0.470324	2.31731	3.99638	0.579853	0.562014		0	0	0	0	0	0.343158
ENSG00000303406	0.470324	2.31731	3.99638	0.579853	0.562014		0	0	0	0	0	2.03406
ENSG00000304024	0.470324	2.31731	3.99638	0.579853	0.562014		0	0	0	0	0	0.599637
ENSG00000305073	0.470324	2.31731	3.99638	0.579853	0.562014		0	0	0	0	0	0.125695
ENSG00000305765	0.470324	2.31731	3.99638	0.579853	0.562014		0	0	0	0	0	0.464267
ENSG00000306743	0.470324	2.31731	3.99638	0.579853	0.562014		0	0	0	0	0	0.472385
ENSG00000307108	0.470324	2.31731	3.99638	0.579853	0.562014		0	0	0	0	0	0.828514
ENSG00000307363	0.470324	2.31731	3.99638	0.579853	0.562014		0	0	0	0	0	0.0448862
ENSG00000307458	0.470324	2.31731	3.99638	0.579853	0.562014		0	0	0	0	0	2.41767
ENSG00000309158	0.470324	2.31731	3.99638	0.579853	0.562014		0	0	0	0	0	0.467178
ENSG00000309405	0.470324	2.31731	3.99638	0.579853	0.562014		0	0	0	0	0	0.626894
ENSG00000309580	0.470324	2.31731	3.99638	0.579853	0.562014		0	0	0	0	0	0.656431
ENSG00000310002	0.470324	2.31731	3.99638	0.579853	0.562014		0	0	0	0	0	0.157483
ENSG00000310261	0.470324	2.31731	3.99638	0.579853	0.562014		0	0	0	0	0	0.730878
FGD5	0.470324	2.31731	3.99638	0.579853	0.562014		0	0	0	0	0	0.0816565
FOXG1	0.470324	2.31731	3.99638	0.579853	0.562014		0	0	0	0	0	0.0505724
FRG2B	0.470324	2.31731	3.99638	0.579853	0.562014		0	0	0	0	0	0.091542
FTH1P1	0.470324	2.31731	3.99638	0.579853	0.562014		0	0	0	0	0	0.694784
GAPDHP32	0.470324	2.31731	3.99638	0.579853	0.562014		0	0	0	0	0	0.231686
GLRX3P2	0.470324	2.31731	3.99638	0.579853	0.562014		0	0	0	0	0	0.219096
HTR1F	0.470324	2.31731	3.99638	0.579853	0.562014		0	0	0	0	0	0.0522942
KLF7P1	0.470324	2.31731	3.99638	0.579853	0.562014		0	0	0	0	0	0.21616
KLK14	0.470324	2.31731	3.99638	0.579853	0.562014		0	0	0	0	0	0.214435
LHX8	0.470324	2.31731	3.99638	0.579853	0.562014		0	0	0	0	0	0.0947532
LINC01435	0.470324	2.31731	3.99638	0.579853	0.562014		0	0	0	0	0	0.179361
LINC01565	0.470324	2.31731	3.99638	0.579853	0.562014		0	0	0	0	0	0.382884
LINC01641	0.470324	2.31731	3.99638	0.579853	0.562014		0	0	0	0	0	1.20634
LINC01664	0.470324	2.31731	3.99638	0.579853	0.562014		0	0	0	0	0	0.138782
LINC02579	0.470324	2.31731	3.99638	0.579853	0.562014		0	0	0	0	0	0.148767
LRRC32	0.470324	2.31731	3.99638	0.579853	0.562014		0	0	0	0	0	0.0413
LRRC37A15P	0.470324	2.31731	3.99638	0.579853	0.562014		0	0	0	0	0	0.136982
MIR4742	0.470324	2.31731	3.99638	0.579853	0.562014		0	0	0	0	0	6.4842
MIR548O	0.470324	2.31731	3.99638	0.579853	0.562014		0	0	0	0	0	6.69584
MIR576	0.470324	2.31731	3.99638	0.579853	0.562014		0	0	0	0	0	6.83397
MTND4P10	0.470324	2.31731	3.99638	0.579853	0.562014		0	0	0	0	0	0.151991
NLRP9	0.470324	2.31731	3.99638	0.579853	0.562014		0	0	0	0	0	0.0546384
PEG3	0.470324	2.31731	3.99638	0.579853	0.562014		0	0	0	0	0	0.0280881
PHACTR2-AS1	0.470324	2.31731	3.99638	0.579853	0.562014		0	0	0	0	0	0.173585
RBMY2FP	0.470324	2.31731	3.99638	0.579853	0.562014		0	0	0	0	0	1.17845
RIPPLY2	0.470324	2.31731	3.99638	0.579853	0.562014		0	0	0	0	0	0.727752
RN7SL325P	0.470324	2.31731	3.99638	0.579853	0.562014		0	0	0	0	0	3.13373
RNU6-188P	0.470324	2.31731	3.99638	0.579853	0.562014		0	0	0	0	0	6.78278
RNU7-13P	0.470324	2.31731	3.99638	0.579853	0.562014		0	0	0	0	0	6.77654
RPL21P19	0.470324	2.31731	3.99638	0.579853	0.562014		0	0	0	0	0	0.867567
RPL23AP25	0.470324	2.31731	3.99638	0.579853	0.562014		0	0	0	0	0	1.05382
RPL35AP10	0.470324	2.31731	3.99638	0.579853	0.562014		0	0	0	0	0	2.22145
RPL7L1P10	0.470324	2.31731	3.99638	0.579853	0.562014		0	0	0	0	0	0.832193
RPL7P14	0.470324	2.31731	3.99638	0.579853	0.562014		0	0	0	0	0	0.367193
RPS15AP11	0.470324	2.31731	3.99638	0.579853	0.562014		0	0	0	0	0	1.51939
SIGLEC10-AS2	0.470324	2.31731	3.99638	0.579853	0.562014		0	0	0	0	0	0.830047
SIGLEC7	0.470324	2.31731	3.99638	0.579853	0.562014		0	0	0	0	0	0.138187
SNORD13	0.470324	2.31731	3.99638	0.579853	0.562014		0	0	0	0	0	6.89902
TAFA5	0.470324	2.31731	3.99638	0.579853	0.562014		0	0	0	0	0	0.07258
TASL	0.470324	2.31731	3.99638	0.579853	0.562014		0	0	0	0	0	0.108234
TEX36-AS1	0.470324	2.31731	3.99638	0.579853	0.562014		0	0	0	0	0	0.36063
UGT1A12P	0.470324	2.31731	3.99638	0.579853	0.562014		0	0	0	0	0	0.292628
USP6NL-AS1	0.470324	2.31731	3.99638	0.579853	0.562014		0	0	0	0	0	0.259657
ENSG00000308967	3.14261	2.31701	1.57974	1.4667	0.142457		0	0	0.150185	0.88544	0.251694	0.0704307
LINC02014	1.95032	2.31683	1.93108	1.19976	0.230233		0	0.130322	0	0.45461	0.120116	0.279967
ENSG00000299064	1.08539	2.31363	2.5279	0.915238	0.360067		0	0	0.150684	0	0.513899	0.279785
CCDC54-AS1	2.89452	2.30245	1.59937	1.43959	0.149983		0	0.769356	0	0.417481	0.267575	0.751937
ENSG00000280288	1.05805	2.3021	2.58074	0.89203	0.372377		0	0.049618	0	0	0.231973	0.0502847
CABYRP1	0.462359	2.29577	3.71245	0.618396	0.536314		0	0	0	0	0.0666741	0.144688
CACNA1C	0.462359	2.29577	3.71245	0.618396	0.536314		0	0	0	0	0.0149202	0.0260831
DLSTP1	0.462359	2.29577	3.71245	0.618396	0.536314		0	0	0.0209326	0	0.0528247	0.108109
ENSG00000228974	0.462359	2.29577	3.71245	0.618396	0.536314		0	0	0	0	0.760519	1.69133
ENSG00000238110	0.462359	2.29577	3.71245	0.618396	0.536314		0	0	0	0	0.11077	0.240955
ENSG00000249479	0.462359	2.29577	3.71245	0.618396	0.536314		0	0	0	0	0.182895	0.386994
ENSG00000253660	0.462359	2.29577	3.71245	0.618396	0.536314		0	0	0	0	0.136572	0.297556
ENSG00000259532	0.462359	2.29577	3.71245	0.618396	0.536314		0	0	0	0	0.277765	0.610276
ENSG00000262979	0.462359	2.29577	3.71245	0.618396	0.536314		0	0	0	0	0.140416	0.305988
ENSG00000268157	0.462359	2.29577	3.71245	0.618396	0.536314		0	0	0	0	0.249961	0.548214
ENSG00000272428	0.462359	2.29577	3.71245	0.618396	0.536314		0	0	0	0	0.439472	0.974164
ENSG00000287039	0.462359	2.29577	3.71245	0.618396	0.536314		0	0	0	0	0.0129909	0.0281095
ENSG00000287161	0.462359	2.29577	3.71245	0.618396	0.536314		0	0	0	0	0.0245342	0.0829559
ENSG00000287251	0.462359	2.29577	3.71245	0.618396	0.536314		0	0	0	0	0.0245827	0.053225
ENSG00000289289	0.462359	2.29577	3.71245	0.618396	0.536314		0	0	0	0	0.0755967	0.167247
ENSG00000293453	0.462359	2.29577	3.71245	0.618396	0.536314		0	0	0	0	0.182238	0.124965
ENSG00000293651	0.462359	2.29577	3.71245	0.618396	0.536314		0	0	0	0	0.0539949	0.116602
ENSG00000293731	0.462359	2.29577	3.71245	0.618396	0.536314		0	0	0	0	0.0654456	0.142013
ENSG00000293770	0.462359	2.29577	3.71245	0.618396	0.536314		0	0	0	0	0.442316	0.980379
ENSG00000296941	0.462359	2.29577	3.71245	0.618396	0.536314		0	0	0	0	0.0343933	0.43706
ENSG00000297565	0.462359	2.29577	3.71245	0.618396	0.536314		0	0	0	0	0.0507874	0.110214
ENSG00000298072	0.462359	2.29577	3.71245	0.618396	0.536314		0	0	0	0	1.24149	0.234812
ENSG00000299447	0.462359	2.29577	3.71245	0.618396	0.536314		0	0	0	0	0.158668	0.346214
ENSG00000299461	0.462359	2.29577	3.71245	0.618396	0.536314		0	0	0	0	0.073362	0.159261
ENSG00000300012	0.462359	2.29577	3.71245	0.618396	0.536314		0	0	0	0	0.261913	0.575083
ENSG00000301669	0.462359	2.29577	3.71245	0.618396	0.536314		0	0	0	0	0.159684	0.348432
ENSG00000305910	0.462359	2.29577	3.71245	0.618396	0.536314		0	0	0	0	0.0502381	0.108924
ENSG00000306416	0.462359	2.29577	3.71245	0.618396	0.536314		0	0	0	0	0.339324	1.0911
ENSG00000308658	0.462359	2.29577	3.71245	0.618396	0.536314		0	0	0	0	0.071957	0.425953
ENSG00000309419	0.462359	2.29577	3.71245	0.618396	0.536314		0	0	0	0	1.18938	2.55165
ENSG00000309931	0.462359	2.29577	3.71245	0.618396	0.536314		0	0	0	0	0.0209214	0.0452888
ENSG00000310516	0.462359	2.29577	3.71245	0.618396	0.536314		0	0	0	0	0.405197	0.897073
FBXO39	0.462359	2.29577	3.71245	0.618396	0.536314		0	0	0	0	0.0513271	0.0777379
IRF6	0.462359	2.29577	3.71245	0.618396	0.536314		0	0	0	0	0.0125672	0.0271921
LINC02172	0.462359	2.29577	3.71245	0.618396	0.536314		0	0	0	0	0.0251543	0.0540817
MIR33B	0.462359	2.29577	3.71245	0.618396	0.536314		0	0	0	0	2.3066	4.44766
MIR663B	0.462359	2.29577	3.71245	0.618396	0.536314		0	0	0	0	2.17274	4.42325
OR51D1	0.462359	2.29577	3.71245	0.618396	0.536314		0	0	0	0	0.0152449	0.0339742
PICSAR	0.462359	2.29577	3.71245	0.618396	0.536314		0	0	0	0	0.0941977	0.483096
RN7SL754P	0.462359	2.29577	3.71245	0.618396	0.536314		0	0	0	0	1.08176	2.31965
RNA5SP298	0.462359	2.29577	3.71245	0.618396	0.536314		0	0	0	0	2.22162	4.48193
RNU6-1099P	0.462359	2.29577	3.71245	0.618396	0.536314		0	0	0	0	2.25306	4.52185
RNU6-1157P	0.462359	2.29577	3.71245	0.618396	0.536314		0	0	0	0	2.30182	4.55278
RPS27P3	0.462359	2.29577	3.71245	0.618396	0.536314		0	0	0	0	1.18277	2.48833
SPANXB1	0.462359	2.29577	3.71245	0.618396	0.536314		0	0	0	0	0.286354	0.629016
TEX52	0.462359	2.29577	3.71245	0.618396	0.536314		0	0	0	0	0.0608785	0.13207
TRIM54	0.462359	2.29577	3.71245	0.618396	0.536314		0	0	0	0	0.0304917	0.0660399
CATSPERG	2.93396	2.29515	1.61775	1.41873	0.155978		0	0.144825	0.133554	0.27574	0.909658	0.0230522
UGT1A10	31.4624	2.29457	1.3437	1.70765	0.087701	0.347344	0.150038	0.706438	0	1.14332	1.48681	1.59959
ENSG00000234318	1.07408	2.28889	2.7761	0.824499	0.409656		0.399689	0	0	0	1.92252	0
ENSG00000271032	1.07408	2.28889	2.7761	0.824499	0.409656		0.269014	0	0	0	1.30231	0
ENSG00000300200	1.07408	2.28889	2.7761	0.824499	0.409656		0.24376	0	0	0	1.1827	0
PKD1-AS1	1.06947	2.28885	2.78014	0.823286	0.410345		0	0	0.27318	0	0.989651	0
ENSG00000303744	1.05009	2.28869	2.7974	0.81815	0.413271		0	0.627724	0	0	1.34192	0
IL17RE	5.88796	2.28598	1.11151	2.05665	0.0397201		0	0.114261	0.0640695	0.456371	0.187403	0.232855
ENSG00000301283	1.98386	2.2825	1.95405	1.16809	0.24277		0	0.157369	0.619751	1.30749	0.568199	0
ZG16B	4.95977	2.27852	1.20303	1.89399	0.058227		0	0.0909724	0.152336	0.359323	0.637587	1.5725
CCNP	1.88219	2.27795	2.31276	0.98495	0.324649		0	0.0716078	0	0	0	0.461051
CMKLR1	1.89664	2.27495	2.31371	0.983244	0.325487		0	0.0220453	0	0.112279	0	0
ENSG00000296715	1.89664	2.27495	2.31371	0.983244	0.325487		0	0.106573	0	0.572159	0	0
ABCC6P1	0.454395	2.27334	3.73727	0.608288	0.542996		0	0	0	0	0.0559441	0.051623
ASIC4	0.454395	2.27334	3.73727	0.608288	0.542996		0	0	0	0	0.0328173	0.0176953
BICDL2	0.454395	2.27334	3.73727	0.608288	0.542996		0	0	0	0	0.0308876	0.0487791
ENSG00000236936	0.454395	2.27334	3.73727	0.608288	0.542996		0	0	0	0	0.430535	0.235494
ENSG00000254164	0.454395	2.27334	3.73727	0.608288	0.542996		0	0	0	0	0.599846	0.329906
ENSG00000259385	0.454395	2.27334	3.73727	0.608288	0.542996		0	0	0	0	0.115803	0.0627953
ENSG00000261072	0.454395	2.27334	3.73727	0.608288	0.542996		0	0	0	0	0.162808	0.0884027
ENSG00000269971	0.454395	2.27334	3.73727	0.608288	0.542996		0	0	0	0	3.12679	1.58302
ENSG00000271029	0.454395	2.27334	3.73727	0.608288	0.542996		0	0	0	0	0.84095	0.465927
ENSG00000273851	0.454395	2.27334	3.73727	0.608288	0.542996		0	0	0	0	0.0603542	0.0326787
ENSG00000279083	0.454395	2.27334	3.73727	0.608288	0.542996		0	0	0	0	0.0817992	0.0443158
ENSG00000281772	0.454395	2.27334	3.73727	0.608288	0.542996		0	0	0	0	0.719026	0.397521
ENSG00000286216	0.454395	2.27334	3.73727	0.608288	0.542996		0	0	0	0	0.447228	0.244666
ENSG00000288244	0.454395	2.27334	3.73727	0.608288	0.542996		0	0	0	0	0.0549177	0.537951
ENSG00000295619	0.454395	2.27334	3.73727	0.608288	0.542996		0	0	0	0	0.0888118	0.0481241
ENSG00000295831	0.454395	2.27334	3.73727	0.608288	0.542996		0	0	0	0	0.250504	0.136355
ENSG00000298203	0.454395	2.27334	3.73727	0.608288	0.542996		0	0	0	0	0.342161	0.254208
ENSG00000298400	0.454395	2.27334	3.73727	0.608288	0.542996		0	0	0	0	0.375347	0.205082
ENSG00000298538	0.454395	2.27334	3.73727	0.608288	0.542996		0	0	0	0	0.222919	0.158855
ENSG00000299716	0.454395	2.27334	3.73727	0.608288	0.542996		0	0	0	0	1.50011	0.834001
ENSG00000300089	0.454395	2.27334	3.73727	0.608288	0.542996		0	0	0	0	0.528821	0.290376
ENSG00000300502	0.454395	2.27334	3.73727	0.608288	0.542996		0	0	0	0	0.0774062	0.0419309
ENSG00000302125	0.454395	2.27334	3.73727	0.608288	0.542996		0	0	0	0	0.434104	0.237505
ENSG00000304520	0.454395	2.27334	3.73727	0.608288	0.542996		0	0	0	0	0.100884	0.0546834
ENSG00000304912	0.454395	2.27334	3.73727	0.608288	0.542996		0	0	0	0	2.21632	1.18912
ENSG00000305072	0.454395	2.27334	3.73727	0.608288	0.542996		0	0	0	0	1.0655	0.592576
ENSG00000306155	0.454395	2.27334	3.73727	0.608288	0.542996		0	0	0	0	0.583341	0.364355
ENSG00000306297	0.454395	2.27334	3.73727	0.608288	0.542996		0	0	0	0	0.0613218	0.0332035
ENSG00000306607	0.454395	2.27334	3.73727	0.608288	0.542996		0	0	0	0	0.420076	0.0235469
ENSG00000306801	0.454395	2.27334	3.73727	0.608288	0.542996		0	0	0	0	0.351727	0.192134
FAM230H	0.454395	2.27334	3.73727	0.608288	0.542996		0	0	0	0	0.0342037	0.0207347
FAM9C	0.454395	2.27334	3.73727	0.608288	0.542996		0	0	0	0	0.0324815	0.0175738
KCTD5P1	0.454395	2.27334	3.73727	0.608288	0.542996		0	0	0	0	0.262353	0.142856
LINC00841	0.454395	2.27334	3.73727	0.608288	0.542996		0	0	0	0	0.146292	0.181824
LINC00930	0.454395	2.27334	3.73727	0.608288	0.542996		0	0	0	0	0.239653	0.130413
LINC01425	0.454395	2.27334	3.73727	0.608288	0.542996		0	0	0	0	0.215776	0.232549
LINC01958	0.454395	2.27334	3.73727	0.608288	0.542996		0	0	0	0	0.0605748	0.0327984
LINC02093	0.454395	2.27334	3.73727	0.608288	0.542996		0	0	0	0	0.90061	0.426037
LINC03022	0.454395	2.27334	3.73727	0.608288	0.542996		0	0	0	0	0.225654	0.205847
MIR4659A	0.454395	2.27334	3.73727	0.608288	0.542996		0	0	0	0	4.25548	2.10826
MIR548F2	0.454395	2.27334	3.73727	0.608288	0.542996		0	0	0	0	4.65686	2.27799
RNU6-516P	0.454395	2.27334	3.73727	0.608288	0.542996		0	0	0	0	4.68354	2.29967
RNU6-824P	0.454395	2.27334	3.73727	0.608288	0.542996		0	0	0	0	4.68354	2.29967
RPS26P31	0.454395	2.27334	3.73727	0.608288	0.542996		0	0	0	0	1.17397	0.654615
RPSAP65	0.454395	2.27334	3.73727	0.608288	0.542996		0	0	0	0	0.30344	0.183059
SSX2IPP1	0.454395	2.27334	3.73727	0.608288	0.542996		0	0	0	0	0.0640054	0.0346591
ENSG00000260289	6.10666	2.27087	1.1274	2.01426	0.0439823		0.232263	0.0408248	0	0.332401	0.641184	0.696703
MAGEA3	21.6929	2.26773	0.624593	3.63073	0.00028262	0.00637773	0.051498	0.352558	0.505378	1.20146	1.23653	1.96727
ENSG00000303699	2.98238	2.26462	1.51859	1.49126	0.135892		0	0.285377	0.604569	2.60082	1.04765	0.862624
ENSG00000288878	1.96174	2.26318	1.81298	1.24832	0.211915		0	0.542114	1.40613	3.21701	1.65905	3.57159
ENSG00000298510	2.04714	2.25817	2.01521	1.12056	0.262474		0.77785	0	4.97912e-09	0.0500647	1.68361	2.2759
OR52N5	1.87246	2.25676	1.9354	1.16604	0.243597		0	0.0428181	0	0.0479476	0.120363	0.0434232
TSPAN32	1.96636	2.254	1.81098	1.24463	0.213268		0.121988	0.0175337	0	0.974472	0.0992727	0.381074
API5P2	0.446431	2.24918	4.00066	0.562203	0.573978		0	0	0	0	0.124439	0
B3GNTL1P1	0.446431	2.24918	4.00066	0.562203	0.573978		0	0	0	0	2.74762	0
BPIFB1	0.446431	2.24918	4.00066	0.562203	0.573978		0	0	0	0	0.0913071	0
CGB7	0.446431	2.24918	4.00066	0.562203	0.573978		0	0	0	0	0.0483277	0
CHGA	0.446431	2.24918	4.00066	0.562203	0.573978		0	0	0	0	0.243414	0
CIMIP2A	0.446431	2.24918	4.00066	0.562203	0.573978		0	0	0	0	0.10503	0
CYP21A2	0.446431	2.24918	4.00066	0.562203	0.573978		0	0	0	0	0.0812898	0
EEF1GP1	0.446431	2.24918	4.00066	0.562203	0.573978		0	0	0	0	0.149207	0
EGLN1P1	0.446431	2.24918	4.00066	0.562203	0.573978		0	0	0	0	0.271394	0
ENSG00000124835	0.446431	2.24918	4.00066	0.562203	0.573978		0	0	0	0	0.0788733	0
ENSG00000178836	0.446431	2.24918	4.00066	0.562203	0.573978		0	0	0	0	0.347774	0
ENSG00000226899	0.446431	2.24918	4.00066	0.562203	0.573978		0	0	0	0	0.281	0
ENSG00000228553	0.446431	2.24918	4.00066	0.562203	0.573978		0	0	0	0	1.37965	0
ENSG00000230433	0.446431	2.24918	4.00066	0.562203	0.573978		0	0	0	0	0.270312	0
ENSG00000233365	0.446431	2.24918	4.00066	0.562203	0.573978		0	0	0	0	0.630113	0
ENSG00000236299	0.446431	2.24918	4.00066	0.562203	0.573978		0	0	0	0	0.0986754	0
ENSG00000237026	0.446431	2.24918	4.00066	0.562203	0.573978		0	0	0	0	2.29689	0
ENSG00000242795	0.446431	2.24918	4.00066	0.562203	0.573978		0	0	0	0	0.688363	0
ENSG00000245869	0.446431	2.24918	4.00066	0.562203	0.573978		0	0	0	0	0.110764	0
ENSG00000249148	0.446431	2.24918	4.00066	0.562203	0.573978		0	0	0	0	0.833296	0
ENSG00000251288	0.446431	2.24918	4.00066	0.562203	0.573978		0	0	0	0	0.158396	0
ENSG00000256657	0.446431	2.24918	4.00066	0.562203	0.573978		0	0	0	0	0.23951	0
ENSG00000257470	0.446431	2.24918	4.00066	0.562203	0.573978		0	0	0	0	0.479053	0
ENSG00000258593	0.446431	2.24918	4.00066	0.562203	0.573978		0	0	0	0	0.200022	0
ENSG00000259132	0.446431	2.24918	4.00066	0.562203	0.573978		0	0	0	0	0.321025	0
ENSG00000259294	0.446431	2.24918	4.00066	0.562203	0.573978		0	0	0	0	0.461408	0
ENSG00000259357	0.446431	2.24918	4.00066	0.562203	0.573978		0	0	0	0	0.44689	0
ENSG00000259694	0.446431	2.24918	4.00066	0.562203	0.573978		0	0	0	0	0.237225	0
ENSG00000260634	0.446431	2.24918	4.00066	0.562203	0.573978		0	0	0	0	0.0695532	0
ENSG00000260740	0.446431	2.24918	4.00066	0.562203	0.573978		0	0	0	0	0.533183	0
ENSG00000263674	0.446431	2.24918	4.00066	0.562203	0.573978		0	0	0	0	1.15009	0
ENSG00000264150	0.446431	2.24918	4.00066	0.562203	0.573978		0	0	0	0	1.04903	0
ENSG00000266101	0.446431	2.24918	4.00066	0.562203	0.573978		0	0	0	0	1.5345	0
ENSG00000269237	0.446431	2.24918	4.00066	0.562203	0.573978		0	0	0	0	0.719362	0
ENSG00000272973	0.446431	2.24918	4.00066	0.562203	0.573978		0	0	0	0	0.147238	0
ENSG00000274378	0.446431	2.24918	4.00066	0.562203	0.573978		0	0	0	0	1.12952	0
ENSG00000276702	0.446431	2.24918	4.00066	0.562203	0.573978		0	0	0	0	0.435971	0
ENSG00000278892	0.446431	2.24918	4.00066	0.562203	0.573978		0	0	0	0	0.719529	0
ENSG00000280117	0.446431	2.24918	4.00066	0.562203	0.573978		0	0	0	0	0.0392194	0
ENSG00000280274	0.446431	2.24918	4.00066	0.562203	0.573978		0	0	0	0	0.12636	0
ENSG00000281977	0.446431	2.24918	4.00066	0.562203	0.573978		0	0	0	0	0.23951	0
ENSG00000282249	0.446431	2.24918	4.00066	0.562203	0.573978		0	0	7.67303e-08	0	0.0663366	0
ENSG00000282454	0.446431	2.24918	4.00066	0.562203	0.573978		0	0	0	0	0.535313	0
ENSG00000285337	0.446431	2.24918	4.00066	0.562203	0.573978		0	0	0	0	0.32865	0
ENSG00000285579	0.446431	2.24918	4.00066	0.562203	0.573978		0	0	0	0	0.377241	0
ENSG00000285655	0.446431	2.24918	4.00066	0.562203	0.573978		0	0	0	0	0.594653	0
ENSG00000286142	0.446431	2.24918	4.00066	0.562203	0.573978		0	0	0	0	0.177422	0
ENSG00000286174	0.446431	2.24918	4.00066	0.562203	0.573978		0	0	0	0	0.158564	0
ENSG00000286868	0.446431	2.24918	4.00066	0.562203	0.573978		0	0	0	0	0.300224	0
ENSG00000287724	0.446431	2.24918	4.00066	0.562203	0.573978		0	0	0	0	0.280472	0
ENSG00000287757	0.446431	2.24918	4.00066	0.562203	0.573978		0	0	0	0	0.328637	0
ENSG00000287857	0.446431	2.24918	4.00066	0.562203	0.573978		0	0	0	0	0.0660137	0
ENSG00000287986	0.446431	2.24918	4.00066	0.562203	0.573978		0	0	0	0	0.637716	0
ENSG00000288582	0.446431	2.24918	4.00066	0.562203	0.573978		0	0	0	0	0.0460169	0
ENSG00000290370	0.446431	2.24918	4.00066	0.562203	0.573978		0	0	0.0177979	0	0.101482	0
ENSG00000293277	0.446431	2.24918	4.00066	0.562203	0.573978		0	0	0	0	0.177748	0
ENSG00000293727	0.446431	2.24918	4.00066	0.562203	0.573978		0	0	0	0	0.356064	0
ENSG00000293827	0.446431	2.24918	4.00066	0.562203	0.573978		0	0	0	0	0.629905	0
ENSG00000294355	0.446431	2.24918	4.00066	0.562203	0.573978		0	0	0	0	0.216886	0
ENSG00000295244	0.446431	2.24918	4.00066	0.562203	0.573978		0	0	0	0	0.938288	0
ENSG00000295443	0.446431	2.24918	4.00066	0.562203	0.573978		0	0	0	0	0.136885	0
ENSG00000295990	0.446431	2.24918	4.00066	0.562203	0.573978		0	0	0	0	0.350223	0
[truncated: 77,128 more rows]

## Sheet: MDA-MB-231
ENSEMBL	baseMean	log2FoldChange	lfcSE	stat	pvalue	padj	PCMV-Rep1	PCMV-Rep2	PCMV-Rep3	MFAP2-Rep1	MFAP2-Rep2-p35_S5.NumReads	MFAP2-Rep3	SYMBOL
ENSG00000184371	4892.13	-0.134273	0.220847	-0.607993	0.543192	0.843011	4163.84	5157.5	6036.03	4468.85	5966.28	3560.3	CSF1
ENSG00000164400	250.887	0.203233	0.844381	0.240688	0.809797	0.952751	82.1012	110.961	506.946	208.534	205.641	391.141	CSF2
ENSG00000169429	712.873	-0.053469	1.10249	-0.0484984	0.961319	0.991497	188.46	170.373	1819.54	372.252	740.577	986.04	CXCL8
ENSG00000090339	314.508	1.62878	0.627674	2.59494	0.00946074	0.0919879	81.1682	101.35	278.715	345.727	696.223	383.864	ICAM1
ENSG00000136244	307.644	2.55726	0.779242	3.28173	0.00103173	0.018615	42.9165	44.5591	180.902	304.569	456.98	815.939	IL6
ENSG00000134247	373.728	3.68941	0.202521	18.2174	3.75241e-74	6.37759e-70	56.911	50.6751	53.6396	634.748	774.178	672.217	PTGFRN
ENSG00000117122	244.017	5.09843	0.286545	17.7928	8.03899e-71	6.83153e-67	15.8605	14.853	10.5176	509.445	439.507	473.918	MFAP2
ENSG00000185008	220	5.24179	0.310159	16.9004	4.47214e-64	2.53361e-60	12.1286	13.1056	8.41405	386.885	430.099	469.37	ROBO2
ENSG00000169306	336.156	2.52213	0.177392	14.2178	7.10474e-46	3.01881e-42	97.0287	96.1079	106.227	546.03	573.913	597.628	IL1RAPL1
ENSG00000143061	493.748	2.4256	0.178196	13.6119	3.40069e-42	1.15596e-38	134.347	151.152	179.85	827.734	884.391	785.011	IGSF3
ENSG00000144749	1148.97	2.12524	0.156535	13.5768	5.50041e-42	1.55808e-38	372.254	441.223	472.238	1752.42	1963.67	1892.03	LRIG1
ENSG00000131459	1133.43	2.12768	0.163273	13.0314	8.11069e-39	1.96928e-35	354.528	449.086	462.773	1805.47	1967.7	1761.05	GFPT2
ENSG00000084207	857.938	1.77708	0.139192	12.7671	2.5028e-37	5.3172e-34	375.986	408.895	377.58	1326.2	1311.8	1347.16	GSTP1
ENSG00000198947	270.618	-2.6362	0.223655	-11.7869	4.56025e-32	8.61178e-29	406.774	422.001	570.052	79.5722	75.2673	70.0416	DMD
ENSG00000088538	133.994	2.90689	0.247051	11.7663	5.81951e-32	9.89083e-29	27.989	34.9483	31.5527	229.57	235.21	244.691	DOCK3
ENSG00000173432	90.1431	5.42848	0.473496	11.4647	1.98494e-30	3.06691e-27	5.59781	3.49483	3.15527	185.668	149.191	193.751	SAA1
ENSG00000180190	137.381	2.96388	0.278225	10.6528	1.6918e-26	2.39616e-23	26.1231	27.9587	39.9667	196.644	263.436	270.16	TDRP
ENSG00000112319	74.285	5.38853	0.507351	10.6209	2.38267e-26	3.11506e-23	5.59781	2.62112	2.10351	147.254	134.406	153.728	EYA4
ENSG00000126016	197.999	2.30928	0.22556	10.238	1.33995e-24	1.6267e-21	52.2462	70.7704	76.7782	364.02	318.542	305.636	AMOT
ENSG00000166415	638.606	2.28859	0.223732	10.2292	1.46785e-24	1.66317e-21	163.269	214.932	273.457	884.44	1073.9	1221.63	WDR72
ENSG00000118898	321.133	2.93464	0.287732	10.1992	1.9982e-24	2.12259e-21	45.7154	97.8553	78.8817	534.14	721.76	448.448	PPL
ENSG00000178163	391.116	2.32388	0.229416	10.1295	4.08588e-24	4.08491e-21	164.202	137.172	88.3475	652.126	690.847	614.001	ZNF518B
ENSG00000139946	111.427	2.92917	0.292256	10.0226	1.21262e-23	1.14499e-20	26.1231	27.085	24.1904	151.827	211.017	228.317	PELI2
ENSG00000091136	4328.05	1.56704	0.156708	9.99973	1.52817e-23	1.36699e-20	1920.05	2195.63	2436.92	6001.76	7220.29	6193.68	LAMB1
ENSG00000158825	123.553	2.66253	0.267151	9.96637	2.13896e-23	1.81768e-20	37.3187	24.4638	39.9667	230.485	196.233	212.854	CDA
ENSG00000120708	670.915	2.72029	0.278337	9.77338	1.46482e-22	1.18553e-19	111.956	168.626	250.318	928.342	1427.39	1138.86	TGFBI
ENSG00000116106	868.377	-1.56203	0.162813	-9.59402	8.47166e-22	6.54474e-19	1231.52	1411.04	1249.49	493.896	436.819	387.503	EPHA4
ENSG00000183873	3632.42	1.30643	0.138034	9.46456	2.94798e-21	2.17843e-18	2251.25	2168.54	1854.25	5251.76	5194.79	5073.92	SCN5A
ENSG00000064300	708.087	1.99081	0.211654	9.40598	5.15494e-21	3.65056e-18	235.108	335.504	282.922	1285.05	1225.78	884.161	NGFR
ENSG00000132182	2539.09	1.48788	0.15912	9.35071	8.70589e-21	5.91861e-18	1120.49	1356.87	1527.15	3757.27	3858.79	3613.96	NUP210
ENSG00000170542	490.668	1.57651	0.181231	8.69888	3.35171e-18	2.19099e-15	213.65	237.649	288.181	729.869	799.715	674.946	SERPINB9
ENSG00000130513	253.846	2.51717	0.2913	8.64117	5.56389e-18	3.50236e-15	64.3748	84.7497	76.7782	342.984	630.364	323.829	GDF15
ENSG00000110811	95.4664	2.38931	0.276906	8.62859	6.21134e-18	3.77028e-15	30.7879	33.2009	27.3457	151.827	186.824	142.812	P3H3
ENSG00000229676	190.424	-1.97358	0.229035	-8.61691	6.87846e-18	4.03125e-15	332.137	336.378	241.904	81.4014	77.9554	72.7705	ZNF492
ENSG00000131016	6848.5	1.45895	0.169968	8.5837	9.18689e-18	5.20468e-15	3081.59	3826.84	4051.36	9071.23	11530.7	9529.29	AKAP12
ENSG00000234449	53.0778	3.14952	0.372944	8.44501	3.04031e-17	1.66687e-14	8.39671	11.3582	12.6211	93.2915	92.7401	100.059	NA
ENSG00000058335	47.5662	4.14968	0.496934	8.35057	6.7937e-17	3.39605e-14	1.86594	6.98967	6.31054	80.4868	114.245	75.4994	RASGRF1
ENSG00000077984	52.6969	3.27096	0.391567	8.3535	6.6272e-17	3.39605e-14	8.39671	6.98967	14.7246	96.95	95.4282	93.692	CST7
ENSG00000102854	195.588	-2.19018	0.262172	-8.35396	6.60111e-17	3.39605e-14	303.215	313.661	344.976	87.8038	79.2995	44.5719	MSLN
ENSG00000106484	167.834	9.94218	1.19763	8.30152	1.02785e-16	4.99126e-14	0	0.873708	0	321.033	380.369	304.726	MEST
ENSG00000163092	89.2091	2.66363	0.321721	8.27931	1.23886e-16	5.84881e-14	23.3242	17.4742	32.6044	172.864	168.007	120.981	XIRP2
ENSG00000184985	49.398	4.2334	0.515367	8.21435	2.13324e-16	9.79906e-14	0.932968	10.4845	3.15527	85.9746	102.149	93.692	SORCS2
ENSG00000168952	225.152	-1.88928	0.234086	-8.0709	6.97847e-16	3.12121e-13	440.361	341.62	281.871	104.267	92.7401	90.0535	STXBP6
ENSG00000225530	70.5742	-2.68701	0.33378	-8.05024	8.26351e-16	3.60119e-13	97.9616	146.783	122.004	20.1217	17.4728	19.1022	NA
ENSG00000155495	154.903	-2.14623	0.267654	-8.01865	1.06912e-15	4.54269e-13	296.684	197.458	265.042	71.3406	47.0421	51.849	MAGEC1
ENSG00000179403	136.46	2.08294	0.263333	7.90992	2.57559e-15	1.06767e-12	41.0506	67.2755	47.329	206.705	255.371	201.028	VWA1
ENSG00000079215	187.368	1.62093	0.205952	7.87043	3.53415e-15	1.43015e-12	83.0342	90.8657	102.02	256.094	298.381	293.811	SLC1A3
ENSG00000125675	124.334	9.51036	1.21052	7.85645	3.95165e-15	1.56191e-12	0	0.873708	0	178.351	264.78	301.997	GRIA3
ENSG00000170786	115.489	2.04443	0.262725	7.78166	7.158e-15	2.76494e-12	40.1176	52.4225	42.0702	157.315	219.082	181.926	SDR16C5
ENSG00000083290	147.465	2.38015	0.311421	7.64287	2.12426e-14	8.02311e-12	42.9165	68.1492	30.5009	203.046	309.134	231.046	ULK2
ENSG00000112769	898.124	-1.43952	0.188457	-7.63844	2.19873e-14	8.12383e-12	1097.17	1319.3	1519.79	515.847	528.215	408.424	LAMA4
ENSG00000248632	165.098	-1.66768	0.219385	-7.60158	2.92526e-14	1.05782e-11	229.51	247.259	275.56	75.9137	91.396	70.9512	NA
ENSG00000175928	41.4624	3.50468	0.467288	7.50005	6.3794e-14	2.25884e-11	7.46374	4.36854	8.41405	61.2797	98.1163	69.1319	LRRN1
ENSG00000162576	569.654	-1.42458	0.191641	-7.43359	1.05686e-13	3.66581e-11	766.9	933.12	787.765	296.338	373.649	260.154	MXRA8
ENSG00000248710	457.275	1.4119	0.19079	7.40028	1.35893e-13	4.61927e-11	286.421	266.481	195.627	626.517	685.47	683.133	TRIM59-IFT80
ENSG00000248323	214.116	2.13232	0.289926	7.35472	1.91324e-13	6.37596e-11	56.911	65.5281	116.745	278.96	407.25	359.304	LUCAT1
ENSG00000100628	86.33	2.74809	0.37404	7.34705	2.02626e-13	6.62274e-11	13.9945	30.5798	22.0869	116.157	212.361	122.8	ASB2
ENSG00000065054	1951.22	-1.09613	0.150251	-7.2953	2.98004e-13	9.55638e-11	2492.89	2730.34	2753.5	1403.95	1212.34	1114.3	SLC9A3R2
ENSG00000277813	8839.11	0.968621	0.133282	7.26745	3.66334e-13	1.153e-10	5497.98	5887.92	6550.34	11346.8	11587.1	12164.5	NA
ENSG00000104267	52.8475	2.73697	0.377817	7.24418	4.35073e-13	1.34445e-10	16.7934	13.9793	10.5176	82.3161	77.9554	115.523	CA2
ENSG00000066629	78.5533	-2.72291	0.376051	-7.2408	4.46038e-13	1.35373e-10	93.2968	145.909	170.384	29.2679	18.8168	13.6445	EML1
ENSG00000185053	52.7617	-2.508	0.352778	-7.10929	1.16643e-12	3.47799e-10	83.9671	83.0023	102.02	16.4632	17.4728	13.6445	SGCZ
ENSG00000147408	112.001	1.72783	0.248394	6.95601	3.50051e-12	1.02577e-09	41.9836	54.1699	59.9501	162.803	169.351	183.745	CSGALNACT1
ENSG00000049192	2193.99	1.34096	0.192917	6.95097	3.62771e-12	1.04503e-09	1224.05	1188.24	1313.64	2390.82	3220.37	3826.82	ADAMTS6
ENSG00000112146	798.835	0.940647	0.136095	6.9117	4.78892e-12	1.35654e-09	543.92	551.31	546.913	1052.73	1014.76	1083.37	FBXO9
ENSG00000110723	394.419	1.56793	0.228738	6.85472	7.14531e-12	1.99085e-09	167.934	159.889	270.301	616.456	547.032	604.905	EXPH5
ENSG00000065534	3081.51	1.08118	0.158022	6.84199	7.81028e-12	2.14103e-09	1784.77	1899.44	2249.71	4155.13	4616.84	3783.15	MYLK
ENSG00000170498	540.535	1.35122	0.197602	6.83805	8.02764e-12	2.16568e-09	326.539	337.251	248.214	649.382	874.983	806.843	KISS1
ENSG00000001617	608.049	-1.70798	0.250547	-6.81701	9.29528e-12	2.46848e-09	674.536	982.922	1133.79	235.973	373.649	247.42	SEMA3F
ENSG00000155629	144.142	1.7966	0.263851	6.80914	9.81826e-12	2.56725e-09	49.4473	69.8967	73.6229	208.534	276.876	186.474	PIK3AP1
ENSG00000103544	471.683	-1.20765	0.177564	-6.80121	1.03741e-11	2.67149e-09	603.63	707.704	662.606	307.313	307.79	241.052	VPS35L
ENSG00000156966	863.162	-1.45438	0.214037	-6.79498	1.08326e-11	2.74794e-09	1088.77	1531.61	1171.66	449.994	568.537	368.401	B3GNT7
ENSG00000187764	467.121	1.07943	0.158927	6.79197	1.10609e-11	2.76458e-09	299.483	288.324	313.423	673.162	577.946	650.386	SEMA4D
ENSG00000197472	75.6209	2.02428	0.298674	6.77756	1.22222e-11	3.01056e-09	37.3187	28.8324	23.1386	109.755	120.965	133.716	ZNF695
ENSG00000091622	755.799	-1.58808	0.234795	-6.76369	1.34522e-11	3.26619e-09	1252.04	1172.52	978.133	489.323	381.713	261.064	PITPNM3
ENSG00000171004	290.854	-1.32589	0.196591	-6.74441	1.5365e-11	3.67809e-09	414.238	470.929	360.752	156.401	188.168	154.637	HS6ST2
ENSG00000105854	185.153	1.36161	0.202484	6.72453	1.76163e-11	4.15843e-09	103.559	93.4868	114.641	250.607	262.092	286.534	PON2
ENSG00000179083	140.798	1.87286	0.27923	6.70723	1.98352e-11	4.61808e-09	52.2462	43.6854	86.244	220.424	202.953	239.233	FAM133A
ENSG00000087258	33.9439	2.99543	0.447264	6.69723	2.1241e-11	4.87853e-09	7.46374	7.86337	7.36229	69.5113	57.7946	53.6682	GNAO1
ENSG00000120833	1905.07	-0.907913	0.135698	-6.69071	2.2209e-11	5.03286e-09	2509.68	2463.86	2481.09	1215.53	1442.18	1318.06	SOCS2
ENSG00000171714	28.4691	5.45934	0.817206	6.6805	2.38134e-11	5.32542e-09	0.932968	1.74742	1.05176	46.6458	65.8589	54.5779	ANO5
ENSG00000105383	87.3676	-2.01253	0.301395	-6.67739	2.43241e-11	5.36899e-09	125.018	162.51	133.573	45.7311	25.5371	31.8371	CD33
ENSG00000119900	8053.53	1.14184	0.171525	6.65698	2.79509e-11	6.09044e-09	5059.49	5793.56	4214.39	10438.6	12579.1	10236.1	OGFRL1
ENSG00000158691	256.935	1.22004	0.183476	6.64961	2.9388e-11	6.32252e-09	167.001	160.762	134.625	350.301	369.616	359.304	ZSCAN12
ENSG00000240747	80.6454	-1.93664	0.291528	-6.64307	3.0722e-11	6.52689e-09	116.621	124.94	140.935	27.4387	43.0099	30.9275	KRBOX1
ENSG00000167693	756.111	-1.07152	0.162381	-6.59877	4.14569e-11	8.69879e-09	962.823	1119.22	991.806	542.371	486.549	433.894	NXN
ENSG00000198223	129.417	1.5732	0.240098	6.55235	5.6639e-11	1.17395e-08	51.3132	65.5281	78.8817	196.644	192.2	191.932	CSF2RA
ENSG00000185112	458.275	-1.33104	0.20364	-6.53624	6.30861e-11	1.29182e-08	520.596	774.979	671.02	267.07	284.941	231.046	FAM43A
ENSG00000034053	459.502	1.32394	0.202756	6.52973	6.58897e-11	1.33317e-08	254.7	316.282	214.558	639.321	749.985	582.164	APBA2
ENSG00000135373	890.222	1.93447	0.296594	6.52229	6.92409e-11	1.38449e-08	221.113	316.282	571.103	1199.99	1430.08	1602.77	EHF
ENSG00000160255	346.401	-1.16668	0.180849	-6.45116	1.11001e-10	2.19369e-08	415.171	509.372	513.257	225.912	216.394	198.3	ITGB2
ENSG00000076706	2747.95	0.867726	0.134777	6.43826	1.20851e-10	2.3609e-08	2030.14	2016.52	1789.04	3606.36	3710.95	3334.71	MCAM
ENSG00000105647	466.466	-1.92827	0.299778	-6.43233	1.2566e-10	2.42695e-08	783.693	1000.4	431.22	210.363	228.49	144.631	PIK3R2
ENSG00000147231	150.919	1.43414	0.223159	6.42654	1.30544e-10	2.49294e-08	69.9726	80.3812	94.658	204.876	216.394	239.233	RADX
ENSG00000183049	555.893	-1.28521	0.201966	-6.36347	1.97244e-10	3.72485e-08	645.614	857.108	861.388	355.788	353.488	261.974	CAMK1D
ENSG00000166228	360.684	1.27198	0.200353	6.34871	2.17129e-10	4.0553e-08	199.655	205.321	228.231	409.751	598.106	523.038	PCBD1
ENSG00000122786	3094.88	0.860507	0.135747	6.33903	2.31209e-10	4.27019e-08	2023.61	2232.32	2339.11	3728	4079.22	4167.02	CALD1
ENSG00000187800	814.478	-1.00341	0.158331	-6.33741	2.33659e-10	4.27019e-08	1027.2	1199.6	1031.77	517.677	602.139	508.484	PEAR1
ENSG00000060656	358.82	1.2436	0.196337	6.33402	2.38848e-10	4.31858e-08	178.197	228.038	232.438	481.092	581.978	451.177	PTPRU
ENSG00000232759	159.8	1.63485	0.258703	6.3194	2.6258e-10	4.6977e-08	72.7715	59.4122	102.02	204.876	248.651	271.07	LOC100506178
ENSG00000154760	264.133	1.19481	0.189758	6.29648	3.04489e-10	5.33515e-08	143.677	181.731	155.66	343.898	400.53	359.304	SLFN13
ENSG00000233822	1285.42	1.06915	0.169764	6.29784	3.01828e-10	5.33515e-08	794.889	974.185	719.401	1878.64	1752.65	1592.76	H2BC15
ENSG00000108602	198.201	-2.59993	0.414286	-6.27569	3.48094e-10	5.97596e-08	164.202	264.734	591.087	41.158	75.2673	52.7586	ALDH3A1
ENSG00000147255	71.3942	2.06335	0.328756	6.27623	3.46892e-10	5.97596e-08	21.4583	23.5901	37.8632	96.95	138.438	110.065	IGSF1
ENSG00000164951	5514.77	1.28448	0.204969	6.2667	3.68777e-10	6.26774e-08	2768.12	2760.04	4102.9	6572.48	7940.7	8944.4	PDP1
ENSG00000278616	21.1604	7.92322	1.26626	6.25716	3.92052e-10	6.59735e-08	0	0	0	33.841	37.6337	55.4875	NA
ENSG00000164050	122.968	1.70626	0.273411	6.24064	4.35796e-10	7.25934e-08	43.8495	69.8967	58.8983	149.084	215.049	201.028	PLXNB1
ENSG00000180543	422.13	-1.65981	0.266031	-6.23916	4.39934e-10	7.25934e-08	670.804	737.41	514.309	240.546	243.275	126.439	TSPYL5
ENSG00000117114	5766.75	-1.02865	0.165349	-6.22108	4.93735e-10	7.99192e-08	6435.61	8078.31	8704.33	3863.37	4085.94	3432.95	ADGRL2
ENSG00000213186	296.585	1.11779	0.179643	6.22226	4.90042e-10	7.99192e-08	194.99	182.605	184.057	376.825	384.401	456.635	TRIM59
ENSG00000072133	87.619	1.66035	0.268046	6.19427	5.85547e-10	9.38865e-08	49.4473	34.0746	43.122	137.193	126.342	135.535	RPS6KA6
ENSG00000165868	120.384	1.51723	0.245215	6.18734	6.11865e-10	9.71893e-08	53.1792	61.1596	72.5712	165.547	204.297	165.553	HSPA12A
ENSG00000120279	69.4789	-2.0818	0.337189	-6.17397	6.65952e-10	1.04801e-07	141.811	115.329	79.9335	29.2679	26.8812	23.6504	MYCT1
ENSG00000069424	368.045	-1.06423	0.17247	-6.17054	6.8055e-10	1.06116e-07	473.015	493.645	525.878	213.107	266.124	236.504	KCNAB2
ENSG00000140937	444.915	1.28851	0.209005	6.16497	7.04966e-10	1.08924e-07	246.304	257.744	271.353	764.625	649.181	480.285	CDH11
ENSG00000166033	1052.13	1.24757	0.202497	6.16095	7.23112e-10	1.10721e-07	482.344	673.629	715.194	1268.58	1452.93	1720.11	HTRA1
ENSG00000087510	437.013	1.23872	0.201291	6.15386	7.56195e-10	1.14753e-07	324.673	223.669	232.438	648.468	549.72	643.109	TFAP2C
ENSG00000183018	2692.36	-1.20659	0.197048	-6.12333	9.16369e-10	1.37828e-07	2863.28	4075.85	4330.08	1515.53	1877.65	1491.79	SPNS2
ENSG00000177432	23.6233	4.36875	0.714332	6.11585	9.60418e-10	1.43187e-07	2.7989	3.49483	0	31.0972	47.0421	57.3067	NAP1L5
ENSG00000273217	40.4105	-7.76102	1.27118	-6.10536	1.0257e-09	1.5159e-07	47.5814	137.172	56.7948	0.914623	0	0	NA
ENSG00000104907	1701.25	-0.82104	0.135029	-6.08049	1.19819e-09	1.74054e-07	2333.35	2095.15	2088.79	1165.23	1271.48	1253.47	TRMT1
ENSG00000188738	440.022	-1.20079	0.197477	-6.08066	1.1969e-09	1.74054e-07	669.871	570.532	601.604	310.972	206.985	280.166	FSIP2
ENSG00000240771	31.4369	7.52042	1.24178	6.05614	1.39429e-09	2.00825e-07	0	0	1.05176	46.6458	64.5148	76.409	ARHGEF25
ENSG00000243444	72.5496	1.93811	0.321258	6.03287	1.61071e-09	2.30047e-07	29.855	37.5695	22.0869	128.047	127.686	90.0535	NA
ENSG00000113504	874.695	1.00662	0.167552	6.00779	1.88074e-09	2.66375e-07	501.004	575.774	667.865	1253.95	1165.3	1084.28	SLC12A7
ENSG00000116852	24.1723	3.67415	0.612302	6.00056	1.96644e-09	2.76211e-07	1.86594	3.49483	5.25878	31.0972	55.1064	48.2104	KIF21B
ENSG00000092969	2462.73	0.986715	0.164728	5.98996	2.0989e-09	2.924e-07	1727.86	1596.27	1632.33	2930.45	2974.4	3915.05	TGFB2
ENSG00000126785	497.36	-1.12087	0.187904	-5.96511	2.44476e-09	3.37814e-07	614.826	668.387	762.523	371.337	274.188	292.901	RHOJ
ENSG00000154646	408.101	-1.47301	0.247261	-5.95731	2.56424e-09	3.51466e-07	443.16	638.681	718.349	164.632	219.082	264.703	TMPRSS15
ENSG00000163694	107.431	1.58041	0.267441	5.90938	3.43404e-09	4.66919e-07	45.7154	60.2859	55.7431	197.559	142.47	142.812	RBM47
ENSG00000108622	233.231	-1.78022	0.301625	-5.9021	3.58911e-09	4.84131e-07	265.896	304.924	514.309	137.193	80.6436	96.4209	ICAM2
ENSG00000225362	66.1859	-1.87179	0.317264	-5.89979	3.63954e-09	4.87067e-07	109.157	116.203	87.2957	34.7557	21.5049	28.1986	CT62
ENSG00000138182	5133.34	0.88164	0.149502	5.89719	3.69733e-09	4.90937e-07	3820.5	3749.96	3265.7	6678.58	5927.3	7358	KIF20B
ENSG00000149571	261.548	-1.03497	0.176181	-5.87445	4.24243e-09	5.58949e-07	325.606	359.968	369.166	169.205	170.696	174.649	KIRREL3
ENSG00000124813	546.317	0.983446	0.167461	5.8727	4.28749e-09	5.6054e-07	398.377	345.988	357.597	774.686	631.708	769.548	RUNX2
ENSG00000234498	68.2707	1.8063	0.308	5.86459	4.5024e-09	5.84144e-07	29.855	22.7164	38.915	96.95	110.213	110.975	RPL13AP20
ENSG00000177283	475.481	-1.40974	0.240953	-5.85067	4.89592e-09	6.30387e-07	553.25	789.832	727.815	270.728	326.606	184.655	FZD8
ENSG00000113522	1525.37	0.79286	0.136102	5.82546	5.69538e-09	7.2781e-07	1051.45	1176.89	1120.12	1873.15	2063.13	1867.47	RAD50
ENSG00000154545	137.361	-1.60436	0.275773	-5.81766	5.9676e-09	7.56906e-07	206.186	159.889	255.577	80.4868	51.0743	70.9512	MAGED4
ENSG00000113209	20.3399	4.36443	0.752991	5.79613	6.7863e-09	8.5437e-07	4.66484	0.873708	0	37.4995	38.9777	40.0238	PCDHB5
ENSG00000250033	160.149	1.61324	0.279175	5.77858	7.53327e-09	9.41438e-07	111.023	53.2962	72.5712	224.997	235.21	263.793	SLC7A11-AS1
ENSG00000088387	3741	0.729634	0.126307	5.77668	7.61902e-09	9.45204e-07	2950.98	2853.53	2638.86	4775.25	4731.09	4496.31	DOCK9
ENSG00000145526	84.976	1.77547	0.308568	5.7539	8.72096e-09	1.07407e-06	52.2462	38.4432	24.1904	140.852	127.686	126.439	CDH18
ENSG00000184254	128.037	1.69537	0.295596	5.73541	9.72744e-09	1.18941e-06	64.3748	76.8863	38.915	170.12	243.275	174.649	ALDH1A3
ENSG00000138639	322.702	-1.12008	0.195458	-5.73054	1.00111e-08	1.21535e-06	385.316	415.885	525.878	217.68	189.512	201.938	ARHGAP24
ENSG00000184828	31.4623	-2.7354	0.478779	-5.71329	1.10815e-08	1.33575e-06	57.844	68.1492	37.8632	8.23161	9.40842	7.27705	ZBTB7C
ENSG00000197457	340.818	1.26617	0.221991	5.70372	1.17219e-08	1.40299e-06	185.661	236.775	176.695	408.836	602.139	434.804	STMN3
ENSG00000154310	653.013	-1.08801	0.190819	-5.70178	1.18562e-08	1.40914e-06	831.274	913.025	920.286	503.043	419.347	331.106	TNIK
ENSG00000276476	45.8024	-2.49409	0.437646	-5.69887	1.20606e-08	1.42348e-06	98.8946	78.6337	56.7948	21.0363	6.7203	12.7348	LINC00540
ENSG00000124615	1235.44	-0.885072	0.155372	-5.69646	1.22323e-08	1.4338e-06	1638.29	1685.38	1485.08	974.988	857.51	771.367	MOCS1
ENSG00000182158	1473.61	1.03292	0.18168	5.68539	1.30512e-08	1.5193e-06	901.247	903.414	1099.08	2387.17	1768.78	1781.97	CREB3L2
ENSG00000197872	123.385	1.28516	0.226712	5.6687	1.43884e-08	1.66358e-06	67.1737	69.8967	78.8817	182.925	158.599	182.836	CYRIA
ENSG00000162601	542.818	0.917631	0.162111	5.66049	1.50937e-08	1.73333e-06	429.165	352.104	346.028	718.894	697.567	713.151	MYSM1
ENSG00000230426	65.9393	1.8911	0.33456	5.65249	1.58141e-08	1.80387e-06	29.855	26.2112	28.3974	128.962	71.2351	110.975	LINC01036
ENSG00000012660	5805.95	1.02273	0.181267	5.64214	1.67951e-08	1.903e-06	3232.73	3654.72	4603.54	6810.28	7792.86	8741.55	ELOVL5
ENSG00000225206	124.328	-1.40662	0.249889	-5.629	1.81261e-08	2.04021e-06	208.985	186.974	145.142	71.3406	72.5792	60.9453	MIR137HG
ENSG00000101871	1877.03	0.732772	0.130235	5.62652	1.83882e-08	2.05609e-06	1457.3	1444.24	1329.42	2454.85	2276.84	2299.55	MID1
ENSG00000106976	142.984	1.42401	0.253233	5.62332	1.87327e-08	2.08092e-06	62.5089	76.0126	94.658	236.887	217.738	170.101	DNM1
ENSG00000053747	1956.75	1.15815	0.20661	5.60551	2.07638e-08	2.29157e-06	980.549	1086.02	1567.12	2351.5	2783.55	2971.76	LAMA3
ENSG00000117152	291.993	-1.59299	0.28488	-5.59179	2.24744e-08	2.46435e-06	389.981	369.579	558.482	163.717	87.3639	182.836	RGS4
ENSG00000144824	3473.31	0.784229	0.140337	5.58819	2.29454e-08	2.49987e-06	2412.66	2708.5	2533.68	3936.54	4627.6	4620.92	PHLDB2
ENSG00000130024	1602.41	0.898933	0.161144	5.57843	2.42695e-08	2.62729e-06	993.611	1076.41	1287.35	2003.94	1966.36	2286.81	PHF10
ENSG00000069702	1500.01	-1.01794	0.182909	-5.56528	2.61734e-08	2.81546e-06	1923.78	2206.99	1894.21	1199.07	963.691	812.3	TGFBR3
ENSG00000130165	340.598	-0.901033	0.162178	-5.55584	2.76279e-08	2.95323e-06	430.098	449.96	450.152	236.887	249.995	226.498	ELOF1
ENSG00000183439	121.892	-1.49986	0.270644	-5.5418	2.99379e-08	3.18015e-06	194.99	155.52	191.42	80.4868	44.354	64.5838	TRIM61
ENSG00000137819	970.659	0.9179	0.165791	5.5365	3.0857e-08	3.25743e-06	613.893	750.515	649.985	1123.16	1422.01	1264.39	PAQR5
ENSG00000129422	701.826	1.12063	0.202502	5.53391	3.13163e-08	3.28551e-06	511.266	484.908	329.2	991.451	1030.89	863.24	MTUS1
ENSG00000196730	483.549	-1.24312	0.224804	-5.52982	3.2056e-08	3.34248e-06	682.933	648.292	708.883	378.654	271.5	211.034	DAPK1
ENSG00000137501	672.123	-1.0475	0.189551	-5.52618	3.27281e-08	3.39175e-06	720.251	962.827	1035.98	463.714	395.153	454.815	SYTL2
ENSG00000132017	1462.47	-0.757645	0.137313	-5.51763	3.43601e-08	3.5393e-06	1865.94	1958.85	1688.07	1100.29	1112.88	1048.8	DCAF15
ENSG00000117984	13745	-0.902795	0.164211	-5.49778	3.84611e-08	3.93786e-06	15609.5	20111	18011.3	10924.3	9271.32	8542.34	CTSD
ENSG00000118777	437.951	-1.16419	0.211936	-5.49312	3.94887e-08	4.01887e-06	647.48	616.838	554.275	346.642	215.049	247.42	ABCG2
ENSG00000202515	17.3185	4.37581	0.798526	5.47986	4.25652e-08	4.30618e-06	0.932968	1.74742	2.10351	28.3533	41.6658	29.1082	VTRNA1-3
ENSG00000257594	500.779	-1.21454	0.221886	-5.4737	4.40735e-08	4.43239e-06	595.234	785.464	717.298	316.46	368.272	221.95	GALNT4
ENSG00000163661	5364.52	-0.933334	0.170555	-5.47233	4.44147e-08	4.44043e-06	5648.19	7860.75	7616.82	3568.86	3514.72	3977.82	PTX3
ENSG00000157502	30.6051	3.72315	0.682036	5.45888	4.79152e-08	4.73913e-06	1.86594	0	11.5693	44.8165	69.8911	55.4875	PWWP3B
ENSG00000206190	359.985	-1.29255	0.236786	-5.45871	4.79601e-08	4.73913e-06	483.277	556.552	494.325	278.96	194.889	151.908	ATP10A
ENSG00000166741	519.008	1.82293	0.334207	5.45448	4.91155e-08	4.80488e-06	136.213	166.878	383.891	650.297	912.616	864.149	NNMT
ENSG00000167775	1762.22	-0.812453	0.148959	-5.45421	4.91909e-08	4.80488e-06	2191.54	2307.46	2240.24	1423.15	1112.88	1298.04	CD320
ENSG00000111817	1192.47	0.952637	0.174835	5.44879	5.07129e-08	4.92524e-06	707.19	784.59	945.529	1384.74	1747.28	1585.49	DSE
ENSG00000117069	191.011	1.35011	0.249205	5.41765	6.0386e-08	5.83136e-06	131.548	117.951	72.5712	283.533	290.317	250.148	ST6GALNAC5
ENSG00000203999	47.259	2.39457	0.443056	5.40467	6.49286e-08	6.23461e-06	8.39671	13.9793	23.1386	50.3043	96.7723	90.9631	LINC01270
ENSG00000134109	3022.06	0.771606	0.142878	5.40044	6.64773e-08	6.34747e-06	1982.56	2338.92	2375.92	3629.22	4064.44	3741.31	EDEM1
ENSG00000167680	1092.63	1.31567	0.24411	5.38965	7.05944e-08	6.70292e-06	429.165	823.033	625.795	1456.08	1873.62	1348.07	SEMA6B
ENSG00000180628	2773.64	0.826224	0.153527	5.38164	7.38123e-08	6.96952e-06	1768.91	2026.13	2206.58	3205.75	3594.01	3840.46	PCGF5
ENSG00000160766	264.675	-0.986675	0.183444	-5.37863	7.5055e-08	7.0477e-06	368.522	369.579	316.579	162.803	186.824	183.745	GBAP1
ENSG00000130640	3514.12	0.89236	0.16634	5.36469	8.10902e-08	7.57258e-06	2220.46	2807.22	2352.78	4260.31	5266.02	4177.93	TUBGCP2
ENSG00000172159	518.52	-1.21486	0.226543	-5.36259	8.20362e-08	7.61905e-06	614.826	655.281	904.51	376.825	313.166	246.51	FRMD3
ENSG00000116141	113.245	1.48897	0.277772	5.3604	8.30389e-08	7.67026e-06	71.8385	66.4018	39.9667	167.376	146.502	187.384	MARK1
ENSG00000110400	434.505	-1.2258	0.229762	-5.3351	9.54924e-08	8.77291e-06	639.083	703.335	482.756	300.911	286.285	194.661	NECTIN1
ENSG00000166897	314.898	0.995627	0.186822	5.32929	9.85987e-08	9.00959e-06	173.532	231.533	226.128	436.275	415.314	406.605	ELFN2
ENSG00000029993	8292.32	1.23536	0.231996	5.32494	1.00989e-07	9.13158e-06	3702.95	4579.11	6551.39	9922.74	10753.8	14243.9	HMGB3
ENSG00000269711	782.462	-0.754797	0.141749	-5.3249	1.01008e-07	9.13158e-06	960.024	961.079	1026.51	606.395	594.074	546.688	NA
ENSG00000123144	2623.58	-0.68719	0.129198	-5.31891	1.04391e-07	9.38743e-06	3365.22	3244.95	3101.63	2099.97	1883.03	2046.67	TRIR
ENSG00000177311	4840.79	0.907645	0.170789	5.31443	1.06989e-07	9.57046e-06	3414.66	3449.4	3234.15	7049.91	6896.37	5000.24	ZBTB38
ENSG00000101311	1234.76	-0.84466	0.159365	-5.30016	1.15699e-07	1.02418e-05	1590.71	1723.83	1441.96	862.489	997.292	792.289	FERMT1
ENSG00000179163	918.173	1.15388	0.217691	5.30056	1.15445e-07	1.02418e-05	473.948	511.993	722.556	1006.09	1404.54	1389.92	FUCA1
ENSG00000270069	292.366	0.929628	0.175589	5.29435	1.19439e-07	1.0518e-05	209.918	215.806	177.747	394.202	379.025	377.497	NA
ENSG00000108551	123.4	-1.61723	0.306375	-5.27862	1.30164e-07	1.14034e-05	201.521	119.698	236.645	59.4505	71.2351	51.849	RASD1
ENSG00000041353	2341.93	-0.93981	0.178174	-5.27466	1.33002e-07	1.15332e-05	2484.49	3540.27	3211.01	1686.56	1700.24	1429.03	RAB27B
ENSG00000168685	338.847	1.00864	0.191214	5.2749	1.32827e-07	1.15332e-05	217.382	191.342	267.146	486.579	442.196	428.436	IL7R
ENSG00000205213	3841.64	-0.981363	0.186908	-5.25051	1.5168e-07	1.3086e-05	3993.1	4980.14	6327.36	2626.8	2590	2532.41	LGR4
ENSG00000175084	3091.87	-0.766849	0.146139	-5.24739	1.54268e-07	1.32421e-05	3853.16	4280.3	3549.68	2394.48	2395.11	2078.51	DES
ENSG00000058085	1616.62	1.34662	0.256755	5.24476	1.56486e-07	1.32982e-05	665.206	780.222	1292.61	1842.05	2713.66	2405.97	LAMC2
ENSG00000076984	1083.89	-0.778123	0.148337	-5.24564	1.55744e-07	1.32982e-05	1409.71	1435.5	1262.11	857.002	813.156	725.885	MAP2K7
ENSG00000267673	496.258	-0.836521	0.159582	-5.24196	1.58881e-07	1.34345e-05	662.407	665.766	580.569	382.312	348.111	338.383	FDX2
ENSG00000071991	50.0625	-1.82542	0.348366	-5.23995	1.60617e-07	1.35141e-05	75.5704	85.6234	72.5712	25.6094	25.5371	15.4637	CDH19
ENSG00000113231	123.78	1.17285	0.223985	5.23628	1.63848e-07	1.3718e-05	71.8385	75.1389	80.9852	165.547	188.168	161.005	PDE8B
ENSG00000165905	35.743	2.16262	0.413178	5.23412	1.65777e-07	1.38115e-05	11.1956	12.2319	15.7763	43.9019	65.8589	65.4934	LARGE2
ENSG00000168209	4882.31	1.83819	0.351366	5.23154	1.68102e-07	1.39369e-05	1003.87	2567.83	2830.28	4977.38	10838.5	7076.02	DDIT4
ENSG00000101846	600.71	0.91112	0.174752	5.21378	1.85034e-07	1.51924e-05	415.171	416.759	418.599	841.453	868.262	644.019	STS
ENSG00000227681	18.3491	6.74312	1.29332	5.21379	1.85017e-07	1.51924e-05	0	0.873708	0	21.9509	33.6015	53.6682	NA
ENSG00000136167	410.986	3.17525	0.609191	5.21224	1.86574e-07	1.52452e-05	60.6429	39.3169	146.194	468.287	870.95	880.523	LCP1
ENSG00000105058	3663.4	-0.675342	0.129708	-5.20663	1.923e-07	1.55969e-05	4239.41	4420.96	4857.01	2785.03	2755.32	2922.64	FAM32A
ENSG00000185973	80.7577	-1.46801	0.281972	-5.20623	1.92713e-07	1.55969e-05	108.224	122.319	124.107	36.5849	55.1064	38.2045	TMLHE
ENSG00000073849	234.961	1.78872	0.343792	5.2029	1.96197e-07	1.58036e-05	59.71	102.224	154.608	244.204	487.894	361.123	ST6GAL1
ENSG00000105559	145.095	1.23659	0.237714	5.20201	1.97146e-07	1.58051e-05	67.1737	89.1182	103.072	194.815	224.458	191.932	PLEKHA4
ENSG00000182287	611.747	1.03282	0.198894	5.1928	2.07158e-07	1.64452e-05	337.734	381.811	485.911	695.113	854.822	915.089	AP1S2
ENSG00000205060	1291.86	0.698897	0.134584	5.193	2.06929e-07	1.64452e-05	934.834	1062.43	957.098	1595.1	1603.46	1598.22	SLC35B4
ENSG00000205362	48.1651	1.89034	0.364086	5.19201	2.08032e-07	1.64452e-05	19.5923	15.7267	26.2939	59.4505	83.3317	84.5957	MT1A
ENSG00000115129	342.066	-1.03229	0.198973	-5.18807	2.12481e-07	1.67191e-05	482.344	505.877	390.201	260.668	217.738	195.571	TP53I3
ENSG00000077420	651.849	-0.74466	0.143668	-5.18319	2.1812e-07	1.70837e-05	818.213	815.17	816.163	461.885	481.173	518.49	APBB1IP
ENSG00000127324	394.473	-1.7785	0.343249	-5.18136	2.2028e-07	1.71737e-05	344.265	465.687	1023.36	195.729	158.599	179.197	TSPAN8
ENSG00000116675	524.389	0.888905	0.171869	5.17199	2.31612e-07	1.79264e-05	345.198	420.254	336.562	653.955	749.985	640.38	DNAJC6
ENSG00000129038	443.011	-1.27293	0.246136	-5.17164	2.32044e-07	1.79264e-05	525.261	727.799	624.743	252.436	344.079	183.745	LOXL1
ENSG00000137502	851.414	-0.866772	0.167693	-5.1688	2.35604e-07	1.81191e-05	1207.26	1065.92	1027.57	692.37	529.559	585.802	RAB30
ENSG00000019186	116.418	1.43815	0.278344	5.16682	2.38107e-07	1.82291e-05	68.1067	57.6647	63.1054	155.486	130.374	223.769	CYP24A1
ENSG00000148677	11856.6	1.02646	0.198785	5.16366	2.42171e-07	1.84571e-05	8601.96	9043.75	5777.3	13849.2	16812.8	17054.7	ANKRD1
ENSG00000234284	46.2521	-1.92867	0.374273	-5.15311	2.56202e-07	1.94394e-05	54.1121	81.2549	84.1405	21.0363	21.5049	15.4637	ZNF879
ENSG00000155093	31.5026	-2.29879	0.446197	-5.15196	2.57777e-07	1.94719e-05	40.1176	62.0333	54.6913	11.8901	12.0965	8.18668	PTPRN2
ENSG00000103056	101.028	-1.33167	0.258591	-5.14971	2.6089e-07	1.96198e-05	159.538	131.056	144.091	53.9628	48.3861	69.1319	SMPD3
ENSG00000091129	142.268	1.29786	0.252845	5.13303	2.85119e-07	2.12539e-05	83.0342	86.4971	76.7782	232.314	225.802	149.179	NRCAM
ENSG00000197238	9823.17	0.727845	0.141786	5.13341	2.84533e-07	2.12539e-05	6484.13	7786.49	7918.67	12367.5	12772.6	11609.6	H4C11
ENSG00000180182	1751.63	0.736323	0.143599	5.12762	2.9343e-07	2.17779e-05	1360.27	1316.68	1265.26	2424.67	2159.9	1983	MED14
ENSG00000196109	28.6758	-2.25702	0.440941	-5.11864	3.07748e-07	2.27412e-05	42.9165	49.8014	49.4325	9.14623	10.7525	10.0059	ZNF676
ENSG00000165959	726.483	1.13465	0.222332	5.1034	3.33601e-07	2.4545e-05	344.265	406.274	614.225	982.305	1037.61	974.215	CLMN
ENSG00000240225	144.996	-1.32139	0.260124	-5.07986	3.77716e-07	2.76709e-05	225.778	229.785	166.177	105.182	73.9233	69.1319	ZNF542P
ENSG00000111679	19.6868	3.37777	0.665291	5.07713	3.83183e-07	2.7951e-05	4.66484	4.36854	1.05176	23.7802	52.4183	31.8371	PTPN6
ENSG00000103067	88.934	1.40609	0.27715	5.0734	3.90773e-07	2.83828e-05	57.844	53.2962	34.7079	136.279	122.309	129.168	ESRP2
ENSG00000130158	617.509	-0.887524	0.175319	-5.06234	4.14144e-07	2.99523e-05	770.632	813.422	820.37	490.238	455.636	354.756	DOCK6
ENSG00000075618	1039.55	-1.13806	0.224964	-5.05884	4.21807e-07	3.03773e-05	1416.25	1627.72	1244.23	818.587	669.342	461.183	FSCN1
ENSG00000143537	4403.48	-0.857794	0.169777	-5.05247	4.36129e-07	3.12762e-05	4672.3	5583	6771.2	3246	3107.47	3040.9	ADAM15
ENSG00000268849	41.8466	-1.83967	0.364718	-5.04409	4.55688e-07	3.25415e-05	72.7715	56.791	66.2606	17.3778	21.5049	16.3734	NA
ENSG00000101230	110.013	1.40076	0.277986	5.03898	4.68025e-07	3.32827e-05	52.2462	52.4225	76.7782	125.303	184.136	169.191	ISM1
ENSG00000198356	2739.28	-0.643599	0.127769	-5.0372	4.72389e-07	3.3453e-05	3332.56	3185.54	3502.35	2037.78	2227.11	2150.37	GET3
ENSG00000151690	909.076	0.711545	0.141638	5.02368	5.06911e-07	3.57488e-05	682	719.062	665.762	1081.08	1217.72	1088.83	MFSD6
ENSG00000267405	69.157	1.52379	0.303909	5.01397	5.33178e-07	3.74458e-05	27.989	34.0746	45.2255	88.7184	108.869	110.065	NA
ENSG00000138172	66.2295	1.50514	0.300265	5.0127	5.36729e-07	3.75401e-05	34.5198	41.0643	27.3457	89.633	110.213	94.6016	CALHM2
ENSG00000180921	109.654	1.39366	0.279753	4.98177	6.30068e-07	4.38878e-05	54.1121	71.6441	54.6913	139.937	205.641	131.896	FAM83H
ENSG00000267505	64.9219	1.63883	0.329484	4.97394	6.56073e-07	4.55127e-05	26.1231	29.7061	38.915	72.2552	111.557	110.975	NA
ENSG00000198087	3638.73	0.680676	0.137647	4.94508	7.61129e-07	5.25859e-05	2728.93	3015.17	2644.11	4522.81	4127.61	4793.75	CD2AP
ENSG00000184838	245.437	-1.11137	0.224985	-4.93973	7.82295e-07	5.38295e-05	408.64	288.324	309.216	172.864	165.319	128.258	PRR16
ENSG00000160803	1133.76	-0.712751	0.144349	-4.93771	7.90462e-07	5.40205e-05	1390.12	1513.26	1319.95	867.063	915.304	796.837	UBQLN4
ENSG00000160888	2020.57	-0.823546	0.166795	-4.93747	7.91427e-07	5.40205e-05	2180.35	2912.94	2651.48	1359.13	1619.59	1399.92	IER2
ENSG00000171587	73.8669	-1.68092	0.340526	-4.93626	7.96364e-07	5.414e-05	144.61	121.445	71.5194	37.4995	36.2896	31.8371	DSCAM
ENSG00000138346	1440.24	0.635936	0.128866	4.93485	8.02126e-07	5.43145e-05	1117.7	1169.02	1096.98	1737.78	1701.58	1818.35	DNA2
ENSG00000096093	378.207	0.953355	0.193519	4.92642	8.37501e-07	5.64848e-05	232.309	243.765	296.595	421.641	556.441	518.49	EFHC1
ENSG00000147364	386.885	0.930867	0.189253	4.91863	8.71534e-07	5.85478e-05	261.231	314.535	221.921	470.116	529.559	523.947	FBXO25
ENSG00000115363	457.979	-0.922027	0.187622	-4.91428	8.91102e-07	5.96266e-05	562.58	546.941	691.004	324.691	268.812	353.846	EVA1A
ENSG00000177675	604.151	1.16869	0.23794	4.9117	9.02889e-07	6.01784e-05	294.818	308.419	513.257	739.93	948.906	819.577	CD163L1
ENSG00000196950	6628.81	1.01736	0.207329	4.90697	9.24959e-07	6.14086e-05	3504.23	3883.63	5764.67	8062.4	8720.26	9837.66	SLC39A10
ENSG00000123159	3059.84	-0.73045	0.149132	-4.89802	9.68072e-07	6.40208e-05	3336.29	4026.92	4091.33	2411.86	2372.26	2120.35	GIPC1
ENSG00000229119	131.111	2.05375	0.419404	4.89683	9.73948e-07	6.41598e-05	35.4528	29.7061	88.3475	147.254	169.351	316.552	NA
ENSG00000119686	111.582	-1.71376	0.351407	-4.87685	1.07791e-06	7.0734e-05	120.353	156.394	235.593	60.3651	65.8589	30.9275	FLVCR2
ENSG00000272913	407.451	-0.865731	0.177625	-4.87393	1.09398e-06	7.15129e-05	537.39	537.331	503.791	332.923	284.941	248.329	NA
ENSG00000006459	268.196	1.41191	0.289985	4.86891	1.12217e-06	7.28826e-05	119.42	133.677	186.161	257.009	533.592	379.316	KDM7A
ENSG00000161798	18.4204	-3.31158	0.680181	-4.86867	1.12351e-06	7.28826e-05	21.4583	45.4328	33.6562	1.82925	2.68812	5.45779	AQP5
ENSG00000181449	28.7367	-2.21895	0.45697	-4.85579	1.19905e-06	7.74869e-05	43.8495	55.0436	43.122	13.7193	9.40842	7.27705	SOX2
ENSG00000112541	1173.54	0.737987	0.152218	4.84822	1.24575e-06	7.99753e-05	801.42	878.077	959.201	1393.89	1616.9	1391.74	PDE10A
ENSG00000112541	1173.54	0.737987	0.152218	4.84822	1.24575e-06	7.99753e-05	801.42	878.077	959.201	1393.89	1616.9	1391.74	LINC00473
ENSG00000241399	312.039	0.918445	0.189447	4.84802	1.24697e-06	7.99753e-05	201.521	219.301	227.179	350.301	404.562	469.37	CD302
ENSG00000182389	250.955	0.922277	0.190759	4.83478	1.3329e-06	8.51652e-05	173.532	167.752	178.799	282.618	337.359	365.672	CACNB4
ENSG00000105662	371.501	-0.917764	0.190279	-4.82326	1.41227e-06	8.98988e-05	543.92	461.318	453.307	302.74	228.49	239.233	CRTC1
ENSG00000106078	190.075	0.977429	0.202709	4.82183	1.42248e-06	9.02108e-05	123.152	145.909	114.641	269.814	251.339	235.594	COBL
ENSG00000112655	3250.96	0.751081	0.156108	4.81128	1.4997e-06	9.47542e-05	2056.26	2503.17	2710.38	4005.13	4346.69	3884.12	PTK7
ENSG00000230439	165.277	2.13318	0.443473	4.81018	1.50793e-06	9.49214e-05	27.0561	35.822	122.004	220.424	263.436	322.919	NA
ENSG00000166446	919.677	-0.780224	0.162301	-4.80725	1.53018e-06	9.59668e-05	1061.72	1198.73	1226.35	737.186	711.007	583.073	CDYL2
ENSG00000112183	509.282	0.866822	0.18063	4.79888	1.59553e-06	9.96974e-05	400.243	379.189	302.906	687.796	583.322	702.235	RBM24
ENSG00000156959	319.442	0.867749	0.180924	4.7962	1.61703e-06	0.000100671	197.789	230.659	250.318	381.398	415.314	441.171	LHFPL4
ENSG00000185247	20.7295	-2.70648	0.56475	-4.79236	1.6483e-06	0.000102243	41.9836	34.0746	31.5527	7.31698	6.7203	2.72889	MAGEA11
ENSG00000104331	4266.27	0.715893	0.149513	4.78816	1.68317e-06	0.000104026	2803.57	3440.66	3442.4	4877.68	5522.74	5510.54	BPNT2
ENSG00000138675	732.904	-0.807267	0.168803	-4.78229	1.73307e-06	0.000106722	1019.73	817.791	962.357	531.396	475.797	590.35	FGF5
ENSG00000137269	430.884	0.728343	0.15269	4.77008	1.84152e-06	0.000112991	317.209	338.999	316.579	548.774	544.344	519.399	LRRC1
ENSG00000187546	45.163	-1.94671	0.408656	-4.76369	1.90082e-06	0.00011621	64.3748	66.4018	85.1922	29.2679	12.0965	13.6445	AGMO
ENSG00000067141	726.108	0.762569	0.160131	4.76217	1.91526e-06	0.000116673	475.814	589.753	550.068	984.134	904.552	852.324	NEO1
ENSG00000115919	1465.08	1.37024	0.287907	4.75931	1.94256e-06	0.000117727	613.893	569.658	1269.47	1812.78	2026.84	2497.85	KYNU
ENSG00000147027	216.855	-1.30711	0.274666	-4.75891	1.94642e-06	0.000117727	218.315	306.672	400.719	126.218	151.879	97.3305	TMEM47
ENSG00000107758	932.58	0.83509	0.175607	4.75545	1.98e-06	0.000119334	598.965	683.24	728.867	1142.36	1040.3	1401.74	PPP3CB
ENSG00000160753	873.524	-0.731889	0.154249	-4.74486	2.08652e-06	0.000125309	1077.58	1030.98	1164.29	734.442	603.483	630.374	RUSC1
ENSG00000146416	782.129	1.13642	0.239915	4.73676	2.1716e-06	0.00012996	367.589	453.455	646.83	856.087	1100.78	1268.03	AIG1
ENSG00000179271	2037.15	-0.671909	0.141925	-4.73426	2.19861e-06	0.000131114	2538.61	2686.65	2283.36	1653.64	1606.15	1454.5	GADD45GIP1
ENSG00000162650	176.04	-1.04867	0.221829	-4.72738	2.27431e-06	0.000135155	262.164	231.533	219.817	128.962	90.052	123.71	ATXN7L2
ENSG00000132024	1291.42	-0.669188	0.141872	-4.71683	2.39549e-06	0.000141442	1493.68	1674.03	1589.2	1071.94	997.292	922.366	CC2D1A
ENSG00000168077	437.962	-0.876702	0.185875	-4.71662	2.398e-06	0.000141442	596.167	555.678	547.965	330.179	349.455	248.329	SCARA3
ENSG00000214140	50.4361	2.38393	0.505496	4.71602	2.40507e-06	0.000141442	6.53078	13.9793	28.3974	45.7311	111.557	96.4209	PRCD
ENSG00000151651	4229.32	1.13908	0.241603	4.71468	2.42097e-06	0.000141874	1856.61	2809.85	3257.29	4392.02	7065.72	5994.47	ADAM8
ENSG00000169679	6989.33	0.616796	0.130844	4.71399	2.42913e-06	0.000141874	5521.3	5685.22	5346.08	7790.76	8432.63	9159.98	BUB1
ENSG00000172379	826.303	0.849141	0.180212	4.71189	2.45424e-06	0.00014285	613.893	684.114	471.187	1114.93	1006.7	1067	ARNT2
ENSG00000107249	156.265	1.06997	0.227251	4.7083	2.49789e-06	0.000144402	106.358	84.7497	111.486	227.741	227.146	180.107	GLIS3
ENSG00000146143	1811.08	0.685838	0.145656	4.70863	2.49387e-06	0.000144402	1316.42	1358.62	1491.39	2077.11	2145.12	2477.83	PRIM2
ENSG00000177853	625.935	0.65807	0.139979	4.70119	2.58646e-06	0.000149015	486.076	495.393	475.394	778.344	752.673	767.728	ZNF518A
ENSG00000148082	1700.47	-0.657069	0.139938	-4.69544	2.66036e-06	0.000152755	2086.12	2146.7	2010.96	1455.17	1282.23	1221.63	SHC3
ENSG00000126010	30.9084	1.97604	0.420972	4.69399	2.67933e-06	0.000153326	15.8605	12.2319	9.4658	50.3043	43.0099	54.5779	GRPR
ENSG00000223784	535.135	-0.835404	0.178163	-4.68898	2.74575e-06	0.0001566	688.53	622.08	747.798	338.41	368.272	445.719	NA
ENSG00000170323	169.726	-5.15266	1.10043	-4.68239	2.83546e-06	0.000161176	57.844	136.298	796.179	7.31698	13.4406	7.27705	FABP4
ENSG00000213185	627.819	1.43993	0.308145	4.67289	2.96996e-06	0.000168258	293.885	231.533	490.118	684.138	772.834	1294.4	FAM24B
ENSG00000104998	616.783	-0.775257	0.165977	-4.67088	2.99911e-06	0.000169149	847.135	757.505	732.022	517.677	423.379	422.978	IL27RA
ENSG00000143669	577.86	0.753146	0.161258	4.67044	3.00559e-06	0.000169149	445.959	374.821	471.187	752.735	702.943	719.518	LYST
ENSG00000143319	747.175	-0.736626	0.15776	-4.66928	3.02261e-06	0.000169545	986.147	908.657	908.717	582.615	486.549	610.362	ISG20L2
ENSG00000136542	2237.28	-0.660999	0.141587	-4.66851	3.03387e-06	0.000169617	2513.42	2769.66	2939.66	1821.93	1786.25	1592.76	GALNT5
ENSG00000166250	762.023	-0.648828	0.139005	-4.66766	3.04646e-06	0.000169763	976.817	907.783	906.614	577.127	606.171	597.628	CLMP
ENSG00000095637	76.1909	1.58433	0.340435	4.65383	3.25825e-06	0.000180971	29.855	26.2112	58.8983	104.267	116.933	120.981	SORBS1
ENSG00000135318	13748.9	0.795855	0.171099	4.65143	3.29635e-06	0.000182491	8128.02	10797.3	11224.3	15704.1	18815.5	17824.2	NT5E
ENSG00000077942	73.4445	1.54807	0.3333	4.64467	3.40628e-06	0.000187965	46.6484	26.2112	39.9667	140.852	86.0198	100.969	FBLN1
ENSG00000196466	321.121	-0.785863	0.169578	-4.63422	3.58281e-06	0.000197066	375.053	411.517	432.272	229.57	249.995	228.317	ZNF799
ENSG00000107854	2696.61	0.606119	0.13085	4.63217	3.61851e-06	0.000198388	2091.71	2296.98	2025.68	3365.81	3282.19	3117.31	TNKS2
ENSG00000074211	20.5975	3.14924	0.680183	4.62999	3.6568e-06	0.000199842	5.59781	1.74742	5.25878	48.475	47.0421	15.4637	PPP2R2C
ENSG00000196155	829.962	-0.824492	0.17813	-4.6286	3.68141e-06	0.000200542	1043.99	1182.13	954.994	642.065	659.933	496.658	PLEKHG4
ENSG00000049239	1704.2	0.950904	0.205697	4.62283	3.78545e-06	0.000205551	1000.14	1236.3	1248.43	1962.78	2896.45	1881.12	H6PD
ENSG00000213066	754.091	0.653002	0.141422	4.6174	3.8857e-06	0.000210323	599.898	586.258	573.207	910.964	873.639	980.582	CEP43
ENSG00000068615	110.775	1.1657	0.252607	4.61466	3.93734e-06	0.000212441	57.844	83.876	63.1054	147.254	142.47	170.101	REEP1
ENSG00000206417	44.3392	1.69021	0.366337	4.61383	3.95316e-06	0.00021262	15.8605	22.7164	24.1904	54.8774	81.9876	66.4031	NA
ENSG00000153283	1524.09	-1.51453	0.328383	-4.61209	3.98634e-06	0.000213728	1191.4	1823.43	3758.98	757.308	826.597	786.831	CD96
ENSG00000106789	612.54	0.70857	0.154128	4.59727	4.28059e-06	0.000228783	435.696	493.645	464.876	739.93	827.941	713.151	CORO2A
ENSG00000204442	169.391	-0.951591	0.207041	-4.59614	4.30382e-06	0.000229303	208.985	230.659	229.283	101.523	130.374	115.523	FAM155A
ENSG00000182054	326.027	1.06036	0.231156	4.58719	4.49247e-06	0.000238606	155.806	207.069	271.353	388.715	483.861	449.358	IDH2
ENSG00000101384	13514.3	-0.822989	0.179647	-4.58114	4.62458e-06	0.000244858	14503	19102.8	18195.4	9461.77	11486.3	8336.77	JAG1
ENSG00000127863	82.0958	-1.24988	0.272916	-4.57973	4.65584e-06	0.000245747	100.761	116.203	130.418	55.792	43.0099	46.3912	TNFRSF19
ENSG00000162105	351.206	-1.17744	0.257374	-4.57483	4.76615e-06	0.000250791	598.032	478.792	384.943	289.021	188.168	168.282	SHANK2
ENSG00000112796	32.6012	3.07183	0.671786	4.57263	4.81632e-06	0.000251872	1.86594	3.49483	15.7763	24.6948	80.6436	69.1319	ENPP5
ENSG00000273291	40.7783	-1.6957	0.370791	-4.57319	4.80358e-06	0.000251872	66.2407	59.4122	61.0018	22.8656	21.5049	13.6445	NA
ENSG00000105576	4981.93	-0.548812	0.120207	-4.56555	4.9818e-06	0.000259726	5855.31	5859.96	6040.23	4238.36	3938.09	3959.62	TNPO2
ENSG00000032444	3852.62	-0.68215	0.149655	-4.55816	5.16028e-06	0.000267391	4503.44	4655.99	5081.03	3283.5	3009.35	2582.44	PNPLA6
ENSG00000175470	1057.66	0.695703	0.152628	4.55817	5.16006e-06	0.000267391	807.017	892.93	721.505	1216.45	1345.4	1362.63	PPP2R2D
ENSG00000132970	797.717	-0.726035	0.15938	-4.55537	5.22936e-06	0.000270147	1044.92	1078.16	859.285	626.517	606.171	571.248	WASF3
ENSG00000166106	1529.64	-0.873051	0.191772	-4.55255	5.29998e-06	0.000272965	1832.35	2319.7	1784.83	1308.83	1013.42	918.727	ADAMTS15
ENSG00000172340	2558.67	0.966814	0.212444	4.55092	5.34128e-06	0.000274261	1406.92	1724.7	2064.6	2567.35	3667.94	3920.51	SUCLG2
ENSG00000132204	20.1018	2.7595	0.606561	4.54942	5.3794e-06	0.000274504	1.86594	3.49483	10.5176	32.9264	33.6015	38.2045	NA
ENSG00000136770	1302.15	-0.594981	0.13077	-4.54984	5.36875e-06	0.000274504	1569.25	1580.54	1550.29	1066.45	1068.53	977.853	DNAJC1
ENSG00000167106	403.668	-1.00453	0.220833	-4.54883	5.39446e-06	0.000274504	540.188	605.48	470.135	326.52	279.564	200.119	FAM102A
ENSG00000174672	48.8324	-1.50608	0.332258	-4.53285	5.81932e-06	0.000295239	67.1737	81.2549	68.3641	29.2679	24.1931	22.7408	BRSK2
ENSG00000120549	443.766	0.787983	0.173947	4.53002	5.89776e-06	0.000298328	300.416	299.682	377.58	588.103	522.839	573.977	KIAA1217
ENSG00000163624	75.1022	1.38167	0.305178	4.52742	5.97082e-06	0.000301128	40.1176	29.7061	55.7431	101.523	106.181	117.342	CDS1
ENSG00000144554	2360.89	0.625242	0.138136	4.52627	6.00332e-06	0.000301871	1926.58	1988.56	1655.46	2886.55	2893.76	2814.4	FANCD2
ENSG00000100626	61.5701	-1.58976	0.351505	-4.52271	6.10535e-06	0.000304301	104.492	113.582	58.8983	28.3533	32.2574	31.8371	GALNT16
ENSG00000136237	467.66	0.951391	0.210338	4.52315	6.09255e-06	0.000304301	252.834	295.313	409.133	578.042	607.515	663.121	RAPGEF5
ENSG00000138161	41.5576	1.7774	0.392974	4.52295	6.09846e-06	0.000304301	18.6594	14.853	23.1386	50.3043	57.7946	84.5957	CUZD1
ENSG00000163513	10045.1	0.848226	0.187773	4.51728	6.2638e-06	0.000311285	6067.09	8216.35	7238.18	12469.1	15486.3	10793.7	TGFBR2
ENSG00000172986	332.595	1.00449	0.22262	4.51215	6.41741e-06	0.000317989	234.175	252.502	175.643	372.252	541.656	419.34	GXYLT2
ENSG00000162591	58.242	-1.40276	0.311114	-4.50884	6.51816e-06	0.000322043	72.7715	82.1286	98.8651	34.7557	30.9134	30.0178	MEGF6
ENSG00000143867	197.256	-1.21692	0.269977	-4.50749	6.55983e-06	0.000323162	305.081	306.672	216.662	161.888	94.0842	99.1498	OSR1
ENSG00000132849	752.972	0.80055	0.177652	4.50629	6.59699e-06	0.000323501	464.618	565.289	617.381	855.172	1073.9	941.468	PATJ
ENSG00000150551	117.226	-1.19802	0.26587	-4.50604	6.60478e-06	0.000323501	185.661	178.236	126.211	85.0599	64.5148	63.6742	LYPD1
ENSG00000178826	123.005	-1.04482	0.23196	-4.50431	6.65877e-06	0.000325208	147.409	159.889	190.368	83.2307	75.2673	81.8668	TMEM139
ENSG00000074527	2062.35	-0.722587	0.160616	-4.49884	6.83243e-06	0.000331783	2279.24	2716.36	2707.22	1436.87	1786.25	1448.13	NTN4
ENSG00000119681	343.144	1.06822	0.237435	4.49899	6.82777e-06	0.000331783	171.666	194.837	298.699	461.885	518.807	412.972	LTBP2
ENSG00000023171	135.319	-1.34748	0.299749	-4.49535	6.94559e-06	0.000336317	152.074	151.152	279.767	81.4014	79.2995	68.2223	GRAMD1B
ENSG00000177679	28.0367	2.1164	0.471293	4.49062	7.10162e-06	0.000342895	13.9945	6.98967	10.5176	32.9264	53.7624	50.0297	SRRM3
ENSG00000112715	5192.48	1.07525	0.239638	4.48699	7.22363e-06	0.000347798	2331.49	3317.47	4378.46	5568.22	7525.39	8033.86	VEGFA
ENSG00000026751	633.395	-0.905049	0.201823	-4.48437	7.31308e-06	0.000351111	917.108	837.886	723.608	551.518	373.649	396.599	SLAMF7
ENSG00000152217	177.857	-1.33591	0.297958	-4.48353	7.34169e-06	0.000351491	175.398	223.669	364.959	105.182	114.245	83.686	SETBP1
ENSG00000260401	99.1562	-1.13658	0.253718	-4.4797	7.4749e-06	0.000356864	125.951	142.414	139.884	66.7675	69.8911	50.0297	NA
ENSG00000174151	293.377	-0.754055	0.168369	-4.47859	7.51369e-06	0.00035771	382.517	378.316	343.924	217.68	220.426	217.402	CYB561D1
ENSG00000109501	1405.74	-0.929057	0.207493	-4.47753	7.55127e-06	0.000358495	2085.18	1906.43	1537.67	1146.94	1024.17	734.072	WFS1
ENSG00000149260	299.887	-0.833514	0.186293	-4.47421	7.66954e-06	0.000363096	341.466	390.548	420.702	237.802	215.049	193.751	CAPN5
ENSG00000272114	455.098	1.2335	0.2758	4.47244	7.73313e-06	0.00036509	172.599	278.713	363.908	496.64	649.181	769.548	NA
ENSG00000156804	1407.04	1.20728	0.270136	4.46916	7.8526e-06	0.000369703	565.379	861.476	1124.33	1411.26	2436.78	2043.03	FBXO32
ENSG00000168297	987.331	0.754371	0.16882	4.46851	7.8767e-06	0.000369813	668.005	751.389	784.61	1049.07	1393.79	1277.12	PXK
ENSG00000109686	972.672	0.810493	0.181851	4.45691	8.31485e-06	0.000389309	665.206	800.317	652.089	1202.73	1462.34	1053.35	SH3D19
ENSG00000178429	481.456	1.09412	0.245609	4.45472	8.40026e-06	0.000392227	251.901	266.481	403.874	513.103	643.804	809.572	RPS3AP5
ENSG00000105135	1905.46	-0.619618	0.139488	-4.4421	8.9087e-06	0.000412568	2256.85	2449	2219.21	1620.71	1510.72	1376.27	ILVBL
ENSG00000115539	758.701	-0.706328	0.158989	-4.44264	8.88633e-06	0.000412568	1020.67	959.332	843.508	602.736	520.151	605.814	PDCL3
ENSG00000227039	55.7415	-1.52679	0.343665	-4.44267	8.88499e-06	0.000412568	86.766	102.224	58.8983	29.2679	30.9134	26.3793	ITGB2-AS1
ENSG00000152377	127.445	1.03643	0.233536	4.43799	9.08037e-06	0.000419375	81.1682	77.76	92.5545	178.351	143.814	191.022	SPOCK1
ENSG00000189369	185.962	-1.00713	0.227605	-4.4249	9.64886e-06	0.000444423	226.711	283.955	233.49	137.193	137.094	97.3305	GSPT2
ENSG00000164684	351.101	0.790071	0.178586	4.42405	9.68683e-06	0.000444966	284.555	254.249	232.438	471.031	467.733	396.599	ZNF704
ENSG00000280852	348.727	1.03762	0.235018	4.41504	1.0099e-05	0.000462648	192.191	192.216	301.854	402.434	456.98	546.688	LOC653653
ENSG00000143549	10383.2	-0.527617	0.119607	-4.41126	1.0277e-05	0.000469537	12112.7	12824.3	11844.9	8307.52	8779.4	8430.46	TPM3
ENSG00000145242	84.4494	-1.27154	0.288431	-4.40849	1.04095e-05	0.000474318	106.358	103.098	149.349	57.6212	45.698	44.5719	EPHA5
ENSG00000258927	21.9499	-2.35072	0.533645	-4.40503	1.0577e-05	0.000480344	40.1176	39.3169	30.5009	10.0609	8.06436	3.63852	NA
ENSG00000276368	2765.2	0.857124	0.194598	4.40459	1.05983e-05	0.000480344	1799.7	2458.62	1641.79	3794.77	3839.98	3056.36	H2AC14
ENSG00000126752	209.817	-0.896014	0.203484	-4.40336	1.06585e-05	0.000481787	234.175	269.102	315.527	141.767	151.879	146.451	SSX1
ENSG00000049089	142.302	1.03565	0.235275	4.40188	1.07318e-05	0.00048319	83.0342	83.0023	114.641	179.266	180.104	213.763	COL9A2
ENSG00000225791	159.327	0.97706	0.221979	4.40158	1.07464e-05	0.00048319	102.626	120.572	97.8133	192.985	247.307	194.661	TRAM2-AS1
ENSG00000184226	307.035	-0.95878	0.218132	-4.39542	1.10561e-05	0.000495802	473.948	364.336	379.684	252.436	165.319	206.486	PCDH9
ENSG00000109861	3385.56	-0.541915	0.123582	-4.38508	1.15945e-05	0.000518581	4068.67	4182.44	3790.53	2712.77	2775.48	2783.47	CTSC
ENSG00000127311	384.685	0.81611	0.186179	4.38347	1.16803e-05	0.000521048	249.102	262.986	324.993	465.543	456.98	548.507	HELB
ENSG00000099308	560.985	-0.640498	0.146151	-4.38243	1.17362e-05	0.000522169	668.938	691.103	689.952	449.994	452.948	412.972	MAST3
ENSG00000099203	930.114	-0.658751	0.150424	-4.3793	1.19064e-05	0.000528356	1121.43	1183	1112.76	810.356	685.47	667.669	TMED1
ENSG00000124767	10712.9	0.864968	0.197863	4.37154	1.23374e-05	0.000546059	6183.71	7281.49	9318.56	11907.5	13267.2	16318.8	GLO1
ENSG00000134516	808.742	-0.680233	0.155635	-4.3707	1.23846e-05	0.000546725	951.627	1055.44	981.288	699.687	594.074	570.339	DOCK2
ENSG00000112414	4003.41	0.562444	0.128853	4.365	1.27121e-05	0.000559729	3204.75	3090.31	3404.53	4772.5	4499.91	5048.45	ADGRG6
ENSG00000089127	283.723	-1.61997	0.37133	-4.36263	1.28511e-05	0.000561484	224.845	311.04	748.85	149.998	138.438	129.168	OAS1
ENSG00000150471	110.307	-1.29826	0.297573	-4.36282	1.28398e-05	0.000561484	110.09	163.383	196.678	70.426	71.2351	50.0297	ADGRL3
ENSG00000153993	402.892	-0.752505	0.172457	-4.36344	1.28035e-05	0.000561484	440.361	540.825	536.396	318.289	284.941	296.54	SEMA3D
ENSG00000100605	2948.22	-0.750582	0.172214	-4.35842	1.31006e-05	0.00057092	3770.12	3998.96	3325.65	2580.15	2173.34	1841.09	ITPK1
ENSG00000129514	99.7147	-1.08072	0.248047	-4.35692	1.31903e-05	0.000573357	125.018	155.52	125.159	61.2797	68.547	62.7645	FOXA1
ENSG00000189143	1244.73	0.921307	0.211504	4.35598	1.32472e-05	0.000574362	667.072	795.075	1119.07	1445.1	1767.44	1674.63	CLDN4
ENSG00000224596	21.2265	2.68248	0.615936	4.35513	1.32986e-05	0.000575121	1.86594	6.98967	8.41405	21.9509	36.2896	51.849	ZMIZ1-AS1
ENSG00000105364	1234.27	-0.614772	0.141404	-4.34762	1.37622e-05	0.000593659	1526.34	1578.79	1374.64	1032.61	969.067	924.185	MRPL4
ENSG00000116260	10160.9	-0.560843	0.129149	-4.3426	1.40805e-05	0.000605854	11357	11741.8	13235.3	8129.17	8399.03	8102.99	QSOX1
ENSG00000104976	624.85	-0.646752	0.149083	-4.3382	1.43651e-05	0.00061654	750.106	810.801	725.712	483.836	517.463	461.183	SNAPC2
ENSG00000254858	621.688	-0.716188	0.165148	-4.33663	1.44681e-05	0.000619396	823.811	682.366	814.059	507.616	424.723	477.556	MPV17L2
ENSG00000101187	4082.34	-1.12861	0.260551	-4.33163	1.48007e-05	0.000632044	3437.99	5662.5	7706.22	2585.64	2877.63	2224.05	SLCO4A1
ENSG00000061938	613.347	-0.722828	0.166937	-4.32994	1.49151e-05	0.000635331	748.24	812.549	729.919	506.701	487.894	394.78	TNK2
ENSG00000105607	532.33	-0.676816	0.156609	-4.3217	1.5483e-05	0.000657872	687.597	669.261	606.863	377.739	436.819	415.701	GCDH
ENSG00000106348	2068.68	-0.743851	0.172365	-4.31555	1.59206e-05	0.000674781	2588.99	2998.57	2182.39	1604.25	1667.98	1369.9	IMPDH1
ENSG00000116521	1315.99	-0.570062	0.132148	-4.31381	1.60464e-05	0.00067842	1578.58	1487.93	1652.31	1080.17	1030.89	1066.09	SCAMP3
ENSG00000110031	2473.47	-0.722208	0.167549	-4.31043	1.62938e-05	0.000687168	3044.27	2644.72	3552.83	1908.82	1662.6	2027.57	LPXN
ENSG00000072210	3438.44	-0.907929	0.21078	-4.30746	1.65137e-05	0.000694721	3368.95	4267.19	5821.47	2220.7	2649.14	2303.19	ALDH3A2
ENSG00000049130	552.395	-0.956744	0.222178	-4.3062	1.66081e-05	0.000696968	816.347	732.168	640.519	488.409	287.629	349.298	KITLG
ENSG00000086730	101.139	1.00506	0.233643	4.30169	1.69497e-05	0.000709551	70.9056	65.5281	65.2089	129.876	139.782	135.535	LAT2
ENSG00000123080	1044.83	-0.676529	0.157447	-4.29686	1.73235e-05	0.000721644	1241.78	1386.58	1229.5	891.757	701.599	817.758	CDKN2C
ENSG00000177628	1820.98	-0.737446	0.171612	-4.29717	1.72989e-05	0.000721644	2267.11	2170.29	2393.8	1656.38	1197.56	1240.74	GBA
ENSG00000197555	2061.65	0.623516	0.145158	4.29544	1.74349e-05	0.000724507	1433.97	1673.15	1761.69	2559.11	2580.59	2361.4	SIPA1L1
ENSG00000130175	6771.58	-0.665139	0.155217	-4.28523	1.82552e-05	0.000756744	8389.25	9145.98	7380.17	5668.83	5446.13	4599.09	PRKCSH
ENSG00000138138	2197.6	0.641884	0.149876	4.28276	1.84593e-05	0.000763344	1577.65	1704.6	1867.92	2399.97	2710.97	2924.46	ATAD1
ENSG00000166002	168.722	0.960108	0.224221	4.28198	1.85241e-05	0.000764164	101.694	106.592	135.677	191.156	232.522	244.691	SMCO4
ENSG00000162894	34.7629	1.65768	0.387387	4.27914	1.87615e-05	0.000772084	18.6594	16.6005	14.7246	55.792	59.1386	43.6623	FCMR
ENSG00000197933	348.923	-0.696856	0.16293	-4.27702	1.89408e-05	0.000777579	443.16	435.107	415.444	260.668	286.285	252.877	ZNF823
ENSG00000132561	571.767	-0.98641	0.230982	-4.2705	1.95036e-05	0.000796854	786.492	687.608	807.749	517.677	283.597	347.479	MATN2
ENSG00000179115	3465.23	-0.707279	0.16562	-4.27049	1.95041e-05	0.000796854	4726.42	4459.41	3708.49	3009.11	2514.74	2373.23	FARSA
ENSG00000170523	446.729	-12.1919	2.85866	-4.2649	1.99991e-05	0.000815118	1020.67	1656.55	3.15527	0	0	0	KRT83
ENSG00000153093	37.2411	1.68741	0.396424	4.25659	2.07572e-05	0.000843993	14.9275	20.0953	17.8799	71.3406	56.4505	42.7527	ACOXL
ENSG00000174842	924.343	-0.668381	0.157076	-4.25514	2.08918e-05	0.000847441	1038.39	1183	1184.28	703.345	641.116	795.927	GLMN
ENSG00000010361	37.1991	1.93473	0.455789	4.24478	2.18804e-05	0.000885429	10.2626	13.9793	22.0869	35.6703	76.6114	64.5838	FUZ
ENSG00000148426	745.272	-0.696183	0.164067	-4.24329	2.2027e-05	0.000889241	944.164	964.574	854.026	516.762	657.245	534.863	PROSER2
ENSG00000187908	1961.2	2.35897	0.556146	4.24165	2.21886e-05	0.000893643	360.126	391.421	1168.5	2966.12	3348.05	3533.01	DMBT1
ENSG00000130479	1371.87	-0.824627	0.194502	-4.23968	2.23842e-05	0.000899389	1705.47	2006.03	1549.24	1201.81	966.379	802.294	MAP1S
ENSG00000275221	1000.57	0.751005	0.17717	4.23889	2.24628e-05	0.000900421	662.407	903.414	671.02	1330.78	1271.48	1164.33	H2AC15
ENSG00000162817	34.1677	-1.73038	0.408306	-4.23794	2.25585e-05	0.000902128	41.9836	61.1596	54.6913	13.7193	13.4406	20.0119	C1orf115
ENSG00000196814	76.696	1.40677	0.332104	4.23592	2.27615e-05	0.000908109	42.9165	55.9173	26.2939	103.352	137.094	94.6016	MVB12B
ENSG00000169607	2487.37	0.629732	0.148685	4.23533	2.28212e-05	0.000908358	1866.87	1780.62	2212.89	3068.56	2825.21	3170.06	CKAP2L
ENSG00000157168	2191.28	-0.573365	0.135426	-4.23378	2.29799e-05	0.000912538	2426.65	2739.95	2696.7	1864.92	1756.69	1662.81	NRG1
ENSG00000166105	90.0355	-1.07362	0.253729	-4.23137	2.32274e-05	0.000920215	130.616	110.087	126.211	61.2797	51.0743	60.9453	GLB1L3
ENSG00000011243	2306.55	-0.537544	0.127065	-4.23047	2.33207e-05	0.000921765	2740.13	2622.87	2830.28	1874.06	1969.05	1802.89	AKAP8L
ENSG00000166394	164.638	-0.921971	0.218288	-4.22364	2.40387e-05	0.000947937	190.325	209.69	246.111	117.986	123.653	100.059	CYB5R2
ENSG00000111275	821.368	0.593094	0.140853	4.21074	2.54535e-05	0.00100141	641.882	656.155	665.762	936.574	1061.81	966.028	ALDH2
ENSG00000138448	5600.13	0.718578	0.170747	4.20844	2.57135e-05	0.0010093	3508.89	4179.82	5012.67	6411.51	7064.38	7423.5	ITGAV
ENSG00000087903	136.516	0.915701	0.217631	4.20758	2.58119e-05	0.00101083	84.9001	97.8553	100.969	188.412	184.136	162.824	RFX2
ENSG00000184613	61.4034	1.32293	0.315101	4.19845	2.68751e-05	0.00105005	24.2572	41.938	38.915	85.9746	92.7401	84.5957	NELL2
ENSG00000163374	1350.95	-0.549261	0.130844	-4.19783	2.69487e-05	0.0010505	1585.11	1630.34	1600.77	1099.38	1037.61	1152.5	YY1AP1
ENSG00000115525	158.909	1.09795	0.261618	4.19677	2.70753e-05	0.00105303	76.5034	93.4868	134.625	224.997	182.792	241.052	ST3GAL5
ENSG00000174004	194.568	-0.944188	0.225249	-4.19175	2.76807e-05	0.00107411	227.644	269.976	271.353	165.547	118.277	114.613	NRROS
ENSG00000115112	165.645	0.858468	0.204945	4.18878	2.80464e-05	0.00108438	129.683	116.203	107.279	229.57	211.017	200.119	TFCP2L1
ENSG00000131747	26756.9	0.603777	0.144149	4.18856	2.80729e-05	0.00108438	21841.7	22926.1	18947.4	33586.8	29275	33964.7	TOP2A
ENSG00000090382	102.82	-2.20304	0.526136	-4.18722	2.82396e-05	0.00108835	53.1792	115.329	338.665	31.0972	32.2574	46.3912	LYZ
ENSG00000206560	7416.27	0.603825	0.144296	4.18461	2.8565e-05	0.0010984	5860.9	6493.4	5304.01	8196.85	9412.45	9230.02	ANKRD28
ENSG00000176134	24.2321	2.7855	0.666172	4.18135	2.89785e-05	0.00111178	7.46374	10.4845	0	30.1826	64.5148	32.7467	NA
ENSG00000122641	36.5718	1.62399	0.388729	4.17769	2.94478e-05	0.00112724	16.7934	14.853	22.0869	46.6458	67.203	51.849	INHBA
ENSG00000000971	732.8	-0.746131	0.178655	-4.17639	2.96178e-05	0.0011312	794.889	879.824	1081.21	539.628	499.99	601.266	CFH
ENSG00000165474	336.698	1.28369	0.307503	4.17455	2.98573e-05	0.00113779	121.286	241.143	225.076	340.24	661.277	431.165	GJB2
ENSG00000255152	251.075	1.43813	0.344574	4.17364	2.99772e-05	0.0011398	125.951	83.876	196.678	216.766	424.723	458.454	MSH5-SAPCD1
ENSG00000178726	1015.9	-0.915503	0.219391	-4.17292	3.0072e-05	0.00114086	949.761	1489.67	1542.93	678.65	815.844	618.549	THBD
ENSG00000162892	143.829	1.53104	0.367895	4.16162	3.15994e-05	0.00119613	66.2407	46.3065	109.383	132.62	303.757	204.667	IL24
ENSG00000146085	1239.25	0.900704	0.217111	4.14859	3.34535e-05	0.0012635	673.603	836.139	1084.36	1324.37	1622.28	1894.76	MMUT
ENSG00000124171	1523.62	0.730058	0.176031	4.14732	3.36388e-05	0.00126768	1194.2	1207.46	1037.03	2295.7	1719.05	1688.27	PARD6B
ENSG00000131773	457.395	-0.666634	0.160846	-4.14456	3.4047e-05	0.00128023	588.703	553.931	541.654	332.923	336.015	391.141	KHDRBS3
ENSG00000117407	110.786	1.24258	0.299892	4.14341	3.42172e-05	0.00128379	47.5814	60.2859	90.451	147.254	129.03	190.113	ARTN
ENSG00000160741	457.246	-0.666393	0.161022	-4.13851	3.49565e-05	0.00130863	546.719	521.604	614.225	346.642	374.993	339.292	CRTC2
ENSG00000064042	7182.19	0.581425	0.140597	4.1354	3.54337e-05	0.00132359	5435.47	5761.23	6065.48	7625.21	9119.44	9086.3	LIMCH1
ENSG00000123843	399.494	-1.02966	0.24921	-4.1317	3.60083e-05	0.0013421	644.681	453.455	512.205	355.788	201.609	229.227	C4BPB
ENSG00000187243	69.8681	-2.48625	0.60283	-4.1243	3.71868e-05	0.00138299	27.0561	162.51	165.126	12.8047	38.9777	12.7348	MAGED4B
ENSG00000254870	5203.39	0.577392	0.140024	4.12351	3.73139e-05	0.00138469	3930.59	4234.86	4361.63	5541.7	6529.44	6622.11	ATP6V1G2-DDX39B
ENSG00000130159	1211.03	-0.545381	0.132287	-4.12269	3.74466e-05	0.00138518	1358.4	1478.31	1474.56	961.269	1009.39	984.221	ECSIT
ENSG00000260238	515.184	-0.635893	0.154252	-4.12243	3.74901e-05	0.00138518	649.346	647.418	584.776	413.41	374.993	421.159	PMF1-BGLAP
ENSG00000182534	575.05	0.658547	0.159803	4.12098	3.77262e-05	0.00138808	398.377	469.181	470.135	650.297	744.609	717.699	MXRA7
ENSG00000185532	273.437	-0.780958	0.189509	-4.12095	3.77319e-05	0.00138808	299.483	355.599	382.839	198.473	186.824	217.402	PRKG1
ENSG00000276077	219.001	-1.40872	0.342024	-4.11878	3.80891e-05	0.00139518	428.232	340.746	186.161	173.778	91.396	93.692	LOC102724951
ENSG00000277067	219.001	-1.40872	0.342024	-4.11878	3.80891e-05	0.00139518	428.232	340.746	186.161	173.778	91.396	93.692	LOC102724843
ENSG00000153930	72.6419	-1.63038	0.396075	-4.11632	3.84962e-05	0.00140706	71.8385	126.688	129.366	24.6948	57.7946	25.4697	ANKFN1
ENSG00000105887	8688	0.563632	0.136982	4.11465	3.87767e-05	0.00141427	6538.24	7360.99	7136.16	9416.96	11181.2	10494.4	MTPN
ENSG00000105887	8688	0.563632	0.136982	4.11465	3.87767e-05	0.00141427	6538.24	7360.99	7136.16	9416.96	11181.2	10494.4	LUZP6
ENSG00000214784	639.531	1.18206	0.287848	4.10653	4.01639e-05	0.00146173	334.936	322.398	517.464	650.297	720.416	1291.68	RPS3AP21
ENSG00000185070	951.747	-0.720073	0.175514	-4.10266	4.08434e-05	0.00148328	1038.39	1341.14	1172.71	768.283	776.866	613.091	FLRT2
ENSG00000265190	39.4837	1.49349	0.364094	4.10193	4.09722e-05	0.00148478	20.5253	22.7164	18.9316	69.5113	49.7302	55.4875	ANXA8
ENSG00000130544	585.444	-0.774885	0.18896	-4.10078	4.11753e-05	0.00148897	798.621	825.654	592.139	469.202	436.819	390.232	ZNF557
ENSG00000163040	19.4988	2.3744	0.580034	4.09355	4.24822e-05	0.00153297	3.73187	8.73708	6.31054	20.1217	38.9777	39.1141	CCDC74A
ENSG00000214046	1991.35	-0.53711	0.131251	-4.09225	4.27215e-05	0.00153834	2313.76	2435.03	2325.43	1574.07	1552.39	1747.4	SMIM7
ENSG00000069020	1248.24	-0.745411	0.182222	-4.09067	4.30136e-05	0.00154558	1653.22	1597.14	1440.91	1127.73	907.24	763.18	MAST4
ENSG00000085662	2792.62	0.547405	0.133836	4.09013	4.31136e-05	0.00154591	2349.21	2074.18	2384.33	3452.7	3322.51	3172.79	AKR1B1
ENSG00000180855	273.963	-0.725508	0.177405	-4.08956	4.32183e-05	0.0015464	333.07	328.514	363.908	221.339	186.824	210.125	ZNF443
ENSG00000136371	131.141	-0.890284	0.217752	-4.08853	4.34123e-05	0.00155007	179.13	168.626	163.022	97.8647	95.4282	82.7764	MTHFS
ENSG00000105520	710.619	-0.725792	0.17758	-4.08713	4.36744e-05	0.00155616	787.425	888.561	980.237	573.469	584.666	449.358	PLPPR2
ENSG00000196517	620.919	-0.996356	0.244244	-4.07935	4.51611e-05	0.00160577	649.346	988.164	843.508	508.53	444.884	291.082	SLC6A9
ENSG00000138735	202.687	0.965081	0.236791	4.07567	4.58817e-05	0.00162799	128.75	124.067	158.815	203.961	318.542	281.986	PDE5A
ENSG00000101489	23.4686	2.13793	0.524689	4.07466	4.6081e-05	0.00163165	6.53078	5.24225	14.7246	34.7557	32.2574	47.3008	CELF4
ENSG00000105072	273.357	-0.797148	0.196174	-4.06348	4.8346e-05	0.00170179	360.126	369.579	311.32	231.4	194.889	172.83	C19orf44
ENSG00000173846	305.454	-0.716915	0.176432	-4.0634	4.83624e-05	0.00170179	396.511	396.664	344.976	218.595	254.027	221.95	PLK3
ENSG00000198355	1185.04	0.613628	0.150992	4.06398	4.82432e-05	0.00170179	960.024	1010.01	839.301	1311.57	1478.47	1510.9	PIM3
ENSG00000103168	462.672	-0.680735	0.167589	-4.06193	4.86688e-05	0.00170904	562.58	629.07	516.412	341.154	388.433	338.383	TAF1C
ENSG00000166592	43.1731	1.49637	0.368797	4.05745	4.9611e-05	0.00173853	27.989	17.4742	22.0869	55.792	79.2995	56.3971	RRAD
ENSG00000273703	1081.64	1.11675	0.275639	4.05148	5.08953e-05	0.00177987	735.179	899.92	412.288	1809.12	1471.74	1161.6	H2BC14
ENSG00000128394	70.1636	1.28846	0.318366	4.04711	5.18549e-05	0.00180525	31.7209	33.2009	57.8466	90.5477	102.149	105.517	APOBEC3F
ENSG00000160688	528.198	-0.691861	0.17097	-4.04669	5.19479e-05	0.00180525	630.686	572.279	755.161	414.324	396.498	400.238	FLAD1
ENSG00000234797	9978.27	1.01188	0.250078	4.04624	5.20459e-05	0.00180525	5433.61	5352.34	9061.93	9904.45	13861.3	16256	RPS3AP6
ENSG00000267337	131.46	-1.12311	0.277521	-4.04693	5.18932e-05	0.00180525	147.409	147.657	246.111	79.5722	77.9554	90.0535	LINC01478
ENSG00000143507	352.461	0.788482	0.194916	4.04524	5.22704e-05	0.00180934	296.684	207.943	271.353	421.641	434.131	483.014	DUSP10
ENSG00000023892	585.971	0.602252	0.148959	4.04308	5.27538e-05	0.00182237	468.35	431.612	496.429	683.223	725.792	710.422	DEF6
ENSG00000183943	513.217	0.701343	0.173506	4.04218	5.29556e-05	0.00182562	370.388	422.001	379.684	542.371	662.621	702.235	PRKX
ENSG00000138326	12784.3	0.815685	0.201862	4.04081	5.32679e-05	0.00183267	8323.94	8962.5	10504.9	12929.1	15155.6	20829.6	RPS24
ENSG00000114315	396.576	-0.717158	0.177573	-4.03866	5.37576e-05	0.00184578	423.567	545.194	510.102	305.484	315.854	279.257	HES1
ENSG00000153094	390.403	0.826442	0.204698	4.03737	5.40545e-05	0.00185224	282.689	249.881	313.423	483.836	408.594	603.995	BCL2L11
ENSG00000163191	3411.6	-0.644101	0.159622	-4.03516	5.45656e-05	0.00186599	3521.02	4155.36	4806.52	2573.75	2624.95	2788.02	S100A11
ENSG00000122378	1696.25	0.795703	0.197287	4.03322	5.50179e-05	0.00187768	982.415	1201.35	1536.62	1875.89	2255.33	2325.93	PRXL2A
ENSG00000173898	794.048	0.680788	0.168954	4.02943	5.59129e-05	0.0019044	672.67	628.196	527.981	957.61	1090.03	887.8	SPTBN2
ENSG00000152969	42.381	-1.55886	0.387027	-4.02778	5.63052e-05	0.00191393	63.4418	72.5178	54.6913	30.1826	13.4406	20.0119	JAKMIP1
ENSG00000142197	803.232	-0.704119	0.174846	-4.02709	5.64714e-05	0.00191574	1079.44	1058.06	848.767	690.54	594.074	548.507	DOP1B
ENSG00000022267	451.058	0.904408	0.224674	4.02543	5.68723e-05	0.00192167	250.035	310.166	381.787	579.871	709.663	474.827	FHL1
ENSG00000255073	35.4359	-2.00609	0.498348	-4.02548	5.686e-05	0.00192167	92.3638	45.4328	32.6044	18.2925	12.0965	11.8252	NA
ENSG00000123136	4490.04	-0.688006	0.170991	-4.02365	5.73042e-05	0.00193242	6332.99	5790.06	4499.41	3756.36	3313.11	3248.29	DDX39A
ENSG00000204228	85.3409	1.60862	0.399844	4.02312	5.74328e-05	0.00193293	22.3912	33.2009	71.5194	104.267	116.933	163.734	HSD17B8
ENSG00000088367	462.117	0.692012	0.172113	4.02069	5.80286e-05	0.00194912	328.405	400.158	331.303	626.517	555.097	531.224	EPB41L1
ENSG00000151632	36.1689	-1.68832	0.419987	-4.01993	5.82165e-05	0.00195157	54.1121	38.4432	73.6229	18.2925	13.4406	19.1022	AKR1C2
ENSG00000205189	1475.09	0.674895	0.168212	4.01217	6.0163e-05	0.00201285	974.019	1103.49	1331.52	1659.13	1880.34	1902.04	ZBTB10
ENSG00000269307	150.937	-0.903726	0.22532	-4.01086	6.04987e-05	0.00202011	167.934	206.195	216.662	119.816	96.7723	98.2401	NA
ENSG00000255690	17.6315	-2.4564	0.613226	-4.0057	6.18341e-05	0.00206065	26.1231	40.1906	23.1386	8.23161	5.37624	2.72889	TRIL
ENSG00000261801	602.992	-0.776454	0.193915	-4.0041	6.22538e-05	0.00207058	607.362	774.979	901.355	407.922	487.894	438.442	LOXL1-AS1
ENSG00000105085	450.594	-0.896174	0.223877	-4.00298	6.255e-05	0.00207637	681.067	556.552	522.723	398.776	237.899	306.546	MED26
ENSG00000261379	53.5797	1.68943	0.42232	4.00034	6.32511e-05	0.00209555	18.6594	35.822	21.0351	46.6458	112.901	86.4149	NA
ENSG00000257093	2013.27	0.583557	0.145911	3.99939	6.35051e-05	0.00209987	1433.04	1742.17	1658.62	2295.7	2585.97	2364.13	DENND11
ENSG00000175416	2108.29	-0.552934	0.138345	-3.99677	6.42135e-05	0.00211917	2394.93	2705.87	2422.19	1841.14	1618.25	1667.35	CLTB
ENSG00000109654	1250.28	0.803424	0.201102	3.9951	6.46667e-05	0.00212506	709.989	847.497	1175.86	1580.47	1616.9	1570.93	TRIM2
ENSG00000169258	849.971	-0.734773	0.183896	-3.99559	6.45336e-05	0.00212506	1066.38	1151.55	968.667	778.344	561.817	573.067	GPRIN1
ENSG00000172216	851.573	0.876629	0.219446	3.99473	6.4767e-05	0.00212506	481.411	615.091	704.676	834.136	1294.33	1179.79	CEBPB
ENSG00000264522	1550.31	-0.526163	0.131737	-3.99404	6.49557e-05	0.00212714	1805.29	1736.06	1948.9	1304.25	1262.07	1245.28	OTUD7B
ENSG00000170265	967.825	-0.818894	0.205108	-3.99251	6.5378e-05	0.00213686	1327.61	1411.04	966.564	795.722	733.856	572.158	ZNF282
ENSG00000187601	86.5715	-1.26299	0.316768	-3.98711	6.68822e-05	0.00218182	91.4309	118.824	155.66	53.0481	63.1708	37.2949	MAGEH1
ENSG00000197256	4546.14	-0.62295	0.156449	-3.9818	6.83947e-05	0.00222689	4722.68	5858.21	5957.15	3878	3603.42	3257.39	KANK2
ENSG00000157510	1448.26	-0.648637	0.162998	-3.97941	6.90855e-05	0.00224508	1780.1	1968.46	1555.55	1199.07	1194.87	991.498	AFAP1L1
ENSG00000258839	79.9848	-1.081	0.271898	-3.97575	7.01592e-05	0.00227562	113.822	89.992	122.004	49.3896	53.7624	50.9393	MC1R
ENSG00000216775	537.267	0.893973	0.224929	3.97447	7.05353e-05	0.00228346	460.886	373.947	293.44	765.539	545.688	784.102	LOC730101
ENSG00000187239	2214.6	-0.579926	0.14594	-3.97373	7.07553e-05	0.00228623	2868.88	2666.56	2426.4	1951.81	1700.24	1673.72	FNBP1
ENSG00000135905	834.894	-0.57308	0.144279	-3.97203	7.12636e-05	0.00229829	965.622	998.649	1031.77	727.125	661.277	624.916	DOCK10
ENSG00000124104	618.309	-0.674211	0.1699	-3.96827	7.23953e-05	0.00233036	665.206	832.644	782.506	517.677	485.205	426.617	SNX21
ENSG00000174804	741.241	-0.684172	0.172448	-3.96741	7.26594e-05	0.00233444	840.604	1006.51	893.993	646.638	571.225	488.472	FZD4
ENSG00000159733	421.493	-0.762483	0.192282	-3.96543	7.32627e-05	0.00234784	491.674	614.217	484.859	356.703	313.166	268.341	ZFYVE28
ENSG00000279516	54.8267	-1.20366	0.303561	-3.96514	7.33528e-05	0.00234784	79.3023	72.5178	77.8299	32.0118	30.9134	36.3852	FAM230C
ENSG00000005436	1384.02	0.549338	0.138567	3.96441	7.35762e-05	0.00235057	1123.29	1086.89	1161.14	1520.1	1634.38	1778.33	GCFC2
ENSG00000156671	2233.34	0.571022	0.144083	3.96314	7.39711e-05	0.00235875	1623.36	1795.47	1972.04	2503.32	2830.59	2675.22	SAMD8
ENSG00000169855	1463.91	-0.61299	0.154777	-3.96047	7.48009e-05	0.00238074	1715.73	1771.01	1824.8	1330.78	1116.91	1024.24	ROBO1
ENSG00000162777	28.6247	-1.68718	0.426462	-3.95623	7.61429e-05	0.00241892	41.9836	40.1906	48.3808	12.8047	17.4728	10.9156	DENND2D
ENSG00000137393	916.466	-0.657577	0.16627	-3.95487	7.65756e-05	0.00242813	1309.89	1010.88	1045.45	746.332	661.277	724.976	RNF144B
ENSG00000141858	1363.51	-0.621738	0.157253	-3.95373	7.69421e-05	0.00243521	1628.03	1849.64	1480.87	1180.78	1042.99	998.775	SAMD1
ENSG00000159023	635.177	0.602425	0.152395	3.95305	7.71603e-05	0.00243758	495.406	494.519	522.723	696.028	834.661	767.728	EPB41
ENSG00000260289	21.8659	-1.95246	0.494101	-3.95154	7.76486e-05	0.00244845	34.5198	30.5798	38.915	10.0609	10.7525	6.36742	NA
ENSG00000163931	6157.29	0.501573	0.127013	3.94899	7.84811e-05	0.00247012	4845.84	5337.48	5108.38	7031.62	7682.64	6937.75	TKT
ENSG00000168032	37.3005	-1.69393	0.42913	-3.94735	7.90196e-05	0.00248247	41.0506	49.8014	79.9335	20.1217	20.1609	12.7348	ENTPD3
ENSG00000102554	1077.26	-0.734472	0.186222	-3.94406	8.01146e-05	0.00251223	1492.75	1262.51	1282.09	976.817	786.275	663.121	KLF5
ENSG00000095564	3186.11	0.53497	0.135704	3.94218	8.07445e-05	0.00252732	2740.13	2726.84	2338.05	3679.53	3909.87	3722.21	BTAF1
ENSG00000167244	35.8763	-1.93584	0.491248	-3.94066	8.12594e-05	0.00253876	51.3132	77.76	42.0702	25.6094	9.40842	9.09631	IGF2
ENSG00000177706	918.366	0.596898	0.151621	3.93677	8.25863e-05	0.00257327	681.067	792.453	718.349	1041.76	1215.03	1061.54	FAM20C
ENSG00000249992	988.36	-0.575727	0.146252	-3.93653	8.26667e-05	0.00257327	1208.19	1105.24	1235.81	857.916	791.651	731.343	TMEM158
ENSG00000114200	200.279	-1.15393	0.293349	-3.93365	8.36661e-05	0.00259961	182.862	261.239	385.994	119.816	103.493	148.27	BCHE
ENSG00000189221	1118.48	-0.624048	0.158673	-3.93291	8.39224e-05	0.00260282	1195.13	1370.85	1502.96	838.709	966.379	836.86	MAOA
ENSG00000101955	649.394	0.837328	0.213213	3.92718	8.59468e-05	0.00266063	371.321	433.359	594.242	726.211	827.941	943.287	SRPX
ENSG00000108960	1028.19	0.876795	0.223312	3.92632	8.62555e-05	0.00266063	536.457	694.598	944.477	1136.88	1405.89	1450.86	MMD
ENSG00000171608	594.84	0.586956	0.149493	3.92632	8.6256e-05	0.00266063	447.825	511.993	465.928	685.967	743.265	714.06	PIK3CD
ENSG00000245532	5539.5	0.722689	0.184357	3.92005	8.85316e-05	0.00272588	3868.09	3722	4952.72	6719.73	5858.75	8115.73	NEAT1
ENSG00000116580	1985.37	-0.502829	0.128313	-3.91878	8.89989e-05	0.00273531	2394.93	2370.37	2218.15	1712.17	1641.1	1575.48	GON4L
ENSG00000187172	244.267	-0.724707	0.185294	-3.91112	9.18701e-05	0.00281846	318.142	327.641	267.146	184.754	181.448	186.474	BAGE2
ENSG00000143355	80.176	-1.01205	0.258795	-3.91063	9.20557e-05	0.00281906	115.688	104.845	100.969	50.3043	53.7624	55.4875	LHX9
ENSG00000255624	20.6635	2.49606	0.638461	3.9095	9.24859e-05	0.00282714	3.73187	1.74742	13.6728	35.6703	28.2252	40.9334	NA
ENSG00000130023	347.126	0.763573	0.195383	3.90808	9.30325e-05	0.00283874	236.974	290.071	244.007	362.191	489.238	460.273	ERMARD
ENSG00000130511	840.085	-0.708035	0.181272	-3.90594	9.38616e-05	0.00285891	1017.87	1219.7	887.682	668.589	688.158	558.513	SSBP4
ENSG00000265241	3811.63	-0.516118	0.132165	-3.90511	9.41843e-05	0.00286361	4500.64	4833.35	4123.93	3194.78	3193.49	3023.61	RBM8A
ENSG00000128849	163.13	-1.28294	0.328848	-3.90131	9.56736e-05	0.00290369	151.141	298.808	242.956	113.413	114.245	58.2164	CGNL1
ENSG00000143367	1117.39	-0.707176	0.181397	-3.8985	9.67885e-05	0.00293229	1556.19	1458.22	1143.26	967.671	818.532	760.451	TUFT1
ENSG00000269927	71.4565	1.39691	0.35854	3.89611	9.77485e-05	0.00295611	31.7209	29.7061	56.7948	71.3406	123.653	115.523	NA
ENSG00000108010	2184.03	0.518666	0.133161	3.89502	9.819e-05	0.00296419	1775.44	1819.93	1791.14	2352.41	2623.6	2741.63	GLRX3
ENSG00000179750	892.314	0.6905	0.177731	3.88508	0.000102295	0.00308263	578.44	683.24	787.765	1066.45	999.98	1238.01	APOBEC3B
ENSG00000124486	9066.34	0.637854	0.164261	3.88316	0.000103107	0.00310159	7692.32	7450.98	6138.05	12104.1	11569.7	9442.88	USP9X
ENSG00000198911	3420.55	0.770349	0.198603	3.87884	0.000104955	0.00314656	1960.17	2391.34	3234.15	4193.55	4628.94	4115.17	SREBF2
ENSG00000226674	50.2395	-1.47252	0.379631	-3.8788	0.000104972	0.00314656	67.1737	62.0333	93.6063	30.1826	14.7847	33.6563	TEX41
ENSG00000171469	866.44	-0.577766	0.149086	-3.87538	0.000106459	0.00318551	977.75	1007.39	1127.48	640.236	724.448	721.337	ZNF561
ENSG00000105397	2679.17	-0.521794	0.134777	-3.87155	0.000108146	0.00323032	2926.72	3379.5	3167.89	2167.66	2329.25	2103.98	TYK2
ENSG00000163468	13194.5	-0.45612	0.118002	-3.86535	0.000110929	0.00330764	15425.7	15833.3	14530	11051.4	11104.6	11222.1	CCT3
ENSG00000145425	2407.09	0.933527	0.241622	3.86358	0.000111736	0.00332005	1399.45	1439.87	2124.55	2307.59	3119.56	4051.5	RPS3A
ENSG00000189068	21.8829	1.8687	0.48366	3.86367	0.000111697	0.00332005	11.1956	10.4845	6.31054	32.9264	37.6337	32.7467	VSTM1
ENSG00000100364	1097.09	0.6186	0.160231	3.86066	0.00011308	0.00335412	830.342	967.195	797.231	1325.29	1469.06	1193.44	KIAA0930
ENSG00000127528	176.925	-0.918662	0.23803	-3.85943	0.000113651	0.00336347	234.175	277.839	181.954	107.011	122.309	138.264	KLF2
ENSG00000162511	1362.73	0.966009	0.250318	3.85913	0.000113791	0.00336347	606.429	855.36	1307.33	1817.36	1856.15	1733.76	LAPTM5
ENSG00000142156	4495.45	-0.82626	0.214145	-3.85842	0.000114123	0.00336742	3967.91	6194.59	7083.58	3352.09	3339.99	3034.53	COL6A1
ENSG00000154188	103.123	-1.07748	0.279328	-3.8574	0.000114601	0.00337568	149.275	117.951	153.556	86.8892	53.7624	57.3067	ANGPT1
ENSG00000063660	821.692	-0.873393	0.226608	-3.8542	0.000116111	0.00341422	872.325	1320.17	994.961	594.505	704.287	443.9	GPC1
ENSG00000105393	3028.24	-0.513238	0.133329	-3.84941	0.000118403	0.00347561	3384.81	3474.74	3824.18	2334.12	2553.71	2597.91	BABAM1
ENSG00000143786	360.387	-0.827533	0.215078	-3.8476	0.000119282	0.00349537	394.645	406.274	581.621	261.582	288.973	229.227	CNIH3
ENSG00000179855	188.612	-0.797072	0.207364	-3.84382	0.000121132	0.00354347	223.912	244.638	249.266	152.742	146.502	114.613	GIPC3
ENSG00000163032	86.7313	-1.04603	0.272218	-3.84263	0.000121724	0.00355468	96.0957	114.456	139.884	57.6212	60.4827	51.849	VSNL1
ENSG00000170955	1415.77	-0.580632	0.151318	-3.83716	0.000124468	0.00362856	1605.64	1825.18	1658.62	1197.24	1211	996.955	CAVIN3
ENSG00000160182	148.684	-1.68042	0.438193	-3.83488	0.000125624	0.00365601	70.9056	290.071	318.682	69.5113	81.9876	60.9453	TFF1
ENSG00000105401	6138.88	-0.598931	0.156215	-3.83403	0.000126061	0.00366017	7556.11	8295.86	6332.62	5185.91	4986.46	4476.29	CDC37
ENSG00000274307	30.2638	-1.56645	0.408594	-3.83376	0.000126198	0.00366017	39.1847	52.4225	44.1737	16.4632	14.7847	14.5541	NA
ENSG00000139209	702.556	-0.799549	0.208597	-3.83298	0.000126602	0.00366563	800.487	914.773	963.408	664.016	428.755	443.9	SLC38A4
ENSG00000072958	4540.69	-0.587648	0.153414	-3.83047	0.000127897	0.00369682	5333.78	6076.64	4947.46	3950.26	3712.29	3223.73	AP1M1
ENSG00000136531	50.9546	-1.27288	0.332451	-3.82877	0.000128788	0.00371626	75.5704	66.4018	73.6229	32.0118	36.2896	21.8311	SCN2A
ENSG00000123154	371.723	-0.700773	0.183084	-3.82761	0.000129396	0.00372748	485.143	479.666	415.444	316.46	291.661	241.962	WDR83
ENSG00000185567	5169.84	-0.793189	0.207402	-3.82441	0.000131084	0.00376972	6283.54	7052.57	6331.57	4479.82	4216.31	2655.21	AHNAK2
ENSG00000079308	68.6985	-1.65865	0.43471	-3.81552	0.000135898	0.00390155	164.202	101.35	47.329	39.3288	33.6015	26.3793	TNS1
ENSG00000115828	34.6888	-1.62327	0.425574	-3.8143	0.000136571	0.00391427	40.1176	60.2859	55.7431	12.8047	25.5371	13.6445	QPCT
ENSG00000041802	2685.52	-0.613937	0.161349	-3.80503	0.000141787	0.00405691	3630.18	3334.94	2779.79	2313.08	2130.33	1924.78	LSG1
ENSG00000146072	4042.32	0.569982	0.149989	3.80016	0.0001446	0.00413046	2812.9	3555.12	3394.02	5126.46	4837.27	4528.14	TNFRSF21
ENSG00000104980	796.379	-0.621479	0.163563	-3.79962	0.000144917	0.00413256	1002.01	1070.29	822.473	599.993	658.589	624.916	TIMM44
ENSG00000259848	140.494	-0.893765	0.235391	-3.79695	0.00014649	0.00417042	181.929	200.079	167.229	114.328	76.6114	102.788	LOC442028
ENSG00000163156	682.212	-0.687141	0.181006	-3.79622	0.000146917	0.00417559	774.363	748.768	1002.32	472.86	525.527	569.429	SCNM1
ENSG00000163156	682.212	-0.687141	0.181006	-3.79622	0.000146917	0.00417559	774.363	748.768	1002.32	472.86	525.527	569.429	TNFAIP8L2-SCNM1
ENSG00000160785	960.683	-0.587503	0.154801	-3.79521	0.000147518	0.00418567	1130.76	1185.62	1144.31	858.831	774.178	670.398	SLC25A44
ENSG00000007392	1096.73	-0.592974	0.156282	-3.79425	0.000148092	0.00419495	1439.57	1372.6	1145.36	917.367	815.844	889.619	LUC7L
ENSG00000166920	115.106	1.69465	0.446693	3.79376	0.000148382	0.00419617	32.6539	27.085	104.124	152.742	138.438	235.594	C15orf48
ENSG00000127884	2627.57	0.515951	0.136129	3.79017	0.000150544	0.00424845	1979.76	2240.19	2268.64	2987.16	2995.91	3293.77	ECHS1
ENSG00000169083	370.907	-0.752012	0.198427	-3.78986	0.000150731	0.00424845	467.417	474.424	455.41	344.813	245.963	237.414	AR
ENSG00000084734	42.4798	-1.73462	0.457844	-3.78867	0.000151458	0.00426188	48.5143	40.1906	107.279	17.3778	21.5049	20.0119	GCKR
ENSG00000169432	271.922	-1.04442	0.275757	-3.78748	0.000152186	0.00427529	439.428	348.61	310.268	230.485	190.856	111.885	SCN9A
ENSG00000227008	490.425	0.932365	0.246279	3.78581	0.000153208	0.00429689	322.807	249.007	440.686	512.189	646.493	771.367	NA
ENSG00000162711	225.457	-0.713897	0.188738	-3.78247	0.000155277	0.00434775	291.086	250.754	298.699	160.059	172.04	180.107	NLRP3
ENSG00000157895	992.677	-0.588753	0.155679	-3.78185	0.000155667	0.0043515	1248.31	1294.84	1033.88	833.221	786.275	759.542	C12orf43
ENSG00000130299	872.378	-0.667229	0.176527	-3.77976	0.000156977	0.00438093	1097.17	1210.96	902.407	712.491	719.072	592.17	GTPBP3
ENSG00000238279	141.604	-0.932805	0.247177	-3.77383	0.00016076	0.00447914	169.8	223.669	163.022	102.438	111.557	79.1379	NA
ENSG00000104880	3702.03	-0.627226	0.166248	-3.77284	0.0001614	0.00448962	4840.24	4736.37	3905.17	3161.85	3100.74	2467.83	ARHGEF18
ENSG00000151849	1015.31	0.552739	0.146565	3.7713	0.000162402	0.00451011	791.157	906.909	770.937	1146.94	1204.28	1271.66	CENPJ
ENSG00000188404	47.4576	-1.41297	0.374789	-3.77004	0.000163224	0.00452555	55.0451	58.5385	93.6063	31.0972	25.5371	20.9215	SELL
ENSG00000171862	4033.03	0.537963	0.142756	3.7684	0.000164296	0.00454784	3197.28	3597.93	3072.18	4454.21	5231.08	4645.49	PTEN
ENSG00000154027	165.104	-0.978064	0.259599	-3.76759	0.000164831	0.00455524	179.13	185.226	292.388	106.096	124.998	102.788	AK5
ENSG00000266086	108.037	0.890521	0.236389	3.76718	0.0001651	0.00455525	76.5034	70.7704	79.9335	123.474	143.814	153.728	NA
ENSG00000108379	231.981	0.70251	0.186617	3.76445	0.000166917	0.00459576	178.197	178.236	172.488	258.838	321.23	282.895	WNT3
ENSG00000108379	231.981	0.70251	0.186617	3.76445	0.000166917	0.00459576	178.197	178.236	172.488	258.838	321.23	282.895	LOC101929777
ENSG00000232480	91.4545	1.08299	0.287711	3.76416	0.000167109	0.00459576	68.1067	41.0643	67.3124	112.499	116.933	142.812	TGFB2-AS1
ENSG00000162981	122.545	-0.922069	0.244998	-3.76358	0.000167501	0.00459911	160.47	181.731	139.884	84.1453	69.8911	99.1498	LRATD1
ENSG00000114739	1087.86	0.634644	0.168659	3.76287	0.000167973	0.00460462	763.168	937.489	856.129	1137.79	1350.78	1481.79	ACVR2B
ENSG00000130803	1554.28	-0.633324	0.168385	-3.76116	0.000169128	0.00462138	2185.01	1830.42	1654.41	1338.09	1227.13	1090.65	ZNF317
ENSG00000268119	133.957	-0.798229	0.212226	-3.76122	0.000169086	0.00462138	173.532	166.878	170.384	96.0354	91.396	105.517	LOC105372321
ENSG00000268854	30.858	1.47044	0.391307	3.75776	0.000171442	0.00467708	15.8605	17.4742	15.7763	44.8165	43.0099	48.2104	NA
ENSG00000089902	2701.35	-0.548363	0.146103	-3.75325	0.000174555	0.00475437	3200.08	3498.33	2927.04	2376.19	2198.88	2007.56	RCOR1
ENSG00000149212	271.328	0.93996	0.251256	3.74104	0.000183259	0.00498069	138.079	162.51	257.68	324.691	388.433	356.575	SESN3
ENSG00000249550	17.873	-2.08994	0.558691	-3.74078	0.00018345	0.00498069	23.3242	34.0746	29.4492	4.57311	6.7203	9.09631	LINC01234
ENSG00000141012	332.878	-0.674583	0.180379	-3.7398	0.000184163	0.00499209	377.852	463.939	385.994	277.131	254.027	238.323	GALNS
ENSG00000177548	211.57	-0.936762	0.250552	-3.7388	0.000184903	0.00500416	317.209	311.914	205.092	178.351	127.686	129.168	RABEP2
ENSG00000108342	23.1282	2.36477	0.63259	3.73824	0.000185316	0.00500737	4.66484	3.49483	14.7246	19.2071	43.0099	53.6682	CSF3
ENSG00000167967	560.997	-0.618461	0.165505	-3.7368	0.000186374	0.00502796	747.307	694.598	596.346	475.604	432.787	419.34	E4F1
ENSG00000143093	1251.97	-0.571872	0.153299	-3.73042	0.000191159	0.00514888	1633.63	1528.12	1328.37	1072.85	1022.83	926.004	STRIP1
ENSG00000232949	25.5756	1.74532	0.468204	3.72768	0.000193252	0.005197	6.53078	13.9793	14.7246	33.841	44.354	40.0238	NA
ENSG00000164983	1548.26	0.501953	0.134731	3.7256	0.000194852	0.00523175	1213.79	1276.49	1354.66	1709.43	1841.36	1893.85	TMEM65
ENSG00000101670	1053.45	1.33326	0.357938	3.72484	0.000195437	0.00523918	340.533	401.032	1054.91	1149.68	1693.51	1681	LIPG
ENSG00000133597	682.472	0.522614	0.140351	3.72363	0.00019638	0.00525618	566.312	567.91	545.861	821.331	826.597	766.819	ADCK2
ENSG00000224383	31.8704	-1.61596	0.434074	-3.72278	0.000197043	0.00526564	36.3858	51.5488	55.7431	17.3778	20.1609	10.0059	PRR29
ENSG00000130810	1143.04	-0.782147	0.210121	-3.72236	0.000197366	0.00526597	1645.76	1639.08	1051.76	958.525	786.275	776.825	PPAN
ENSG00000274211	970.46	0.505588	0.135877	3.72093	0.000198491	0.00528769	766.9	808.18	830.887	1095.72	1189.49	1131.58	SOCS7
ENSG00000161671	385.853	0.719778	0.193838	3.7133	0.000204573	0.0054412	324.673	311.04	238.749	544.201	448.916	447.538	EMC10
ENSG00000007080	1266.9	-0.515346	0.138834	-3.71197	0.000205655	0.00544441	1441.44	1574.42	1457.73	1099.38	962.347	1066.09	CCDC124
ENSG00000079337	145.132	-0.781294	0.210439	-3.71268	0.000205076	0.00544441	173.532	175.615	201.937	108.84	100.804	110.065	RAPGEF3
ENSG00000197360	67.7305	-1.72853	0.465623	-3.71229	0.00020539	0.00544441	124.085	111.835	76.7782	58.5359	21.5049	13.6445	ZNF98
ENSG00000163412	99.1544	1.17807	0.317407	3.71155	0.000205992	0.00544484	46.6484	70.7704	64.1571	99.6939	190.856	122.8	EIF4E3
ENSG00000185803	2431.3	-0.68776	0.185496	-3.70768	0.000209163	0.00552009	3367.08	3102.54	2530.52	2199.67	1825.23	1562.75	SLC52A2
ENSG00000197358	1225.89	0.971374	0.262038	3.707	0.000209727	0.00552639	551.384	975.058	957.098	1231.08	2106.14	1534.55	BNIP3P1
ENSG00000160145	98.5922	-1.04807	0.282759	-3.70656	0.000210089	0.00552737	133.414	118.824	146.194	78.6576	69.8911	44.5719	KALRN
ENSG00000163159	933.699	-0.561357	0.151473	-3.70599	0.000210563	0.00553126	1001.07	1106.99	1231.61	721.637	751.329	789.56	VPS72
ENSG00000160877	3418.81	-0.767237	0.207117	-3.70437	0.000211915	0.0055582	4443.73	4899.76	3577.02	3053.93	2618.23	1920.23	NACC1
ENSG00000079805	2504.85	-0.599433	0.161996	-3.70029	0.000215352	0.00563094	2984.56	3262.43	2805.03	2129.24	2181.41	1666.44	DNM2
ENSG00000130396	3962.43	0.497945	0.134557	3.70062	0.000215074	0.00563094	3305.51	3479.98	3069.02	4633.48	4964.96	4321.66	AFDN
ENSG00000198715	827.541	-0.602103	0.162784	-3.69879	0.000216627	0.00564848	878.856	998.649	1114.86	641.151	717.728	614.001	GLMP
ENSG00000279232	132.653	-0.907996	0.245489	-3.69872	0.000216687	0.00564848	169.8	156.394	194.575	107.926	69.8911	97.3305	NA
ENSG00000123146	4660.69	-0.59122	0.159968	-3.69587	0.000219134	0.00569482	5525.04	5956.07	5327.14	4385.62	3483.8	3286.5	ADGRE5
ENSG00000143553	493.64	-0.628368	0.170002	-3.69623	0.000218824	0.00569482	566.312	626.449	603.708	359.447	450.26	355.666	SNAPIN
ENSG00000131187	101.855	-0.871658	0.235903	-3.69498	0.000219905	0.00570612	142.744	128.435	124.107	75.9137	69.8911	70.0416	F12
ENSG00000167191	493.842	-0.844944	0.228746	-3.69381	0.000220915	0.0057236	690.396	695.472	517.464	449.08	341.391	269.251	GPRC5B
ENSG00000157654	1283.42	0.508022	0.137551	3.69332	0.000221346	0.00572602	981.482	1132.33	1065.43	1565.83	1494.59	1460.87	PALM2AKAP2
ENSG00000144218	775.957	-0.680161	0.184323	-3.69006	0.000224205	0.00579116	1035.59	903.414	927.649	708.833	595.418	484.833	AFF3
ENSG00000120896	587.704	-0.684641	0.185581	-3.68918	0.00022498	0.00579357	658.675	840.507	673.124	468.287	502.678	382.955	SORBS3
ENSG00000140479	117.744	-0.907184	0.245893	-3.68934	0.000224834	0.00579357	125.951	177.363	157.763	90.5477	76.6114	78.2283	PCSK6
ENSG00000163947	422.995	0.677681	0.183755	3.68797	0.000226052	0.00579562	313.477	300.556	361.804	444.507	590.042	527.586	ARHGEF3
ENSG00000197763	412.494	0.793222	0.215049	3.68857	0.000225522	0.00579562	325.606	345.988	232.438	479.262	622.299	469.37	TXNRD3
ENSG00000272620	655.727	-0.758622	0.205704	-3.68793	0.000226083	0.00579562	973.086	834.391	664.71	557.005	504.022	401.147	AFAP1-AS1
ENSG00000106571	372.043	0.84625	0.229636	3.68517	0.000228549	0.00585004	308.812	243.765	246.111	616.456	372.304	444.81	GLI3
ENSG00000189184	156.148	-1.13982	0.309509	-3.68266	0.00023081	0.00589902	146.476	190.468	308.164	120.73	87.3639	83.686	PCDH18
ENSG00000141458	7760.85	0.951665	0.25862	3.67979	0.000233431	0.0059481	4481.98	3743.84	7645.21	8263.62	11014.6	11415.9	NPC1
ENSG00000157111	280.517	-0.874997	0.237774	-3.67995	0.000233282	0.0059481	355.461	286.576	448.048	242.375	181.448	169.191	TMEM171
ENSG00000090376	272.441	-0.692149	0.188125	-3.67919	0.000233975	0.00595305	308.812	325.893	375.477	231.4	202.953	190.113	IRAK3
ENSG00000178531	39.7765	-1.35984	0.369653	-3.6787	0.000234426	0.00595561	60.6429	57.6647	53.6396	29.2679	20.1609	17.283	CTXN1
ENSG00000136231	2359.02	-0.759798	0.206593	-3.67776	0.000235291	0.00596867	2166.35	2966.24	3766.34	1679.25	1787.6	1788.33	IGF2BP3
ENSG00000154914	144.285	0.870956	0.237127	3.67295	0.000239766	0.00607312	101.694	119.698	84.1405	160.974	188.168	211.034	USP43
ENSG00000168282	2693.62	-0.559761	0.152428	-3.67231	0.00024037	0.00607937	3311.1	2977.6	3341.43	2492.35	2067.16	1972.08	MGAT2
ENSG00000099795	1289.8	-0.635372	0.173101	-3.67052	0.000242059	0.00611299	1445.17	1439	1825.85	1045.41	873.639	1109.75	NDUFB7
ENSG00000085872	1493.1	-0.689756	0.187971	-3.66948	0.000243041	0.00612268	2077.72	1957.11	1495.6	1337.18	1065.84	1025.15	CHERP
ENSG00000157303	170.112	0.967503	0.263671	3.66935	0.000243164	0.00612268	87.699	109.214	148.298	182.01	271.5	221.95	SUSD3
ENSG00000158555	188.782	0.77409	0.211064	3.66757	0.000244871	0.00615655	119.42	141.541	156.712	241.46	263.436	210.125	GDPD5
ENSG00000158805	385.456	-0.650975	0.177516	-3.66714	0.000245282	0.00615776	506.602	494.519	411.237	322.862	306.446	271.07	ZNF276
ENSG00000213626	164.863	-1.08328	0.295442	-3.66664	0.000245761	0.0061607	203.387	173.868	295.543	142.681	92.7401	80.9572	LBH
ENSG00000214389	1841.67	0.935305	0.255169	3.66543	0.000246925	0.00618076	995.477	1115.73	1683.86	1789.92	2310.44	3154.6	RPS3AP26
ENSG00000205269	856.718	0.739135	0.20181	3.66254	0.000249728	0.00624172	510.333	642.176	773.041	913.708	1220.41	1080.64	TMEM170B
ENSG00000131374	2276.21	0.606022	0.165509	3.66157	0.000250672	0.00624696	1545	1778	2091.94	2544.48	3002.63	2695.24	TBC1D5
ENSG00000198814	143.483	0.849869	0.232093	3.66176	0.000250492	0.00624696	88.632	96.1079	123.055	168.291	177.416	207.396	GK
ENSG00000079999	2585.94	-0.891277	0.243793	-3.65588	0.000256302	0.00635002	4041.62	3689.67	2349.62	2319.48	1665.29	1449.95	KEAP1
ENSG00000147050	897.943	0.486067	0.132953	3.65594	0.000256246	0.00635002	741.71	752.263	749.902	1014.32	1077.94	1051.53	KDM6A
ENSG00000169895	2000.52	0.52876	0.144628	3.65601	0.000256173	0.00635002	1528.2	1746.54	1638.64	2121.01	2438.12	2530.59	SYAP1
ENSG00000279673	32.9735	-1.51353	0.413917	-3.65661	0.000255569	0.00635002	36.3858	50.6751	59.9501	17.3778	13.4406	20.0119	NA
ENSG00000163545	132.526	0.942864	0.258067	3.65357	0.00025862	0.00639813	110.09	65.5281	96.7615	191.156	176.072	155.547	NUAK2
ENSG00000125656	1238.61	-0.47488	0.130023	-3.65229	0.000259916	0.00642083	1378.93	1488.8	1454.58	1039.01	1016.11	1054.26	CLPP
ENSG00000257225	58.1647	-1.44131	0.395086	-3.64809	0.000264194	0.00651705	101.694	50.6751	102.02	32.0118	41.6658	20.9215	NA
ENSG00000047056	628.112	-0.668611	0.183374	-3.64616	0.000266184	0.00655662	876.057	795.948	641.571	546.03	456.98	452.087	WDR37
ENSG00000104957	593.663	-0.734248	0.20154	-3.64319	0.000269283	0.00662336	629.753	676.25	919.235	395.117	439.507	502.116	CCDC130
ENSG00000279198	581.301	-0.613235	0.16843	-3.64088	0.000271704	0.00667325	659.608	715.567	732.022	440.848	532.248	407.515	NA
ENSG00000141448	520.276	-0.571296	0.156974	-3.63943	0.000273247	0.00670146	635.351	663.145	566.896	438.104	423.379	394.78	GATA6
ENSG00000257588	36.406	-1.74985	0.480971	-3.63816	0.000274596	0.00672483	35.4528	48.9277	84.1405	23.7802	16.1287	10.0059	LOC101927318
ENSG00000001561	1348.69	0.724574	0.199222	3.63702	0.000275807	0.00673508	812.615	999.522	1238.97	1415.84	1779.53	1845.64	ENPP4
ENSG00000105655	81.5011	-1.03069	0.283373	-3.63724	0.000275578	0.00673508	99.8276	103.098	125.159	62.1944	57.7946	40.9334	ISYNA1
ENSG00000086712	1205.3	0.535162	0.147283	3.63357	0.000279528	0.00680741	994.544	1040.59	918.183	1399.37	1311.8	1567.29	TXLNG
ENSG00000133134	60.1493	1.43961	0.396201	3.63353	0.00027957	0.00680741	22.3912	22.7164	52.5878	65.8528	92.7401	104.608	BEX2
ENSG00000258976	20.0279	2.00415	0.551708	3.63263	0.000280548	0.00682146	9.32968	6.11596	8.41405	19.2071	44.354	32.7467	NA
ENSG00000227745	381.563	0.84632	0.233015	3.63204	0.000281186	0.0068272	264.963	195.711	358.649	475.604	465.045	529.405	NA
ENSG00000164283	70.7508	-1.54601	0.425957	-3.6295	0.000283971	0.00686539	143.677	90.8657	80.9852	14.634	47.0421	47.3008	ESM1
ENSG00000185442	368.698	-0.901307	0.248309	-3.62978	0.000283666	0.00686539	354.528	431.612	654.192	236.887	293.005	241.962	FAM174B
ENSG00000187838	55.3262	-1.20041	0.330735	-3.62953	0.000283941	0.00686539	75.5704	89.1182	66.2606	24.6948	36.2896	40.0238	PLSCR3
ENSG00000213339	379.463	-0.583109	0.160752	-3.62738	0.000286311	0.00691213	478.613	461.318	424.909	289.021	311.822	311.094	QTRT1
ENSG00000090674	348.716	-0.688191	0.189778	-3.62629	0.000287527	0.00692318	451.557	474.424	364.959	299.082	259.403	242.871	MCOLN1
ENSG00000105583	2936.15	-0.550897	0.15192	-3.62624	0.000287583	0.00692318	3106.78	3322.71	4040.85	2332.29	2424.68	2389.6	WDR83OS
ENSG00000106028	580.557	0.531709	0.146681	3.62494	0.000289031	0.00694819	453.422	488.403	482.756	663.102	670.686	724.976	SSBP1
ENSG00000120910	472.594	-0.576842	0.159156	-3.62439	0.000289646	0.00695314	561.647	530.341	605.811	353.044	379.025	405.695	PPP3CC
ENSG00000105974	15172.8	-0.55063	0.151992	-3.62275	0.000291489	0.00697902	18491.4	20273.5	15335.7	12934.6	12025.3	11976.2	CAV1
ENSG00000169891	456.817	0.790135	0.218107	3.6227	0.000291545	0.00697902	274.293	304.924	424.909	530.481	681.438	524.857	REPS2
ENSG00000164885	410.367	-0.6451	0.178465	-3.61472	0.000300678	0.00717742	444.093	490.15	569	337.496	287.629	333.835	CDK5
ENSG00000198589	4053.05	0.502921	0.139127	3.61482	0.000300553	0.00717742	3229	3446.78	3384.55	5052.38	4998.56	4207.04	LRBA
ENSG00000160714	1768.72	-0.462389	0.127946	-3.61395	0.000301563	0.00717837	1963.9	2148.45	2037.25	1474.37	1455.62	1532.73	UBE2Q1
ENSG00000176171	2070.73	0.884511	0.244727	3.61428	0.000301189	0.00717837	1095.3	1661.79	1607.08	2063.39	3623.58	2373.23	BNIP3
ENSG00000119514	149.39	1.07929	0.298883	3.61107	0.000304936	0.00724853	57.844	103.971	126.211	164.632	224.458	219.221	GALNT12
ENSG00000129103	3361.21	0.532264	0.147482	3.609	0.000307382	0.00729647	2563.8	2802.86	2876.55	3530.44	4436.74	3956.89	SUMF2
ENSG00000135709	590.279	-0.745875	0.206749	-3.60764	0.000308994	0.00730912	723.05	761	734.126	535.969	463.7	323.829	KIAA0513
ENSG00000142459	1044.48	-0.631067	0.174947	-3.6072	0.000309523	0.00730912	1148.48	1346.38	1312.59	927.428	858.854	673.127	EVI5L
ENSG00000143842	675.21	-0.700241	0.194129	-3.6071	0.000309635	0.00730912	709.056	956.711	840.353	519.506	598.106	427.527	SOX13
ENSG00000243317	710.672	0.801607	0.222182	3.60788	0.00030871	0.00730912	395.578	501.509	658.399	811.271	823.908	1073.36	STMP1
ENSG00000114779	558.817	0.664242	0.184434	3.60153	0.000316355	0.00745738	375.986	408.895	512.205	615.541	758.049	682.223	ABHD14B
ENSG00000130734	977.544	-0.51043	0.141778	-3.60021	0.000317958	0.00748478	1172.74	1158.54	1114.86	874.379	797.027	747.717	ATG4D
ENSG00000140691	291.959	-0.857464	0.238265	-3.59879	0.000319704	0.00751547	432.897	424.622	271.353	245.119	192.2	185.565	ARMC5
ENSG00000145555	6334.39	-0.631038	0.175393	-3.59785	0.000320864	0.00753233	8015.13	8727.47	6350.5	5427.37	5201.51	4284.36	MYO10
ENSG00000278828	4209.85	0.702206	0.195201	3.59735	0.000321472	0.00753619	3157.16	3952.66	2504.23	5627.67	5452.85	4564.53	H3C10
ENSG00000212907	759.833	0.823265	0.229264	3.59091	0.000329529	0.00771443	561.647	460.444	625.795	1103.04	677.406	1130.67	ND4L
ENSG00000250072	179.251	-0.934309	0.260255	-3.58998	0.000330701	0.00773121	166.068	281.334	257.68	107.011	145.158	118.252	SH3TC2-DT
ENSG00000126759	189.123	1.20314	0.335202	3.58931	0.000331555	0.00774054	58.777	147.657	136.728	238.717	342.735	210.125	CFP
ENSG00000097046	1402.53	-0.577953	0.161127	-3.58695	0.000334574	0.00778962	1597.24	1657.42	1786.93	1167.97	947.562	1258.02	CDC7
ENSG00000130707	76.17	1.37978	0.384633	3.58727	0.000334161	0.00778962	29.855	48.054	48.3808	68.5967	169.351	92.7824	ASS1
ENSG00000228986	103.275	0.912294	0.254485	3.58486	0.000337255	0.0078413	62.5089	70.7704	82.037	116.157	131.718	156.457	NA
ENSG00000183762	234.763	0.752312	0.210068	3.58128	0.000341921	0.00792945	163.269	193.963	166.177	257.924	356.176	271.07	KREMEN1
ENSG00000218839	29.6775	-2.29007	0.639465	-3.58123	0.00034198	0.00792945	40.1176	34.0746	74.6747	16.4632	0	12.7348	FAM138C
ENSG00000011451	800.549	-0.852684	0.238164	-3.58024	0.000343274	0.00794863	1197.93	1102.62	789.869	675.906	630.364	406.605	WIZ
ENSG00000279088	85.6115	1.02641	0.286752	3.57942	0.000344351	0.00796271	55.9781	48.9277	64.1571	85.9746	130.374	128.258	NA
ENSG00000162430	898.882	0.558857	0.156242	3.57688	0.000347725	0.00802981	730.514	751.389	698.366	1180.78	1100.78	931.462	SELENON
ENSG00000081721	871.926	-0.597956	0.167244	-3.57536	0.000349745	0.00806046	1113.96	1152.42	883.475	743.588	686.814	651.296	DUSP12
ENSG00000175213	319.74	-0.752876	0.210585	-3.57517	0.000350001	0.00806046	484.21	391.421	328.148	267.07	236.554	211.034	ZNF408
ENSG00000112419	5245.06	-0.581616	0.162966	-3.56894	0.000358425	0.00824329	6314.33	7158.29	5390.25	4220.07	4606.09	3781.34	PHACTR2
ENSG00000197150	624.001	-0.502949	0.140958	-3.56807	0.000359623	0.00825966	724.916	747.021	723.608	518.591	498.646	531.224	ABCB8
ENSG00000173706	8221.09	0.60295	0.169059	3.56652	0.000361758	0.00829749	5852.51	6878.71	6852.19	11634.9	9760.56	8347.68	HEG1
ENSG00000230002	74.5197	1.06977	0.300164	3.56396	0.0003653	0.00836745	51.3132	35.822	57.8466	97.8647	86.0198	118.252	ALMS1-IT1
ENSG00000169242	104.514	1.38814	0.390084	3.55857	0.000372882	0.00852961	41.9836	41.0643	90.451	88.7184	202.953	161.914	EFNA1
ENSG00000130311	2416.57	-0.515052	0.144957	-3.55314	0.000380657	0.00869576	2616.04	2991.58	2922.83	2190.52	1960.98	1817.44	DDA1
ENSG00000167487	356.978	-0.711342	0.20038	-3.54997	0.000385272	0.00877759	448.758	445.591	436.479	339.325	235.21	236.504	KLHL26
ENSG00000198890	685.094	-0.769691	0.216807	-3.55013	0.000385047	0.00877759	896.582	1057.19	636.312	554.261	526.871	439.352	PRMT6
ENSG00000006015	296.562	-0.734591	0.207004	-3.54868	0.000387165	0.00879907	349.863	439.475	320.786	230.485	248.651	190.113	REX1BD
ENSG00000100353	7451.92	0.559533	0.157676	3.54862	0.00038725	0.00879907	5680.84	5693.96	6699.69	7677.34	9037.46	9922.25	EIF3D
ENSG00000172201	92.5496	-1.14872	0.323941	-3.54609	0.000391	0.00886348	109.157	96.1079	176.695	48.475	73.9233	50.9393	ID4
ENSG00000278540	4259.63	0.538075	0.151741	3.546	0.000391128	0.00886348	3367.08	3525.41	3530.74	5777.67	4982.43	4374.42	ACACA
ENSG00000184281	867.213	-0.760659	0.214616	-3.54427	0.000393702	0.00890993	1276.3	1107.86	888.734	812.185	552.408	565.79	TSSC4
ENSG00000129925	1051.9	-0.643983	0.181727	-3.54368	0.000394587	0.00891809	1323.88	1313.18	1210.57	942.062	877.671	644.019	PGAP6
ENSG00000065882	1752.55	0.469896	0.132657	3.54218	0.000396836	0.00895701	1455.43	1533.36	1418.82	1974.67	2180.06	1952.98	TBC1D1
ENSG00000116678	265.025	1.11645	0.315403	3.53977	0.000400482	0.00902732	125.018	142.414	234.542	222.253	452.948	412.972	LEPR
ENSG00000131351	761.503	-0.586707	0.165799	-3.53867	0.000402156	0.00905303	961.89	987.29	794.076	672.248	563.161	590.35	HAUS8
ENSG00000137449	684.671	-0.516754	0.146215	-3.53421	0.000408994	0.00919479	825.677	785.464	806.697	600.907	569.881	519.399	CPEB2
ENSG00000197943	110.957	0.927008	0.262344	3.53356	0.00041	0.00920522	85.8331	79.5075	63.1054	124.389	180.104	132.806	PLCG2
ENSG00000002586	1444.04	0.535466	0.15156	3.53304	0.000410806	0.00921115	1053.32	1204.84	1278.94	1550.29	1787.6	1789.24	CD99
ENSG00000144935	405.012	0.847761	0.239988	3.53252	0.000411618	0.0092172	212.717	270.85	384.943	443.592	537.624	580.345	TRPC1
ENSG00000100307	253.224	0.964156	0.273098	3.53044	0.000414867	0.0092713	108.224	181.731	225.076	277.131	364.24	362.943	CBX7
ENSG00000149257	2915.78	-0.614316	0.174013	-3.53028	0.000415125	0.0092713	3660.03	3327.08	3592.8	2313.08	2737.85	1863.83	SERPINH1
ENSG00000188868	196.581	-0.67511	0.191335	-3.52841	0.000418058	0.00932456	227.644	250.754	246.111	151.827	163.975	139.174	ZNF563
ENSG00000104979	1670.42	-0.592213	0.167971	-3.52568	0.000422391	0.00939654	1838.88	1803.33	2384.33	1257.61	1292.99	1445.4	C19orf53
ENSG00000164924	45501.8	0.477557	0.135442	3.52592	0.000422019	0.00939654	34653.2	39553.6	39909.9	49426.2	52660.2	56807.4	YWHAZ
ENSG00000141698	1521.83	0.458652	0.13017	3.52349	0.000425909	0.00946241	1252.04	1286.97	1306.28	1659.13	1837.33	1789.24	NT5C3B
ENSG00000100129	7317.96	0.48978	0.139034	3.52274	0.000427105	0.00946911	5841.31	6311.67	6108.6	7573.08	9257.88	8815.23	EIF3L
ENSG00000163605	4688.88	0.481875	0.136804	3.52236	0.000427719	0.00946911	3703.88	4314.37	3720.06	5148.41	5555	5691.56	PPP4R2
ENSG00000254536	233.379	0.907852	0.257747	3.52226	0.000427882	0.00946911	180.996	199.205	106.227	288.106	275.532	350.208	NA
ENSG00000160789	14233.9	-0.575485	0.163411	-3.5217	0.000428789	0.00947026	15295.1	20035.9	15775.3	11963.3	12115.4	10218.8	LMNA
ENSG00000183128	104	-1.05393	0.299281	-3.52154	0.000429048	0.00947026	104.492	164.257	151.453	72.2552	83.3317	48.2104	CALHM3
ENSG00000163481	535.886	-0.641074	0.182078	-3.52088	0.000430121	0.00948163	664.273	712.072	582.673	486.579	408.594	361.123	RNF25
ENSG00000105656	905.357	-0.648237	0.184256	-3.51814	0.000434578	0.00955188	1212.86	1185.62	917.131	794.807	717.728	603.995	ELL
ENSG00000131149	593.135	0.572521	0.162754	3.5177	0.0004353	0.00955188	492.607	454.328	483.808	779.259	731.168	617.639	GSE1
ENSG00000164896	1000.89	-0.550887	0.156626	-3.5172	0.000436118	0.00955188	1158.75	1330.66	1078.05	798.466	881.703	757.723	FASTK
ENSG00000174791	601.695	-0.817146	0.232295	-3.51771	0.000435285	0.00955188	877.923	901.667	522.723	473.775	452.948	381.135	RIN1
ENSG00000189283	56.2204	1.17701	0.334625	3.5174	0.000435801	0.00955188	27.989	35.822	39.9667	64.9382	68.547	100.059	FHIT
ENSG00000059804	1124	1.07379	0.305552	3.51425	0.000441005	0.00964648	604.563	720.809	845.612	992.366	2435.44	1145.23	SLC2A3
ENSG00000111737	2379.41	-0.585228	0.166682	-3.51106	0.000446331	0.00975044	3050.81	3060.6	2454.8	2151.19	1881.68	1677.36	RAB35
ENSG00000270157	92.1482	0.97152	0.276731	3.51071	0.000446916	0.0097507	60.6429	72.5178	52.5878	107.926	151.879	107.336	NA
ENSG00000008018	3559.11	0.565853	0.161525	3.50319	0.000459724	0.0100173	2636.57	2906.83	3066.92	3674.95	4143.74	4925.65	PSMB1
ENSG00000272622	113.391	0.933262	0.266487	3.5021	0.000461608	0.0100454	87.699	87.3708	57.8466	124.389	172.04	150.999	NA
ENSG00000197381	347.68	-0.721757	0.206552	-3.49431	0.00047529	0.01033	486.076	466.56	346.028	301.826	249.995	235.594	ADARB1
ENSG00000115935	527.205	0.688344	0.197039	3.49345	0.000476829	0.0103502	322.807	390.548	498.532	610.053	657.245	684.042	WIPF1
ENSG00000006757	218.585	0.847106	0.242534	3.49273	0.000478113	0.0103648	131.548	145.036	192.471	222.253	280.908	339.292	PNPLA4
ENSG00000006652	2345.8	-0.487697	0.139792	-3.48872	0.000485335	0.010508	2989.23	2677.92	2549.46	1956.38	1830.61	2071.23	IFRD1
ENSG00000101298	213.698	-0.900118	0.25826	-3.48532	0.000491555	0.0105887	278.024	302.303	254.525	199.388	145.158	102.788	SNPH
ENSG00000126778	1172.2	-0.666333	0.19115	-3.48593	0.000490438	0.0105887	1147.55	1501.03	1665.98	782.003	928.745	1007.87	SIX1
ENSG00000165644	138.158	0.808795	0.232016	3.48595	0.000490401	0.0105887	91.4309	89.1182	120.952	156.401	185.48	185.565	COMTD1
ENSG00000235027	174.94	-1.30005	0.373004	-3.48535	0.000491492	0.0105887	265.896	345.115	134.625	124.389	122.309	57.3067	NA
ENSG00000175591	186.852	-1.12259	0.32218	-3.48436	0.00049332	0.0106132	305.081	261.239	202.989	182.925	80.6436	88.2342	P2RY2
ENSG00000105137	2675.59	-0.752033	0.215924	-3.48286	0.00049609	0.0106593	3918.47	3598.8	2554.72	2340.52	2081.95	1559.11	SYDE1
ENSG00000109084	2441.74	0.715678	0.205582	3.48124	0.000499104	0.0107106	1566.45	1524.62	2454.8	2992.65	2930.05	3181.89	TMEM97
ENSG00000066056	130.654	-1.05821	0.304054	-3.48034	0.000500773	0.0107328	135.28	141.541	253.473	100.609	76.6114	76.409	TIE1
ENSG00000143373	861.034	-0.57828	0.166244	-3.4785	0.000504224	0.0107932	974.952	1120.09	998.116	761.881	724.448	586.712	ZNF687
ENSG00000073150	24.8942	1.8353	0.527705	3.4779	0.000505367	0.010804	6.53078	11.3582	14.7246	41.158	53.7624	21.8311	PANX2
ENSG00000026025	67234.7	-0.50359	0.144842	-3.47683	0.000507371	0.0108333	74141.1	88154.5	74257.1	51245.4	60508.2	55101.8	VIM
ENSG00000173801	712.398	0.963358	0.277544	3.47101	0.000518497	0.0110569	290.153	501.509	657.347	945.72	1115.57	764.09	JUP
ENSG00000279442	757.426	0.832797	0.240044	3.46935	0.000521712	0.0111116	621.357	366.084	647.882	965.842	811.812	1131.58	NA
ENSG00000139734	3407.16	0.478448	0.137962	3.46796	0.000524432	0.0111555	2943.51	3029.15	2569.44	4050.86	3725.73	4124.27	DIAPH3
ENSG00000069011	799.273	-0.639589	0.184628	-3.4642	0.00053181	0.0112842	950.694	1122.72	845.612	640.236	706.975	529.405	PITX1
ENSG00000115486	2956.64	-0.604034	0.174357	-3.46435	0.000531517	0.0112842	2899.66	3521.04	4279.59	2392.65	2396.46	2250.43	GGCX
ENSG00000100060	51.1846	1.13343	0.3275	3.46086	0.000538444	0.011326	30.7879	32.3272	32.6044	57.6212	87.3639	66.4031	MFNG
ENSG00000112667	438.59	0.661062	0.190968	3.46164	0.000536898	0.011326	328.405	321.525	369.166	430.787	596.762	584.893	DNPH1
ENSG00000118193	3446.23	0.527718	0.15243	3.46204	0.000536099	0.011326	2972.44	3117.39	2378.02	4048.12	4033.52	4127.91	KIF14
ENSG00000143429	319.664	-0.665617	0.192235	-3.46252	0.000535148	0.011326	380.651	353.852	441.737	210.363	259.403	271.98	LSP1P5
ENSG00000145623	3212.56	0.523501	0.151253	3.46109	0.000537985	0.011326	2310.03	2662.19	2935.45	3747.21	4076.53	3543.92	OSMR
ENSG00000186594	399.798	-0.59752	0.172644	-3.461	0.000538171	0.011326	442.227	461.318	540.603	332.923	330.639	291.082	MIR22HG
ENSG00000277117	89.0403	1.04148	0.300923	3.46094	0.000538302	0.011326	50.3803	61.1596	63.1054	150.913	124.998	83.686	LOC102723996
ENSG00000105699	373.19	0.817679	0.236306	3.46026	0.000539663	0.0113376	262.164	349.483	197.73	503.957	522.839	402.966	LSR
ENSG00000100994	12810.5	-0.719927	0.208122	-3.45917	0.000541848	0.0113695	11926.1	17905.8	17993.4	10210.9	10982.3	7844.66	PYGB
ENSG00000015133	1060.99	-0.564963	0.163351	-3.45857	0.000543049	0.0113702	1351.87	1343.76	1103.29	957.61	791.651	817.758	CCDC88C
ENSG00000099331	5227.39	-0.663991	0.191989	-3.45848	0.000543224	0.0113702	6921.69	7062.18	5244.06	4716.71	4147.77	3271.94	MYO9B
ENSG00000257767	178.521	0.744944	0.215441	3.45777	0.000544676	0.0113866	125.951	144.162	129.366	184.754	254.027	232.866	NA
ENSG00000127452	680.304	-0.500411	0.144867	-3.45428	0.000551769	0.0115207	785.559	771.484	835.094	600.907	543	545.779	FBXL12
ENSG00000129250	6615.43	-0.525058	0.152055	-3.45308	0.000554216	0.0115568	8308.08	8122.87	6987.87	6131.63	5143.72	4998.42	KIF1C
ENSG00000183780	297.488	0.670743	0.194262	3.45277	0.000554859	0.0115568	233.242	262.986	191.42	377.739	388.433	331.106	SLC35F3
ENSG00000184990	1292.3	-0.485035	0.140612	-3.44946	0.000561718	0.0116854	1489.02	1496.66	1538.72	1144.19	966.379	1118.85	SIVA1
ENSG00000198060	1104.59	0.65151	0.188983	3.44746	0.000565892	0.0117578	748.24	764.495	1066.48	1275.9	1268.79	1503.62	MARCHF5
ENSG00000038382	8647.66	0.581269	0.168683	3.44594	0.000569085	0.0117871	7950.75	7099.75	5735.23	11394.4	10248.5	9457.43	TRIO
ENSG00000159352	3227.73	-0.405551	0.117695	-3.44579	0.000569383	0.0117871	3675.89	3725.49	3633.82	2781.37	2778.17	2771.65	PSMD4
ENSG00000198855	388.775	-0.674561	0.195754	-3.44596	0.000569044	0.0117871	399.31	460.444	575.31	323.777	280.908	292.901	FICD
ENSG00000253304	355.29	0.555895	0.161457	3.443	0.000575309	0.0118953	284.555	303.177	275.56	437.19	399.186	432.075	TMEM200B
ENSG00000175471	1864.83	0.444273	0.129099	3.44134	0.00057883	0.0119536	1525.4	1563.06	1651.26	2039.61	2205.6	2204.04	MCTP1
ENSG00000228340	113.014	-0.851795	0.247599	-3.44022	0.000581239	0.0119888	162.336	157.267	116.745	87.8038	76.6114	77.3186	MIR646HG
ENSG00000228340	113.014	-0.851795	0.247599	-3.44022	0.000581239	0.0119888	162.336	157.267	116.745	87.8038	76.6114	77.3186	LOC729296
ENSG00000106603	1959.62	0.513714	0.149342	3.43985	0.000582033	0.0119906	1518.87	1556.95	1766.95	2055.16	2481.13	2378.68	COA1
ENSG00000110801	1064.3	-0.548123	0.159436	-3.43789	0.000586266	0.0120486	1378.93	1134.07	1281.04	910.05	762.082	919.637	PSMD9
ENSG00000119698	37.6905	1.42041	0.413163	3.4379	0.00058625	0.0120486	13.9945	20.0953	27.3457	39.3288	69.8911	55.4875	PPP4R4
ENSG00000170577	113.18	-0.954019	0.277863	-3.43341	0.00059604	0.0122347	142.744	168.626	136.728	102.438	71.2351	57.3067	SIX2
ENSG00000227097	1087.68	-0.507943	0.147962	-3.43292	0.000597122	0.0122421	1301.49	1156.79	1372.54	851.514	965.035	878.703	NA
ENSG00000141655	347.566	-0.751386	0.219009	-3.43085	0.000601704	0.0123211	461.819	492.771	352.338	281.704	293.005	203.757	TNFRSF11A
ENSG00000169100	2383.83	0.47315	0.138048	3.42743	0.000609318	0.0124621	1817.42	2120.49	2050.92	2597.53	2844.03	2872.61	SLC25A6
ENSG00000133816	10001	0.517312	0.150984	3.42628	0.000611915	0.0124726	7947.95	9053.37	7677.82	12072.1	12931.2	10323.4	MICAL2
ENSG00000133816	10001	0.517312	0.150984	3.42628	0.000611915	0.0124726	7947.95	9053.37	7677.82	12072.1	12931.2	10323.4	MICALCL
ENSG00000165678	6106.89	0.533234	0.155626	3.42639	0.00061166	0.0124726	4535.16	5041.3	5396.56	6241.39	7403.08	8023.85	GHITM
ENSG00000169084	262.408	0.65175	0.190224	3.42622	0.000612036	0.0124726	208.985	209.69	192.471	285.362	372.304	305.636	DHRSX
ENSG00000116337	1549.27	-0.463696	0.135523	-3.42152	0.000622722	0.0126752	1817.42	1733.44	1836.37	1313.4	1392.45	1202.53	AMPD2
ENSG00000156395	121.883	-0.94491	0.276684	-3.41512	0.000637544	0.0129614	161.403	203.574	116.745	89.633	69.8911	90.0535	SORCS3
ENSG00000172331	525.838	0.716965	0.210062	3.41312	0.000642247	0.0130414	349.863	341.62	502.739	567.981	647.837	744.988	BPGM
ENSG00000105497	598.637	-0.502905	0.147382	-3.41226	0.00064427	0.0130634	654.944	706.83	744.643	500.299	481.173	503.936	ZNF175
ENSG00000164292	6331.5	0.493509	0.144639	3.412	0.00064487	0.0130634	4984.85	5167.98	5623.74	6495.65	7933.98	7782.8	RHOBTB3
ENSG00000047849	6448.13	0.489985	0.143717	3.40938	0.000651113	0.0131742	5138.79	5755.12	5195.67	7987.4	7979.68	6632.12	MAP4
ENSG00000269897	863.641	-0.500934	0.14695	-3.40888	0.000652312	0.0131828	910.577	1037.97	1087.52	700.601	733.856	711.331	COMMD3-BMI1
ENSG00000127586	1101.94	-0.580422	0.170387	-3.4065	0.000658014	0.0132822	1383.59	1490.55	1086.46	854.258	943.53	853.234	CHTF18
ENSG00000143368	1178.89	-0.693586	0.203693	-3.40506	0.000661505	0.0133302	1605.64	1605	1160.09	1085.66	865.574	751.355	SF3B4
ENSG00000237510	186.927	-0.900616	0.264508	-3.40487	0.00066196	0.0133302	261.231	280.46	187.213	139.023	159.943	93.692	GPAT2P1
ENSG00000245694	23.2554	1.68467	0.494905	3.40402	0.000664025	0.0133559	8.39671	13.1056	11.5693	23.7802	36.2896	46.3912	CRNDE
ENSG00000245694	23.2554	1.68467	0.494905	3.40402	0.000664025	0.0133559	8.39671	13.1056	11.5693	23.7802	36.2896	46.3912	LOC101927480
ENSG00000266088	46.1276	1.48037	0.435209	3.40151	0.000670143	0.0134631	17.7264	15.7267	39.9667	46.6458	73.9233	82.7764	NA
ENSG00000143995	81.3087	-0.944564	0.277797	-3.4002	0.000673371	0.0135119	101.694	121.445	96.7615	46.6458	68.547	52.7586	MEIS1
ENSG00000143363	469.318	-0.699021	0.20566	-3.39892	0.000676513	0.013543	454.355	610.722	677.331	309.143	372.304	392.051	PRUNE1
ENSG00000153291	88.6836	1.21146	0.356423	3.39894	0.000676464	0.013543	38.2517	38.4432	84.1405	95.1208	145.158	130.987	SLC25A27
ENSG00000012171	335.907	-0.830021	0.244292	-3.39765	0.000679662	0.0135631	317.209	534.709	436.479	201.217	295.693	230.137	SEMA3B
ENSG00000117360	1916.95	-0.465977	0.137141	-3.39779	0.000679316	0.0135631	2328.69	2343.29	1999.39	1617.05	1588.68	1624.6	PRPF3
ENSG00000178718	614.177	-0.615357	0.181118	-3.39755	0.000679913	0.0135631	827.543	786.337	615.277	530.481	487.894	437.532	RPP25
ENSG00000078902	847.691	-0.544992	0.16051	-3.39537	0.000685357	0.0136557	997.343	1078.16	941.322	748.162	724.448	596.718	TOLLIP
ENSG00000197147	620.094	-0.53997	0.159093	-3.39406	0.000688642	0.0137051	775.296	727.799	702.573	495.726	454.292	564.881	LRRC8B
ENSG00000113161	7029.09	0.872196	0.257078	3.39273	0.000692	0.0137558	3531.28	3991.97	7378.07	8458.43	8935.31	9879.5	HMGCR
ENSG00000144821	298.678	-0.937524	0.276359	-3.39241	0.000692806	0.0137558	338.667	320.651	519.567	276.216	153.223	183.745	MYH15
ENSG00000146232	489.434	0.688596	0.203044	3.39137	0.00069544	0.013792	327.472	325.019	473.29	621.944	540.312	648.567	NFKBIE
ENSG00000130517	1578.77	-0.466903	0.137751	-3.38947	0.000700282	0.0138718	1762.38	1881.97	1850.04	1278.64	1451.58	1248.01	PGPEP1
ENSG00000031691	1019.21	0.844388	0.249246	3.38777	0.00070464	0.0139419	559.781	656.155	972.874	1165.23	1076.59	1684.64	CENPQ
ENSG00000198546	934.663	0.529311	0.156435	3.38358	0.000715483	0.0141399	740.777	789.832	764.627	966.756	1106.16	1239.83	ZNF511
ENSG00000175505	313.227	-0.589974	0.174384	-3.38318	0.000716518	0.014144	350.796	362.589	416.495	242.375	240.587	266.522	CLCF1
ENSG00000116793	881.898	-0.598638	0.176994	-3.38225	0.000718954	0.0141756	920.839	996.901	1270.52	717.064	643.804	742.259	PHTF1
ENSG00000228594	39.1309	1.37104	0.405576	3.38048	0.0007236	0.0142506	27.0561	20.0953	17.8799	58.5359	73.9233	37.2949	FNDC10
ENSG00000144426	1276.44	0.551468	0.163167	3.37979	0.000725425	0.0142701	944.164	940.11	1223.19	1580.47	1448.9	1521.81	NBEAL1
ENSG00000118515	694.91	-0.701342	0.207657	-3.37741	0.000731724	0.0143773	1120.49	705.083	756.213	515.847	521.495	550.327	SGK1
ENSG00000166387	160.52	-0.845795	0.250522	-3.37613	0.000735132	0.0144276	152.074	214.932	251.37	104.267	127.686	112.794	PPFIBP2
ENSG00000197191	40.3879	-1.18952	0.352491	-3.37461	0.000739191	0.0144905	55.0451	55.9173	57.8466	30.1826	21.5049	21.8311	CYSRT1
ENSG00000268790	76.0182	-0.899125	0.266625	-3.37225	0.000745576	0.0145989	104.492	90.8657	102.02	51.2189	48.3861	59.126	NA
ENSG00000182325	569.52	-0.57724	0.171209	-3.37156	0.000747446	0.0146186	663.34	781.095	600.553	476.519	474.453	421.159	FBXL6
ENSG00000112118	8574.13	0.700461	0.207799	3.37085	0.000749357	0.0146392	6935.68	8035.5	4625.62	11259	10740.4	9848.57	MCM3
ENSG00000168283	3202.7	-0.484675	0.1438	-3.37048	0.000750373	0.0146422	3793.45	4050.51	3361.41	2476.8	2858.81	2675.22	BMI1
ENSG00000103266	991.074	-0.48889	0.145211	-3.36676	0.000760562	0.014807	1170.87	1152.42	1149.57	916.452	790.307	766.819	STUB1
ENSG00000130821	97.8213	0.844813	0.250912	3.36696	0.000760007	0.014807	66.2407	82.1286	61.0018	130.791	133.062	113.704	SLC6A8
ENSG00000179364	983.969	-0.58329	0.173349	-3.36484	0.000765886	0.0148936	1098.1	1286.97	1153.78	814.014	897.832	653.115	PACS2
ENSG00000007520	635.495	-0.496965	0.147794	-3.36256	0.000772235	0.0149486	742.643	799.443	688.9	519.506	537.624	524.857	TSR3
ENSG00000128604	66.6066	0.991433	0.294803	3.36303	0.000770923	0.0149486	36.3858	50.6751	46.2773	76.8283	102.149	87.3246	IRF5
ENSG00000173546	836.267	-1.07693	0.320214	-3.36315	0.000770585	0.0149486	652.145	894.677	1857.4	577.127	557.785	478.466	CSPG4
ENSG00000214357	197.431	0.84876	0.252399	3.36277	0.000771659	0.0149486	111.956	159.015	152.505	218.595	215.049	327.467	NEURL1B
ENSG00000146963	1581.04	0.444598	0.132287	3.36087	0.000776984	0.0150235	1375.19	1390.07	1252.64	1789	1778.19	1901.13	LUC7L2
ENSG00000143067	958.749	0.49996	0.148779	3.36041	0.00077826	0.015031	734.246	782.843	865.595	1037.18	1177.4	1155.23	ZNF697
ENSG00000198420	4388.45	0.610124	0.181707	3.35774	0.000785813	0.0151597	2822.23	3603.17	3996.67	4526.47	5732.41	5649.72	TCAF1
ENSG00000213221	110.855	-0.926545	0.276059	-3.35633	0.000789844	0.0152202	165.135	155.52	115.693	97.8647	64.5148	66.4031	DNLZ
ENSG00000160818	434.945	-0.888367	0.264713	-3.35596	0.000790901	0.0152233	696.927	650.039	347.079	347.557	299.725	268.341	GPATCH4
ENSG00000104695	1753.33	-0.43061	0.128381	-3.35415	0.000796095	0.0152714	2032	1989.43	2018.32	1436.87	1456.96	1586.4	PPP2CB
ENSG00000131653	2161.14	-0.456008	0.135944	-3.35439	0.000795411	0.0152714	2322.16	2566.96	2610.46	1928.03	1837.33	1701.92	TRAF7
ENSG00000183671	213.196	-0.82916	0.247179	-3.35449	0.000795116	0.0152714	341.466	262.986	214.558	187.498	134.406	138.264	GPR1
ENSG00000100558	717.626	-0.570764	0.170193	-3.35363	0.000797577	0.0152774	725.849	947.1	899.251	544.201	629.02	560.333	PLEK2
ENSG00000112697	6693.24	0.538951	0.160717	3.35341	0.000798209	0.0152774	4739.48	5470.29	6163.29	7331.62	7557.65	8897.1	TMEM30A
ENSG00000072571	634.755	0.651517	0.194426	3.35098	0.000805263	0.0153778	438.495	549.563	493.274	631.09	772.834	923.275	HMMR
ENSG00000198088	73.746	1.05868	0.315921	3.3511	0.000804901	0.0153778	36.3858	40.1906	67.3124	86.8892	106.181	105.517	NUP62CL
ENSG00000198668	11383.2	-0.452344	0.135009	-3.35048	0.000806725	0.0153884	12551.2	14614.5	12292.9	9489.21	9990.39	9361.01	CALM1
ENSG00000182240	1332.5	0.510534	0.152403	3.34989	0.000808428	0.0154036	1031.86	1244.16	1020.2	1562.18	1666.63	1469.96	BACE2
ENSG00000113448	2850.1	0.656007	0.195856	3.34943	0.000809775	0.015412	1874.33	2435.9	2327.54	2838.07	4300.99	3323.79	PDE4D
ENSG00000126107	1341.56	-0.575084	0.171807	-3.34727	0.000816112	0.0155153	1395.72	1759.65	1660.72	1211.88	1098.1	923.275	HECTD3
ENSG00000100726	642.484	-0.739984	0.221279	-3.34412	0.000825439	0.015675	898.448	927.878	584.776	563.408	458.324	422.069	TELO2
ENSG00000162129	1672.82	-0.480312	0.143663	-3.34332	0.000827836	0.015703	2003.08	2040.98	1801.66	1508.21	1408.57	1274.39	CLPB
ENSG00000149428	6601.74	-0.48917	0.146387	-3.34161	0.000832926	0.015782	7989	6823.66	8319.39	5994.44	5306.35	5177.62	HYOU1
ENSG00000104413	32.7761	1.31331	0.393083	3.34104	0.000834658	0.0157972	15.8605	18.3479	22.0869	41.158	56.4505	42.7527	ESRP1
ENSG00000132002	8751.68	-0.800344	0.239664	-3.33944	0.000839471	0.0158706	12357.2	7007.14	13992.6	5765.78	6420.57	6966.86	DNAJB1
ENSG00000125651	3354.42	-0.677513	0.202958	-3.33819	0.000843253	0.0159244	4272.99	4931.21	3178.41	2860.94	2752.63	2130.36	GTF2F1
ENSG00000125733	2778.7	-0.495716	0.148538	-3.3373	0.000845955	0.0159577	2884.74	3234.47	3634.87	2152.11	2399.15	2366.86	TRIP10
ENSG00000171488	1611.04	-0.627628	0.188114	-3.33642	0.000848633	0.0159904	2185.01	1988.56	1695.43	1549.37	1126.32	1121.57	LRRC8C
ENSG00000103335	3440.52	-0.578561	0.173468	-3.33525	0.000852223	0.0160403	4166.64	4627.16	3568.61	2978.93	2998.6	2303.19	PIEZO1
ENSG00000244165	737.081	-0.625389	0.187631	-3.33307	0.000858922	0.0161485	879.789	1023.11	780.403	685.053	548.376	505.755	P2RY11
ENSG00000130818	1549.28	-0.470759	0.141291	-3.33185	0.000862717	0.0162019	1842.61	1892.45	1662.83	1296.94	1393.79	1207.08	ZNF426
ENSG00000279955	18.7178	2.10563	0.632229	3.33049	0.000866926	0.016263	1.86594	7.86337	11.5693	18.2925	33.6015	39.1141	NA
ENSG00000242265	10193	-0.605169	0.181811	-3.32856	0.000872948	0.0163579	12580.1	13297.8	11022.4	9929.15	7595.28	6733.09	PEG10
ENSG00000122359	3037.59	0.537915	0.161632	3.32802	0.000874641	0.0163716	2287.64	2854.41	2289.67	3550.57	3995.89	3247.38	ANXA11
ENSG00000142494	93.525	-0.875557	0.26325	-3.32595	0.000881181	0.0164759	116.621	136.298	110.434	79.5722	61.8267	56.3971	SLC47A1
ENSG00000205336	1156.33	-0.765423	0.230196	-3.32509	0.000883912	0.0165088	1382.66	1775.38	1209.52	1050.9	899.176	620.368	ADGRG1
ENSG00000182180	2536.48	0.427879	0.128713	3.3243	0.000886414	0.0165373	2071.19	2183.4	2233.93	2753.93	3076.55	2899.9	MRPS16
ENSG00000170017	14648.7	-0.429026	0.129071	-3.32396	0.000887475	0.0165389	17490.4	17272.3	15670.1	11925.8	12189.3	13344.3	ALCAM
ENSG00000105643	887.079	-0.628109	0.189004	-3.32326	0.000889728	0.0165628	876.99	1079.9	1273.68	651.212	790.307	650.386	ARRDC2
ENSG00000114251	17.1415	1.75126	0.527101	3.32243	0.000892361	0.0165755	9.32968	7.86337	6.31054	25.6094	25.5371	28.1986	WNT5A
ENSG00000146426	407.888	0.540998	0.162824	3.32259	0.000891848	0.0165755	349.863	331.135	316.579	514.018	438.163	497.568	TIAM2
ENSG00000185324	713.613	-0.482111	0.145312	-3.31777	0.00090739	0.0168362	824.744	834.391	836.146	549.688	595.418	641.29	CDK10
ENSG00000196151	241.571	0.791597	0.238825	3.31455	0.000917899	0.0170127	154.873	156.394	219.817	238.717	321.23	358.395	WDSUB1
ENSG00000146674	1299.62	-0.441476	0.133268	-3.31268	0.000924071	0.0171084	1447.03	1506.27	1537.67	1166.14	1095.41	1045.17	IGFBP3
ENSG00000186951	577.706	0.557568	0.168423	3.31052	0.000931217	0.0172219	445.959	436.854	519.567	738.101	721.76	603.995	PPARA
ENSG00000106397	1921.09	-0.447847	0.135454	-3.30626	0.000945492	0.0174669	2022.67	2237.57	2390.64	1630.77	1633.03	1611.87	PLOD3
ENSG00000178078	289.821	0.707774	0.214109	3.30567	0.000947493	0.0174849	180.063	212.311	268.198	308.228	381.713	388.412	STAP2
ENSG00000040633	1327.21	-0.540476	0.163628	-3.30308	0.000956276	0.0176278	1334.14	1609.37	1776.42	1158.83	1014.76	1069.73	PHF23
ENSG00000147100	23.0058	1.5401	0.466323	3.30265	0.000957773	0.0176363	8.39671	11.3582	15.7763	37.4995	32.2574	32.7467	SLC16A2
ENSG00000225398	24.8173	-1.52401	0.461631	-3.30137	0.000962148	0.0176977	44.7825	27.085	38.915	14.634	10.7525	12.7348	NA
ENSG00000143294	866.141	-0.611069	0.185378	-3.29635	0.000979502	0.0179974	1057.99	1161.16	921.338	810.356	672.03	573.977	PRCC
ENSG00000231205	361.295	0.579362	0.175844	3.29476	0.000985063	0.0180801	278.957	271.723	319.734	442.677	384.401	470.279	NA
ENSG00000125247	480.913	0.58	0.176089	3.29378	0.000988486	0.0180919	356.394	435.107	363.908	508.53	635.74	585.802	TMTC4
ENSG00000132359	944.305	0.580948	0.176383	3.29367	0.000988903	0.0180919	676.402	837.013	755.161	999.683	1333.31	1064.27	RAP1GAP2
ENSG00000183742	85.362	1.00105	0.303923	3.29376	0.000988578	0.0180919	43.8495	47.1802	79.9335	115.242	124.998	100.969	MACC1
ENSG00000257453	959.372	-0.632134	0.19198	-3.29271	0.000992269	0.018134	974.952	1190.86	1331.52	748.162	880.359	630.374	NA
ENSG00000073910	74.4199	0.902832	0.274217	3.29241	0.000993338	0.018134	59.71	44.5591	51.536	107.011	92.7401	90.9631	FRY
ENSG00000100473	36.5935	-1.29141	0.392307	-3.29182	0.000995396	0.0181521	69.0396	44.5591	42.0702	20.1217	22.849	20.9215	COCH
ENSG00000129566	995.181	-0.591347	0.179696	-3.29081	0.000998981	0.0181979	1067.32	1102.62	1418.82	847.855	844.069	690.41	TEP1
ENSG00000100162	502.565	0.599811	0.182326	3.28977	0.00100269	0.018246	443.16	414.138	341.821	677.736	530.903	607.633	CENPM
ENSG00000276850	28.2592	1.66017	0.504707	3.28938	0.00100407	0.0182515	16.7934	17.4742	6.31054	62.1944	34.9455	31.8371	NA
ENSG00000130811	2591.18	-0.443034	0.134749	-3.28785	0.00100954	0.0183314	3022.82	3201.27	2732.46	2165.83	2291.62	2133.08	EIF3G
ENSG00000095739	121.887	-0.875983	0.266491	-3.2871	0.00101226	0.0183611	167.001	166.005	140.935	114.328	73.9233	69.1319	BAMBI
ENSG00000179348	235.099	-0.639862	0.194714	-3.28616	0.00101562	0.0184023	268.695	312.788	278.715	207.619	159.943	182.836	GATA2
ENSG00000085117	1027.51	0.763878	0.232479	3.28579	0.00101696	0.0184071	517.797	748.768	1019.15	1327.12	1274.17	1278.03	CD82
ENSG00000074047	66.7462	-1.02077	0.3109	-3.28329	0.00102605	0.0185518	100.761	87.3708	79.9335	54.8774	45.698	31.8371	GLI2
ENSG00000100344	215.063	0.651841	0.198556	3.28291	0.00102742	0.0185569	173.532	143.288	185.109	240.546	279.564	268.341	PNPLA3
ENSG00000092098	1114.07	-0.539862	0.164609	-3.27967	0.00103927	0.0187311	1361.2	1446.86	1150.62	927.428	993.26	805.023	RNF31
ENSG00000137225	35.673	1.22958	0.375071	3.27826	0.00104451	0.0188056	21.4583	16.6005	26.2939	53.0481	45.698	50.9393	CAPN11
ENSG00000102109	55.3962	-1.04515	0.318925	-3.27711	0.00104875	0.018862	61.5759	69.8967	92.5545	36.5849	36.2896	35.4756	PCSK1N
ENSG00000136631	1345.36	-0.503345	0.153649	-3.27594	0.0010531	0.0189201	1458.23	1542.97	1731.19	989.622	1192.18	1157.96	VPS45
ENSG00000072657	100.915	-0.815596	0.249074	-3.27451	0.00105846	0.0189964	124.085	110.961	151.453	72.2552	71.2351	75.4994	TRHDE
ENSG00000142444	521.868	-0.522296	0.159684	-3.2708	0.00107243	0.0192267	669.871	603.732	573.207	430.787	395.153	458.454	TIMM29
ENSG00000065154	3228.71	0.438356	0.134117	3.26847	0.00108132	0.0193657	2555.4	2739.95	2930.19	3471.91	3881.64	3793.16	OAT
ENSG00000183570	80.0132	-0.887875	0.271784	-3.26684	0.00108757	0.0194571	95.1627	96.1079	120.952	64.0236	51.0743	52.7586	PCBP3
ENSG00000172292	2467.21	0.432081	0.132475	3.2616	0.00110786	0.019763	1927.51	2155.44	2219.21	2828.01	2745.91	2927.19	CERS6
ENSG00000244509	751.704	0.618741	0.189702	3.26165	0.00110766	0.019763	483.277	640.428	654.192	826.819	1060.46	845.047	APOBEC3C
ENSG00000251129	18.469	-1.72497	0.528898	-3.26145	0.00110846	0.019763	32.6539	21.8427	30.5009	6.40236	9.40842	10.0059	NA
ENSG00000268001	120.257	-0.932188	0.28584	-3.26123	0.00110932	0.019763	186.594	105.719	181.954	88.7184	71.2351	87.3246	CARD8-AS1
ENSG00000157800	717.664	0.55078	0.16907	3.2577	0.00112319	0.0199893	497.272	637.807	611.07	782.917	932.777	844.137	SLC37A3
ENSG00000007376	752.023	-0.849715	0.260939	-3.25637	0.00112845	0.0200619	1141.95	1070.29	689.952	723.467	477.141	409.334	RPUSD1
ENSG00000141449	272.63	-0.621171	0.190785	-3.25587	0.00113047	0.0200768	353.595	307.545	330.251	245.119	213.705	185.565	GREB1L
ENSG00000123892	462.774	-0.503694	0.154755	-3.25479	0.00113478	0.0201322	524.328	568.784	534.292	356.703	403.218	389.322	RAB38
ENSG00000037757	603.823	-0.473704	0.145566	-3.25421	0.00113709	0.0201521	668.005	706.83	730.97	512.189	522.839	482.104	MRI1
ENSG00000125652	305.114	-0.628187	0.19309	-3.25333	0.00114059	0.0201933	310.678	370.452	431.22	243.29	225.802	249.239	ALKBH7
ENSG00000163348	1102.95	-0.493768	0.151834	-3.25203	0.00114585	0.0202653	1189.53	1283.48	1397.78	1012.49	857.51	876.884	PYGO2
ENSG00000125637	255.027	-0.782894	0.240783	-3.25145	0.00114817	0.0202852	347.997	366.084	252.421	207.619	215.049	140.993	PSD4
ENSG00000129347	2078.18	-0.750101	0.230765	-3.2505	0.00115201	0.0203318	2812.9	3253.69	1752.23	1676.5	1638.41	1335.34	KRI1
ENSG00000139354	1208.6	0.533597	0.164207	3.24954	0.00115593	0.0203799	983.348	914.773	1065.43	1257.61	1380.35	1650.07	GAS2L3
ENSG00000185009	2289.38	0.492617	0.151704	3.24722	0.00116536	0.0205249	1745.58	1963.22	1998.34	2389	2638.39	3001.78	AP3M1
ENSG00000186281	301.201	-0.750225	0.231187	-3.2451	0.00117411	0.0206576	406.774	446.465	278.715	193.9	259.403	221.95	GPAT2
ENSG00000122779	1185.65	0.567368	0.174902	3.24393	0.00117894	0.0206911	990.812	1072.91	801.438	1505.47	1510.72	1232.55	TRIM24
ENSG00000133019	188.445	0.90643	0.279393	3.24429	0.00117745	0.0206911	85.8331	131.93	175.643	203.046	282.252	251.968	CHRM3
ENSG00000146122	115.347	0.858034	0.264519	3.24375	0.00117967	0.0206911	80.2352	99.6027	65.2089	147.254	176.072	123.71	DAAM2
ENSG00000115649	655.848	-0.450147	0.138788	-3.24341	0.00118108	0.0206944	762.235	747.894	761.471	542.371	569.881	551.236	CNPPD1
ENSG00000140465	226.21	-0.947959	0.292342	-3.24263	0.0011843	0.0207295	376.919	224.543	293.44	218.595	120.965	122.8	CYP1A1
ENSG00000164241	74.5833	0.989614	0.305332	3.24111	0.00119067	0.0208196	57.844	45.4328	46.2773	71.3406	112.901	113.704	C5orf63
ENSG00000050748	1850.88	0.530953	0.163945	3.23861	0.00120113	0.0209378	1332.28	1467.83	1742.76	1979.24	2188.13	2395.06	MAPK9
ENSG00000116584	4169.85	-0.619901	0.191396	-3.23885	0.00120014	0.0209378	4092.93	5856.47	5205.14	2889.29	3915.24	3060	ARHGEF2
ENSG00000127580	328.505	-0.607857	0.187675	-3.23888	0.00120001	0.0209378	406.774	428.991	353.39	281.704	278.22	221.95	WDR24
ENSG00000046604	7704.7	0.403476	0.124682	3.23604	0.00121199	0.0211056	6160.39	6838.51	6903.73	8793.18	8983.69	8548.71	DSG2
ENSG00000197162	82.6793	-0.871454	0.269543	-3.23308	0.00122465	0.0213041	125.018	99.6027	96.7615	63.109	49.7302	61.8549	ZNF785
ENSG00000128408	25.6339	1.60982	0.498043	3.23229	0.00122801	0.0213408	10.2626	6.98967	21.0351	31.0972	41.6658	42.7527	RIBC2
ENSG00000060566	93.8257	-0.858761	0.265857	-3.23016	0.00123719	0.0213476	111.956	132.804	117.797	78.6576	69.8911	51.849	CREB3L3
ENSG00000105700	1960.74	-0.421893	0.130596	-3.23051	0.0012357	0.0213476	2093.58	2298.73	2343.31	1647.24	1737.87	1643.7	KXD1
ENSG00000112208	2007.46	0.538022	0.166515	3.23107	0.00123329	0.0213476	1617.77	1513.26	1782.73	2236.25	2096.73	2798.02	BAG2
ENSG00000137337	1047.93	0.56606	0.175222	3.23053	0.00123561	0.0213476	887.253	903.414	744.643	1468.88	1095.41	1187.98	MDC1
ENSG00000143344	284.784	-0.575248	0.178074	-3.23039	0.00123623	0.0213476	332.137	331.135	359.701	255.18	220.426	210.125	RGL1
ENSG00000144959	10287.3	-0.407185	0.126017	-3.2312	0.00123272	0.0213476	11513.8	11560.9	12115.2	8630.38	8373.49	9530.2	NCEH1
ENSG00000242779	484.061	0.504609	0.156166	3.23123	0.00123258	0.0213476	365.723	433.359	401.771	584.444	555.097	563.971	ZNF702P
ENSG00000188818	22.7617	-1.60907	0.498435	-3.22823	0.00124557	0.0214703	39.1847	30.5798	33.6562	9.14623	6.7203	17.283	ZDHHC11
ENSG00000228742	44.1333	1.22724	0.380288	3.22715	0.00125032	0.0215303	20.5253	20.0953	38.915	52.1335	68.547	64.5838	NA
ENSG00000143436	1248.53	-0.479036	0.148505	-3.22572	0.00125654	0.0216156	1576.72	1473.07	1310.49	1025.29	1122.29	983.311	MRPL9
ENSG00000110852	270.719	-1.10364	0.342185	-3.22527	0.00125856	0.0216284	284.555	234.154	590.035	124.389	177.416	213.763	CLEC2B
ENSG00000198951	546.059	0.570826	0.177034	3.22438	0.00126244	0.0216732	368.522	454.328	495.377	594.505	684.126	679.494	NAGA
ENSG00000011426	20092.4	0.420315	0.130413	3.22295	0.00126876	0.0217598	17864.5	18146	15547.1	22395.5	22851.7	23749.6	ANLN
ENSG00000273812	171.456	-0.809603	0.251412	-3.22022	0.00128094	0.0219464	168.867	262.986	221.921	120.73	150.535	103.698	NA
ENSG00000170571	1780.02	-0.426512	0.132464	-3.21984	0.0012826	0.0219527	1971.36	2072.44	2081.42	1559.43	1404.54	1590.94	EMB
ENSG00000178776	92.0273	-1.42777	0.443492	-3.21939	0.00128463	0.0219653	92.3638	69.023	241.904	48.475	37.6337	62.7645	C5orf46
ENSG00000167461	4414.2	-0.441685	0.137224	-3.21871	0.00128769	0.0219956	5117.33	5378.55	4759.2	4071.9	3456.92	3701.29	RAB8A
ENSG00000181634	201.248	1.39231	0.432694	3.21776	0.00129196	0.0220243	45.7154	79.5075	208.248	274.387	377.681	221.95	TNFSF15
ENSG00000213390	1148.44	0.551533	0.171398	3.21785	0.00129157	0.0220243	968.421	917.394	909.769	1244.8	1205.62	1644.61	ARHGAP19
ENSG00000253414	36.9607	-1.40167	0.435793	-3.21637	0.00129824	0.0221091	30.7879	73.3915	56.7948	23.7802	18.8168	18.1926	LINC01605
ENSG00000144730	930.149	0.476327	0.148133	3.21554	0.00130199	0.0221508	772.498	839.634	720.453	1071.94	1163.96	1012.42	IL17RD
ENSG00000112210	1007.74	0.470794	0.146442	3.21487	0.00130503	0.0221803	787.425	820.412	927.649	1186.27	1099.44	1225.27	RAB23
ENSG00000087448	951.889	-0.50033	0.155864	-3.21004	0.00132716	0.0225252	1124.23	1233.68	986.547	771.027	845.413	750.445	KLHL42
ENSG00000105204	205.882	-0.698984	0.217761	-3.20986	0.00132797	0.0225252	222.979	269.976	270.301	162.803	182.792	126.439	DYRK1B
ENSG00000004399	921.311	0.543002	0.169292	3.20748	0.00133902	0.0226899	644.681	781.095	823.525	1117.67	1194.87	966.028	PLXND1
ENSG00000174718	1235.28	0.501795	0.156497	3.20642	0.00134397	0.0227512	939.499	980.301	1147.47	1365.53	1600.77	1378.09	RESF1
ENSG00000047648	27.3064	1.33297	0.415821	3.20563	0.00134769	0.0227687	14.9275	13.9793	17.8799	43.9019	34.9455	38.2045	ARHGAP6
ENSG00000140983	737.483	-0.527101	0.164425	-3.20572	0.00134726	0.0227687	890.984	973.311	746.747	606.395	634.396	573.067	RHOT2
ENSG00000196510	2749.67	-0.423102	0.132052	-3.20405	0.0013551	0.0228711	3340.03	3157.58	2953.33	2422.84	2208.29	2415.98	ANAPC7
ENSG00000128510	263.021	-0.684361	0.213645	-3.20326	0.00135882	0.0229074	277.091	349.483	344.976	209.449	235.21	161.914	CPA4
ENSG00000163814	11827.1	0.527443	0.16467	3.20302	0.00135994	0.0229074	8953.69	9291.89	10820.5	14298.3	15816.9	11781.5	CDCP1
ENSG00000132329	191.954	0.62025	0.193667	3.20266	0.00136162	0.022913	139.945	148.53	166.177	238.717	216.394	241.962	RAMP1
ENSG00000213160	1438.58	0.451904	0.141158	3.2014	0.00136763	0.0229913	1205.39	1193.49	1247.38	1584.13	1559.11	1842	KLHL23
ENSG00000213160	1438.58	0.451904	0.141158	3.2014	0.00136763	0.0229913	1205.39	1193.49	1247.38	1584.13	1559.11	1842	PHOSPHO2-KLHL23
ENSG00000167272	433.695	-0.516621	0.161542	-3.19806	0.00138357	0.0232364	525.261	470.055	537.447	360.361	330.639	378.406	POP5
ENSG00000111725	488.777	-0.473448	0.148172	-3.19525	0.00139709	0.0234402	567.245	551.31	585.828	397.861	424.723	405.695	PRKAB1
ENSG00000161202	1231.75	-0.522196	0.163572	-3.19245	0.00141073	0.0236457	1444.23	1584.03	1328.37	1150.6	997.292	885.98	DVL3
ENSG00000168386	603.255	-0.524923	0.164462	-3.19177	0.00141405	0.023678	683.866	658.776	794.076	545.115	458.324	479.375	FILIP1L
ENSG00000135828	85.6385	-0.821068	0.257275	-3.1914	0.00141585	0.0236848	101.694	109.214	116.745	53.0481	68.547	64.5838	RNASEL
ENSG00000281298	287723	0.654171	0.205126	3.18912	0.00142708	0.0238492	211631	174258	284871	403211	309527	342839	NA
ENSG00000054392	208.482	0.59294	0.185944	3.18881	0.00142857	0.0238507	161.403	155.52	181.954	250.607	256.715	244.691	HHAT
ENSG00000182648	143.692	-0.789768	0.247803	-3.18708	0.00143715	0.0239468	180.063	193.963	170.384	98.7793	137.094	81.8668	LINC01006
ENSG00000196754	1480.37	-0.933312	0.292836	-3.18715	0.00143683	0.0239468	1029.06	1984.19	2816.6	994.195	1012.08	1046.08	S100A2
ENSG00000144320	2262.57	0.40749	0.127915	3.18564	0.00144434	0.0240284	1809.96	2031.37	1994.13	2569.18	2579.25	2591.54	LNPK
ENSG00000178685	926.384	-0.557644	0.175055	-3.18553	0.00144487	0.0240284	961.89	1081.65	1266.31	831.392	759.394	657.663	PARP10
ENSG00000150760	2210.56	0.542976	0.17048	3.18499	0.00144759	0.0240501	1869.67	2040.11	1487.18	2753.01	2767.42	2345.94	DOCK1
ENSG00000143418	5662.6	-0.418091	0.131303	-3.18418	0.00145165	0.024094	6479.46	6814.92	6135.94	4600.55	5236.46	4708.25	CERS2
ENSG00000136731	4940.63	0.381576	0.11995	3.18113	0.00146701	0.0243251	4179.7	4338.84	4355.32	5803.28	5386.99	5579.68	UGGT1
ENSG00000121931	598.613	-0.477938	0.150484	-3.17601	0.00149314	0.0247344	668.005	754.884	667.865	524.994	486.549	489.381	LRIF1
ENSG00000159231	278.742	-0.589022	0.185553	-3.17441	0.00150142	0.0248472	321.874	330.262	352.338	191.156	228.49	248.329	CBR3
ENSG00000125650	217.879	-0.699393	0.220421	-3.17298	0.00150884	0.0249457	234.175	266.481	307.113	160.974	200.265	138.264	PSPN
ENSG00000155561	9463.22	0.586529	0.185092	3.16886	0.00153039	0.0252529	8281.02	8638.35	5776.24	11696.2	12046.8	10340.7	NUP205
ENSG00000198818	1184.05	0.609747	0.192415	3.16891	0.00153012	0.0252529	869.526	879.824	1063.33	1124.99	1486.53	1680.09	SFT2D1
ENSG00000136999	589.268	-0.564857	0.178297	-3.16806	0.00153458	0.0252793	700.659	690.23	720.453	566.152	397.842	460.273	CCN3
ENSG00000163884	77.4405	1.03538	0.326826	3.16799	0.00153496	0.0252793	54.1121	52.4225	46.2773	90.5477	73.9233	147.36	KLF15
ENSG00000095752	2366.72	0.831357	0.262551	3.16646	0.00154304	0.0253878	1663.48	1216.2	2230.77	2494.18	2493.23	4102.44	IL11
ENSG00000166166	643.344	-0.912067	0.288098	-3.16582	0.00154644	0.0254191	1095.3	899.92	525.878	600.907	366.928	371.129	TRMT61A
ENSG00000182551	1978.09	-0.687712	0.21767	-3.15942	0.00158085	0.0259596	2914.59	2693.64	1714.36	1735.04	1399.17	1411.75	ADI1
ENSG00000185585	815.418	0.684479	0.216704	3.15859	0.00158536	0.0260085	459.953	705.956	709.935	949.379	1189.49	877.794	OLFML2A
ENSG00000077616	24.8097	1.4666	0.464533	3.15714	0.00159324	0.0260875	15.8605	11.3582	12.6211	42.0727	24.1931	42.7527	NAALAD2
ENSG00000204650	427.867	0.632715	0.200395	3.15734	0.00159216	0.0260875	302.282	339.873	363.908	406.093	581.978	573.067	LINC02210
ENSG00000166780	241.797	-0.706072	0.223699	-3.15634	0.0015976	0.0261336	268.695	309.293	319.734	143.596	231.178	178.288	BMERB1
ENSG00000185187	87.3778	-1.00735	0.319248	-3.15538	0.00160289	0.0261948	77.4363	127.561	145.142	68.5967	59.1386	46.3912	SIGIRR
ENSG00000223865	171.309	1.09528	0.347146	3.1551	0.00160443	0.0261948	55.9781	99.6027	172.488	196.644	262.092	241.052	HLA-DPB1
ENSG00000011258	691.686	0.524426	0.166258	3.15429	0.00160889	0.0262425	503.803	575.774	622.64	728.954	826.597	892.348	MBTD1
ENSG00000204682	67.3812	-1.02187	0.324038	-3.15355	0.00161296	0.0262837	97.0287	90.8657	84.1405	60.3651	28.2252	43.6623	MIR1915HG
ENSG00000228709	19.8439	-1.67427	0.530979	-3.15318	0.00161505	0.0262925	36.3858	30.5798	23.1386	10.0609	13.4406	5.45779	NA
ENSG00000147246	28.6253	2.01531	0.639365	3.15206	0.00162125	0.0263682	0.932968	12.2319	21.0351	33.841	59.1386	44.5719	HTR2C
ENSG00000196586	2079.44	0.430586	0.136624	3.15161	0.0016237	0.0263828	1770.77	1775.38	1769.05	2631.37	2212.32	2317.74	MYO6
ENSG00000163818	570.81	0.863727	0.27415	3.15056	0.00162956	0.0264527	280.823	431.612	501.688	502.128	938.153	770.457	LZTFL1
ENSG00000155016	424.235	0.532469	0.169191	3.14715	0.00164869	0.0267123	338.667	394.042	307.113	511.274	504.022	490.291	CYP2U1
ENSG00000239389	21.6896	-1.46673	0.46601	-3.14742	0.00164717	0.0267123	32.6539	31.4535	31.5527	13.7193	10.7525	10.0059	PCDHA13
ENSG00000010318	247.691	0.653904	0.207817	3.14654	0.00165213	0.0267368	203.387	180.858	193.523	251.521	293.005	363.852	PHF7
ENSG00000120093	58.2855	1.08179	0.343826	3.14633	0.00165335	0.0267368	27.989	34.9483	49.4325	59.4505	86.0198	91.8727	HOXB3
ENSG00000196358	78.7589	-1.0154	0.322826	-3.14535	0.00165891	0.0268011	79.3023	95.2342	140.935	47.5604	65.8589	43.6623	NTNG2
ENSG00000106991	93.0184	-0.785182	0.249661	-3.14499	0.0016609	0.0268078	123.152	113.582	115.693	69.5113	77.9554	58.2164	ENG
ENSG00000088986	980.181	-0.455889	0.144978	-3.14455	0.00166343	0.0268231	1167.14	1026.61	1207.42	836.88	853.478	789.56	DYNLL1
ENSG00000110721	2119.06	-0.405209	0.128972	-3.14184	0.00167892	0.0270473	2486.36	2481.33	2277.05	1847.54	1741.9	1880.21	CHKA
ENSG00000114127	2322.16	0.436302	0.138944	3.14014	0.00168867	0.0271786	1810.89	2000.79	2108.77	2506.98	2849.41	2656.12	XRN1
ENSG00000183155	445.437	-0.541959	0.172607	-3.13984	0.00169041	0.0271809	543.92	527.72	513.257	420.727	344.079	322.919	RABIF
ENSG00000127526	3513.8	-0.449529	0.143194	-3.13931	0.00169349	0.0271917	3888.61	4469.89	3810.51	3026.49	3169.29	2717.98	SLC35E1
ENSG00000170293	63.0494	1.02638	0.326969	3.13906	0.00169489	0.0271917	35.4528	38.4432	50.4843	61.2797	103.493	89.1438	CMTM8
ENSG00000198886	2385.58	0.682975	0.217585	3.13889	0.00169588	0.0271917	1891.13	1615.49	1988.87	3397.82	2030.87	3389.28	ND4
ENSG00000008441	855.463	-0.44101	0.140589	-3.13688	0.00170758	0.0272054	985.214	952.342	1018.1	767.369	731.168	678.585	NFIX
ENSG00000055163	324.849	0.660535	0.21063	3.13599	0.00171274	0.0272054	199.655	257.744	297.647	344.813	443.54	405.695	CYFIP2
ENSG00000070159	901.561	0.460118	0.146617	3.13823	0.00169973	0.0272054	687.597	827.402	761.471	1011.57	1075.25	1046.08	PTPN3
ENSG00000128610	127.034	-0.744661	0.237453	-3.13604	0.00171248	0.0272054	136.213	178.236	161.97	82.3161	108.869	94.6016	FEZF1
ENSG00000144063	711.174	-0.924448	0.294637	-3.13759	0.00170345	0.0272054	573.775	1005.64	1213.73	422.556	672.03	379.316	MALL
ENSG00000156711	2031.87	0.659543	0.210282	3.13647	0.00170997	0.0272054	1211.93	1564.81	1948.9	2149.36	2944.83	2371.41	MAPK13
ENSG00000170638	692.246	0.482984	0.153978	3.13672	0.00170851	0.0272054	547.652	543.447	641.571	757.308	823.908	839.589	TRABD
ENSG00000173559	2452.57	0.464098	0.147901	3.1379	0.00170161	0.0272054	2354.81	1925.65	1903.68	2729.23	2852.09	2949.93	NABP1
ENSG00000177917	1260.31	0.551846	0.175958	3.13623	0.00171135	0.0272054	868.593	1050.2	1148.52	1357.3	1412.61	1724.66	ARL6IP6
ENSG00000183853	2780.67	-0.425138	0.135567	-3.136	0.00171267	0.0272054	3073.2	3370.77	3117.4	2488.69	2469.04	2164.92	KIRREL1
ENSG00000143393	1761.11	-0.523605	0.167082	-3.13383	0.00172543	0.0273558	2185.01	2172.04	1874.23	1654.55	1458.3	1222.54	PI4KB
ENSG00000264112	641.941	0.456031	0.145515	3.13391	0.00172495	0.0273558	543.92	503.256	577.414	749.991	731.168	745.897	NA
ENSG00000141384	1010.62	0.507605	0.162091	3.13161	0.00173848	0.0274369	807.017	915.646	780.403	1026.21	1244.6	1289.86	TAF4B
ENSG00000143515	1461.91	-0.597186	0.190664	-3.13214	0.00173535	0.0274369	1462.89	2047.97	1768	1137.79	1364.22	990.588	ATP8B2
ENSG00000166321	84.6297	0.849676	0.271324	3.13159	0.00173862	0.0274369	75.5704	54.1699	51.536	107.011	102.149	117.342	NUDT13
ENSG00000234323	18.1965	2.03287	0.649013	3.13225	0.0017347	0.0274369	8.39671	7.86337	5.25878	19.2071	14.7847	53.6682	LINC01505
ENSG00000272674	146.966	-0.73503	0.234696	-3.13184	0.00173715	0.0274369	178.197	212.311	159.867	125.303	114.245	91.8727	PCDHB16
ENSG00000199377	61.2056	1.10849	0.354119	3.13027	0.00174643	0.0275347	27.989	33.2009	55.7431	70.426	75.2673	104.608	RNU5F-1
ENSG00000010292	8798.29	0.416915	0.133218	3.12956	0.00175067	0.0275759	7650.34	8157.81	6798.55	10335.2	10006.5	9841.3	NCAPD2
ENSG00000184232	1047.22	-0.495167	0.158301	-3.12801	0.00175992	0.0276959	1052.39	1298.33	1324.16	822.246	922.025	864.149	OAF
ENSG00000198736	181.599	-0.68347	0.218565	-3.12708	0.00176552	0.0277583	252.834	216.68	202.989	162.803	116.933	137.354	MSRB1
ENSG00000225541	21.6808	1.95154	0.624167	3.12663	0.00176822	0.0277752	11.1956	11.3582	4.20702	48.475	12.0965	42.7527	NA
ENSG00000104889	2167.1	-0.511903	0.163889	-3.12346	0.00178736	0.0280498	2286.7	2348.53	3009.07	1844.79	1647.82	1865.65	RNASEH2A
ENSG00000160972	838.565	-0.593407	0.190039	-3.12255	0.00179292	0.0281111	954.426	1118.35	950.787	647.553	814.5	545.779	PPP1R16A
ENSG00000131389	3182.4	0.578752	0.185408	3.12151	0.00179926	0.0281759	2699.08	2868.38	2088.79	4174.34	4110.13	3153.69	SLC6A6
ENSG00000171729	104.379	0.761475	0.243959	3.12133	0.00180037	0.0281759	73.7045	67.2755	91.5028	128.047	141.126	124.619	TMEM51
ENSG00000134262	722.828	-0.428614	0.137358	-3.12041	0.00180597	0.0282021	821.945	816.044	850.871	618.285	599.45	630.374	AP4B1
ENSG00000163527	9852.14	0.377747	0.121046	3.1207	0.00180421	0.0282021	8411.64	8977.35	8319.39	10670	11271.3	11463.2	STT3B
ENSG00000235245	66.1323	0.952614	0.305301	3.12024	0.00180702	0.0282021	41.9836	56.791	35.7597	74.9991	98.1163	89.1438	NA
ENSG00000103479	1325.02	0.68804	0.220656	3.11816	0.00181986	0.0283505	793.023	987.29	1264.21	1283.22	1903.19	1719.2	RBL2
ENSG00000198837	1017.24	-0.581254	0.186402	-3.11828	0.00181907	0.0283505	1218.46	1400.55	1037.03	765.539	962.347	719.518	DENND4B
ENSG00000160695	1217.04	-0.415269	0.133212	-3.11736	0.00182476	0.0284008	1362.13	1327.16	1484.03	1038.1	1045.68	1045.17	VPS11
ENSG00000116741	155.739	-1.18696	0.380808	-3.11695	0.00182732	0.0284146	274.293	88.2445	287.129	89.633	88.7079	106.427	RGS2
ENSG00000164442	2510.7	-0.547418	0.175758	-3.11461	0.00184188	0.0286148	3538.75	2871.88	2533.68	2285.64	1967.7	1866.56	CITED2
ENSG00000176024	251.656	-0.570359	0.183153	-3.11412	0.00184495	0.0286363	311.611	321.525	268.198	195.729	216.394	196.48	ZNF613
ENSG00000105929	91.8464	0.999272	0.321008	3.11292	0.00185249	0.0287009	59.71	37.5695	87.2957	125.303	110.213	130.987	ATP6V0A4
ENSG00000182400	1579.54	-0.449354	0.144349	-3.11297	0.00185214	0.0287009	1657.88	1787.61	2025.68	1289.62	1329.27	1387.19	TRAPPC6B
ENSG00000067715	632.181	-0.598337	0.192234	-3.11255	0.00185478	0.0287102	602.697	868.466	813.007	548.774	508.054	452.087	SYT1
ENSG00000186642	804.446	-0.844554	0.271419	-3.11163	0.00186059	0.0287739	802.352	1215.33	1080.15	430.787	838.693	459.364	PDE2A
ENSG00000215498	29.8366	-1.52512	0.490665	-3.10828	0.00188179	0.0290754	52.2462	43.6854	36.8115	23.7802	16.1287	6.36742	FAM230B
ENSG00000095951	828.384	0.563122	0.181283	3.1063	0.00189441	0.0292173	740.777	633.439	633.157	1160.66	819.876	982.401	HIVEP1
ENSG00000197622	1928.65	-0.447934	0.144194	-3.10647	0.00189339	0.0292173	2125.3	2491.82	2059.34	1695.71	1642.44	1557.29	CDC42SE1
ENSG00000130741	4350.92	0.508064	0.163676	3.10408	0.00190871	0.0294112	3204.75	4024.3	3547.57	4389.28	5669.24	5270.4	EIF2S3
ENSG00000184702	34.7148	1.30691	0.421159	3.10313	0.00191484	0.0294787	17.7264	27.9587	13.6728	46.6458	63.1708	39.1141	SEPTIN5
ENSG00000133606	2147.2	0.44264	0.142668	3.10258	0.0019184	0.0295067	1724.12	1884.59	1851.09	2239.91	2731.13	2452.36	MKRN1
ENSG00000240024	427.977	-0.576004	0.185669	-3.10232	0.00192012	0.0295067	434.763	496.266	605.811	322.862	358.864	349.298	LINC00888
ENSG00000107036	868.381	0.411822	0.13282	3.1006	0.00193129	0.0296514	754.771	753.137	727.815	1007.91	987.884	978.763	RIC1
ENSG00000221955	83.8925	0.970515	0.313115	3.09955	0.00193818	0.0297304	37.3187	53.2962	79.9335	117.986	110.213	104.608	SLC12A8
ENSG00000163050	654.743	0.540953	0.174674	3.09694	0.0019553	0.0299661	529.926	578.395	490.118	703.345	912.616	714.06	COQ8A
ENSG00000104381	636.947	-0.540208	0.174468	-3.09632	0.00195938	0.0300015	694.128	764.495	807.749	522.25	438.163	594.899	GDAP1
ENSG00000047597	279.359	-0.993297	0.320837	-3.09595	0.00196182	0.0300044	436.629	447.339	230.335	203.961	243.275	114.613	XK
ENSG00000133027	557.987	-0.557914	0.180234	-3.09549	0.00196487	0.0300044	594.301	629.07	770.937	407.007	440.851	505.755	PEMT
ENSG00000229689	226.704	-0.639625	0.206625	-3.09558	0.00196427	0.0300044	308.812	268.228	250.318	186.583	198.921	147.36	NA
ENSG00000147155	1226.53	0.526167	0.170017	3.0948	0.00196948	0.0300478	914.309	891.182	1211.62	1447.85	1395.13	1499.07	EBP
ENSG00000119630	50.2165	1.09035	0.352355	3.09445	0.00197178	0.0300559	20.5253	36.6957	38.915	61.2797	79.2995	64.5838	PGF
ENSG00000106537	227.344	-0.888689	0.287361	-3.09259	0.00198417	0.0301958	196.856	255.997	433.323	160.974	155.911	161.005	TSPAN13
ENSG00000148606	1424.89	0.404115	0.130674	3.09254	0.00198451	0.0301958	1203.53	1266	1209.52	1640.83	1692.17	1537.28	POLR3A
ENSG00000119509	612.878	0.520984	0.168493	3.09202	0.00198796	0.0302212	451.557	511.119	546.913	636.578	797.027	734.072	INVS
ENSG00000158882	699.522	-0.518964	0.167855	-3.09174	0.00198984	0.0302212	811.682	907.783	752.005	638.407	583.322	503.936	TOMM40L
ENSG00000162407	801.19	-0.526495	0.170314	-3.09131	0.00199273	0.0302212	963.756	882.445	992.858	771.027	571.225	625.826	PLPP3
ENSG00000184497	372.078	-0.658978	0.213177	-3.09123	0.00199329	0.0302212	354.528	450.833	561.638	310.057	294.349	261.064	TMEM255B
ENSG00000124357	713.297	-0.498547	0.161354	-3.08977	0.00200309	0.0302466	801.42	769.737	936.063	569.81	555.097	647.657	NAGK
ENSG00000164104	6232.57	0.526187	0.170255	3.09058	0.00199766	0.0302466	4678.83	5259.72	5387.09	6168.22	7146.36	8755.2	HMGB2
ENSG00000178028	613.068	-0.485319	0.157053	-3.09016	0.00200051	0.0302466	712.788	783.716	647.882	500.299	544.344	489.381	DMAP1
ENSG00000204252	53.7769	1.11211	0.359947	3.08966	0.00200387	0.0302466	24.2572	29.7061	48.3808	84.1453	77.9554	58.2164	HLA-DOA
ENSG00000228681	45.1241	1.06365	0.344225	3.08997	0.00200175	0.0302466	35.4528	22.7164	29.4492	65.8528	64.5148	52.7586	NA
ENSG00000065618	226.627	-0.968596	0.313548	-3.08915	0.0020073	0.0302716	200.588	271.723	429.116	182.01	103.493	172.83	COL17A1
ENSG00000076662	102.935	-0.832734	0.269686	-3.08779	0.0020165	0.030365	128.75	108.34	157.763	61.2797	88.7079	72.7705	ICAM3
ENSG00000130313	179.939	-0.676597	0.219126	-3.08771	0.00201707	0.030365	210.851	257.744	194.575	145.425	151.879	119.162	PGLS
ENSG00000213199	59.5008	-1.08076	0.350057	-3.08737	0.00201933	0.0303722	58.777	76.0126	108.331	35.6703	30.9134	47.3008	ASIC3
ENSG00000103197	1550.7	-0.512796	0.166153	-3.08629	0.00202673	0.0304565	1767.04	2062.83	1638.64	1307.91	1415.29	1112.48	TSC2
ENSG00000168291	3671.58	0.450944	0.146125	3.08602	0.00202857	0.0304572	2786.78	3162.82	3357.2	3842.33	4493.19	4387.15	PDHB
ENSG00000086619	292.559	0.892402	0.289263	3.08509	0.00203489	0.0305252	145.543	168.626	300.802	293.594	424.723	422.069	ERO1B
ENSG00000117036	835.754	-0.499279	0.161893	-3.08401	0.00204232	0.0306096	1002.94	1055.44	877.164	728.04	740.577	610.362	ETV3
ENSG00000171295	548.98	-0.497291	0.161354	-3.08199	0.00205625	0.0307912	666.139	695.472	565.845	473.775	459.668	432.984	ZNF440
ENSG00000141127	1151.03	-0.432721	0.140419	-3.08165	0.00205857	0.030794	1277.23	1305.32	1386.21	1029.87	895.144	1012.42	PRPSAP2
ENSG00000160181	1628.62	-2.01879	0.655147	-3.08143	0.00206006	0.030794	883.521	2572.2	4381.62	567.981	861.542	504.845	TFF2
ENSG00000132716	2058.58	-0.404811	0.131459	-3.07937	0.00207441	0.0309727	2211.13	2368.62	2455.85	1709.43	1873.62	1732.85	DCAF8
ENSG00000180263	705.199	0.47802	0.155242	3.07919	0.00207566	0.0309727	542.987	558.3	667.865	832.307	801.059	828.674	FGD6
ENSG00000141480	193.819	-0.733535	0.238255	-3.07879	0.00207844	0.030987	242.572	186.1	298.699	153.657	126.342	155.547	ARRB2
ENSG00000079841	283.786	-0.583306	0.189524	-3.07773	0.00208581	0.0310696	306.946	328.514	385.994	204.876	227.146	249.239	RIMS1
ENSG00000160183	49.6223	-1.29944	0.4225	-3.0756	0.00210082	0.0312658	44.7825	53.2962	113.59	25.6094	32.2574	28.1986	TMPRSS3
ENSG00000158552	353.917	-0.491276	0.15976	-3.07508	0.00210447	0.0312927	389.048	423.749	428.065	289.935	294.349	298.359	ZFAND2B
ENSG00000166813	259.665	0.611297	0.198834	3.0744	0.00210924	0.0313362	218.315	221.048	176.695	356.703	307.79	277.437	KIF7
ENSG00000142178	61.2896	-1.14447	0.372317	-3.07391	0.00211276	0.0313611	75.5704	108.34	68.3641	43.9019	49.7302	21.8311	SIK1
ENSG00000164379	624.862	-0.519773	0.169152	-3.07281	0.00212056	0.0314494	664.273	846.623	698.366	551.518	474.453	513.941	FOXQ1
ENSG00000100592	699.006	0.458282	0.149182	3.07197	0.00212653	0.0315104	580.306	539.952	646.83	803.039	825.252	798.656	DAAM1
ENSG00000258947	888.572	-0.593967	0.193445	-3.07047	0.00213724	0.0316416	1002.94	888.561	1316.8	787.49	639.772	695.868	TUBB3
ENSG00000167658	27828.9	0.515257	0.167871	3.06937	0.00214512	0.0317031	23545.3	26204.3	18983.1	31948.7	36243.9	30047.8	EEF2
ENSG00000197961	5344.34	-0.466281	0.151906	-3.06953	0.00214393	0.0317031	6022.31	6748.52	5828.83	3918.24	4994.52	4553.61	ZNF121
ENSG00000156140	85.4852	0.772964	0.251939	3.06806	0.00215451	0.0318141	61.5759	69.023	58.8983	113.413	98.1163	111.885	ADAMTS3
ENSG00000152223	4040.91	0.482493	0.15733	3.06675	0.00216401	0.031899	3910.07	2913.82	3290.94	4984.69	4524.1	4621.83	EPG5
ENSG00000164142	234.312	0.5913	0.192806	3.06681	0.00216354	0.031899	188.46	169.499	204.041	305.484	247.307	291.082	FAM160A1
ENSG00000132613	1259.03	0.455012	0.148468	3.06472	0.00217875	0.0320883	1030	1080.78	1075.95	1638.09	1408.57	1320.78	MTSS2
ENSG00000250697	65.3477	-0.92542	0.302097	-3.06332	0.00218899	0.0322113	90.4979	65.5281	100.969	45.7311	45.698	43.6623	NA
ENSG00000161204	1765.44	-0.400404	0.130768	-3.06194	0.00219906	0.0323035	2008.68	2105.64	1912.09	1593.27	1512.07	1460.87	ABCF3
ENSG00000164889	3107.39	-0.766465	0.250311	-3.06205	0.00219826	0.0323035	4427.87	4500.47	2813.45	3031.06	2181.41	1690.09	SLC4A2
ENSG00000124664	285.361	-0.917554	0.29971	-3.06147	0.00220254	0.0323249	298.55	478.792	340.769	222.253	255.371	116.433	SPDEF
ENSG00000157764	681.577	0.434007	0.141775	3.06123	0.00220432	0.0323249	565.379	585.385	588.983	828.648	768.802	752.265	BRAF
ENSG00000176058	215.137	-0.60282	0.196948	-3.06081	0.00220743	0.0323426	285.488	250.754	240.852	165.547	193.545	154.637	TPRN
ENSG00000185485	493.942	-0.503991	0.164685	-3.06034	0.00221085	0.0323649	637.217	588.879	512.205	430.787	389.777	404.786	SDHAP1
ENSG00000115159	3445.89	0.448327	0.146542	3.05938	0.00221798	0.0324245	2968.7	3244.95	2529.47	3899.95	4064.44	3967.81	GPD2
ENSG00000278249	4363.03	-0.541053	0.176857	-3.05927	0.00221874	0.0324245	4620.99	4675.21	6217.98	3467.34	4012.02	3184.62	SCARNA2
ENSG00000153064	88.7417	-0.767165	0.250929	-3.0573	0.00223338	0.0326104	103.559	106.592	125.159	61.2797	68.547	67.3127	BANK1
ENSG00000076242	2037.24	0.427757	0.139991	3.0556	0.00224612	0.0327402	1662.55	1741.3	1807.97	2095.4	2450.22	2466.01	MLH1
ENSG00000077097	6734.57	0.53395	0.174732	3.05582	0.00224443	0.0327402	5385.09	6482.92	4637.19	7352.65	9041.49	7508.09	TOP2B
ENSG00000175745	421.637	-0.574901	0.188315	-3.05286	0.0022667	0.0330119	490.741	471.802	550.068	358.532	383.057	275.618	NR2F1
ENSG00000229512	26.2973	-1.56985	0.514443	-3.05155	0.00227661	0.0331278	41.0506	53.2962	23.1386	15.5486	17.4728	7.27705	NA
ENSG00000001630	7688.68	0.655984	0.215065	3.05017	0.00228708	0.0331949	4528.63	5457.18	7924.98	8750.2	10524	8947.13	CYP51A1
ENSG00000163803	295.945	-0.669207	0.219399	-3.05019	0.00228699	0.0331949	292.019	360.842	436.479	230.485	262.092	193.751	PLB1
ENSG00000232774	806.179	0.509334	0.16697	3.05045	0.00228501	0.0331949	699.726	614.217	683.641	990.537	801.059	1047.89	FLJ22447
ENSG00000054793	612.676	0.758715	0.248782	3.04972	0.00229056	0.0332171	339.6	492.771	532.188	630.175	1028.21	653.115	ATP9A
ENSG00000198952	3866.78	-0.539654	0.177217	-3.04515	0.00232564	0.033697	5121.06	4912.86	3710.59	3515.81	3147.79	2792.57	SMG5
ENSG00000112624	608.284	0.471766	0.155017	3.04331	0.00233992	0.033875	505.669	463.939	560.586	713.406	672.03	734.072	BICRAL
ENSG00000148926	1358.21	-0.862142	0.283438	-3.04173	0.0023522	0.0340239	2685.08	1223.19	1349.4	1136.88	838.693	915.998	ADM
ENSG00000151376	1056.08	-0.453578	0.149293	-3.03818	0.00238015	0.0343989	1099.97	1300.08	1263.16	882.611	834.661	956.022	ME3
ENSG00000103811	295.201	0.626879	0.206397	3.03725	0.00238748	0.0344754	225.778	229.785	239.8	278.045	416.658	381.135	CTSH
ENSG00000108523	1106.4	-0.425072	0.139988	-3.0365	0.00239344	0.03452	1223.12	1199.6	1382.01	953.952	963.691	915.998	RNF167
ENSG00000182111	97.0264	-0.856361	0.282036	-3.03635	0.00239463	0.03452	133.414	139.793	100.969	77.7429	79.2995	50.9393	ZNF716
ENSG00000188033	291.625	-0.594294	0.196019	-3.03182	0.00243086	0.0350126	320.008	386.179	344.976	237.802	266.124	194.661	ZNF490
ENSG00000250896	1062.3	-0.390655	0.1289	-3.03067	0.0024401	0.0351159	1189.53	1223.19	1203.21	924.684	909.928	923.275	NA
ENSG00000130340	1888	0.511792	0.168901	3.03014	0.00244442	0.0351484	1310.82	1636.46	1721.72	2004.85	2486.51	2167.65	SNX9
ENSG00000272316	84.7959	0.798616	0.263632	3.02928	0.00245136	0.0352183	59.71	66.4018	58.8983	93.2915	127.686	102.788	NA
ENSG00000185158	175.83	0.589397	0.194596	3.02883	0.00245504	0.0352415	130.616	144.162	146.194	199.388	221.77	212.854	LRRC37B
ENSG00000242110	308.849	-0.500671	0.165354	-3.02789	0.00246272	0.0353218	380.651	361.715	342.872	255.18	263.436	249.239	AMACR
ENSG00000103876	534.095	0.516193	0.170513	3.02729	0.0024676	0.0353619	393.712	498.887	424.909	588.103	689.502	609.453	FAH
ENSG00000184786	55.1063	1.01709	0.336066	3.02646	0.00247432	0.0354284	35.4528	34.0746	39.9667	53.9628	72.5792	94.6016	DYNLT2
ENSG00000005001	46.9113	1.18819	0.39275	3.02531	0.00248382	0.0355346	16.7934	38.4432	30.5009	49.3896	67.203	79.1379	PRSS22
ENSG00000112584	823.175	0.481967	0.159378	3.02404	0.00249421	0.0356532	702.525	754.01	603.708	1033.52	952.938	892.348	FAM120B
ENSG00000125740	49.7677	-1.62204	0.536532	-3.02319	0.00250123	0.0356934	122.219	22.7164	80.9852	29.2679	16.1287	27.2889	FOSB
ENSG00000146802	647.496	0.520689	0.172225	3.02331	0.00250024	0.0356934	481.411	528.594	586.88	726.211	686.814	875.065	TMEM168
ENSG00000280634	72.9735	1.73974	0.575542	3.02278	0.00250462	0.0357119	17.7264	73.3915	9.4658	147.254	67.203	122.8	THRIL
ENSG00000280002	98.6757	-0.960701	0.317902	-3.022	0.0025111	0.0357742	123.152	183.479	84.1405	66.7675	67.203	67.3127	NA
ENSG00000105948	479.918	0.681105	0.225465	3.02088	0.00252038	0.0358763	406.774	430.738	267.146	593.59	682.782	498.478	TTC26
ENSG00000075413	828.129	-0.426607	0.141498	-3.01494	0.00257034	0.0365263	884.454	1017.87	946.58	710.662	706.975	702.235	MARK3
ENSG00000189046	388.055	-0.54412	0.18047	-3.01501	0.00256967	0.0365263	448.758	430.738	501.688	270.728	322.574	353.846	ALKBH2
ENSG00000096696	6120.85	0.486227	0.161343	3.01363	0.00258141	0.036653	5313.25	5299.04	4683.47	7594.11	7904.41	5930.79	DSP
ENSG00000176903	1857.53	-0.453456	0.150621	-3.01058	0.00260751	0.0369926	1900.46	2414.06	2125.6	1521.93	1658.57	1524.54	PNMA1
ENSG00000175274	55.4468	-1.11661	0.371087	-3.00902	0.00262088	0.0371514	53.1792	89.1182	85.1922	44.8165	37.6337	22.7408	TP53I11
ENSG00000125731	159.012	0.614508	0.204321	3.00756	0.00263353	0.0372995	120.353	136.298	119.9	202.132	198.921	176.468	SH2D3A
ENSG00000124143	163.221	-0.806012	0.268129	-3.00606	0.00264655	0.0374362	233.242	219.301	169.333	135.364	141.126	80.9572	ARHGAP40
ENSG00000166068	4215.32	0.507985	0.168994	3.00594	0.00264758	0.0374362	2902.46	3700.15	3838.91	4424.95	5536.18	4889.27	SPRED1
ENSG00000076924	1434.99	-0.476145	0.158469	-3.00465	0.00265886	0.0375332	1501.15	1862.75	1643.89	1246.63	1287.61	1067.91	XAB2
ENSG00000104611	680.908	-0.677037	0.225316	-3.00483	0.00265728	0.0375332	979.616	893.804	639.468	625.602	537.624	409.334	SH2D4A
ENSG00000152253	574.806	0.523037	0.17425	3.00164	0.0026853	0.0378749	458.087	463.065	495.377	655.785	583.322	793.198	SPC25
ENSG00000171492	1625.92	-0.424569	0.141467	-3.00119	0.00268925	0.0378993	1856.61	2042.73	1690.17	1339.01	1417.98	1409.02	LRRC8D
ENSG00000074266	545.332	-0.482448	0.160782	-3.00063	0.00269421	0.0379062	653.078	653.534	601.604	504.872	405.906	452.996	EED
ENSG00000262246	827.297	0.656827	0.218895	3.00064	0.00269409	0.0379062	581.239	770.611	573.207	1065.54	1216.37	756.813	CORO7
ENSG00000023287	3881.43	0.522259	0.174137	2.99912	0.00270758	0.0380629	2804.5	3300	3453.97	3753.61	5210.92	4765.56	RB1CC1
ENSG00000173950	906.153	-0.473477	0.157939	-2.99784	0.00271898	0.0381916	911.51	1089.51	1159.04	736.271	801.059	739.53	XXYLT1
ENSG00000118263	160.082	0.996323	0.332492	2.99653	0.00273073	0.0382934	85.8331	70.7704	165.126	189.327	174.728	274.709	KLF7
ENSG00000129675	69.9013	1.03181	0.344315	2.99671	0.00272909	0.0382934	32.6539	42.8117	62.0536	79.5722	124.998	77.3186	ARHGEF6
ENSG00000121653	416.589	-0.577831	0.192868	-2.996	0.0027355	0.0383286	581.239	503.256	412.288	371.337	321.23	310.184	MAPK8IP1
ENSG00000204130	851.354	0.471814	0.1575	2.99565	0.00273864	0.038341	700.659	758.379	679.434	895.416	1120.95	953.293	RUFY2
ENSG00000137266	102.361	0.807003	0.269508	2.99435	0.00275026	0.0384719	83.0342	78.6337	61.0018	142.681	147.847	100.969	SLC22A23
ENSG00000132357	524.035	-0.52993	0.176992	-2.99409	0.00275268	0.0384741	582.172	565.289	710.987	480.177	412.626	392.961	CARD6
ENSG00000138286	899.801	0.453897	0.151761	2.99087	0.00278181	0.0388494	815.414	790.706	672.072	1029.87	991.916	1098.83	FAM149B1
ENSG00000170425	2351.95	0.409374	0.137023	2.98764	0.00281141	0.0392214	1847.28	2029.62	2185.55	2691.74	2563.12	2794.39	ADORA2B
ENSG00000176871	4669.98	-0.409624	0.137115	-2.98746	0.00281307	0.0392214	5004.44	5554.16	5427.06	3667.64	4001.26	4365.32	WSB2
ENSG00000139433	3060.49	-0.372255	0.124624	-2.98703	0.00281702	0.0392443	3320.43	3593.56	3444.5	2569.18	2775.48	2659.76	GLTP
ENSG00000169710	15534.4	0.558753	0.187086	2.98661	0.00282088	0.0392659	10216.9	12446	15026.4	19067.1	20667.6	15782.1	FASN
ENSG00000178607	345.925	0.635581	0.212831	2.98632	0.00282355	0.0392709	264.03	260.365	287.129	348.471	538.968	376.587	ERN1
ENSG00000138439	263.976	0.617959	0.207084	2.98409	0.0028442	0.0395258	183.795	181.731	259.784	309.143	334.671	314.732	FAM117B
ENSG00000163362	62.8017	0.923589	0.309665	2.98255	0.00285862	0.0396938	48.5143	50.6751	30.5009	89.633	81.9876	75.4994	INAVA
ENSG00000132004	249.832	-0.560688	0.188145	-2.98008	0.00288177	0.0399824	301.349	312.788	278.715	222.253	208.329	175.559	FBXW9
ENSG00000152465	1318.11	0.423769	0.142265	2.97873	0.00289441	0.0401251	1086.91	1075.53	1215.83	1411.26	1499.97	1619.14	NMT2
ENSG00000197019	454.27	-0.57239	0.19221	-2.97794	0.00290191	0.0401962	570.976	428.991	630.002	368.593	372.304	354.756	SERTAD1
ENSG00000254818	324.106	-0.833399	0.279907	-2.97741	0.00290692	0.0402329	525.261	433.359	287.129	310.057	212.361	176.468	NA
ENSG00000049449	4236.88	0.484339	0.16277	2.97561	0.0029241	0.0404049	3207.54	3941.3	3446.6	4232.87	5528.12	5064.82	RCN1
ENSG00000257218	2551.69	-0.390936	0.131374	-2.97574	0.0029228	0.0404049	2947.25	2834.31	2902.85	2062.47	2391.08	2172.2	GATC
ENSG00000155380	18.9755	1.9373	0.65115	2.9752	0.00292802	0.0404262	4.66484	5.24225	13.6728	15.5486	51.0743	23.6504	SLC16A1
ENSG00000142235	47.4952	1.54423	0.519245	2.97399	0.00293951	0.0405261	7.46374	31.4535	33.6562	41.158	104.837	66.4031	LMTK3
ENSG00000143315	238.012	-0.567013	0.19066	-2.97394	0.00294003	0.0405261	309.745	288.324	254.525	211.278	186.824	177.378	PIGM
ENSG00000032389	922.285	-0.398294	0.134002	-2.9723	0.00295582	0.0406778	1035.59	1086.89	1023.36	771.027	811.812	805.023	EIPR1
ENSG00000269044	118.318	-0.709204	0.238602	-2.97233	0.0029555	0.0406778	161.403	156.394	122.004	92.3769	96.7723	80.9572	NA
ENSG00000261061	236.698	-0.529388	0.178125	-2.97201	0.00295861	0.0406833	281.756	288.324	269.25	189.327	184.136	207.396	NA
ENSG00000133640	66.6321	-0.925219	0.311447	-2.97071	0.0029711	0.040822	69.9726	103.971	87.2957	35.6703	53.7624	49.1201	LRRIQ1
ENSG00000089050	1790.23	-0.372123	0.125293	-2.97002	0.00297779	0.0408545	1929.38	2065.45	2064.6	1556.69	1572.55	1552.74	RBBP9
ENSG00000144228	1372.1	0.464819	0.156506	2.96997	0.00297827	0.0408545	993.611	1231.93	1233.71	1501.81	1555.08	1716.47	SPOPL
ENSG00000007541	492.03	-0.687923	0.231733	-2.96861	0.00299152	0.0409434	657.742	657.029	505.895	456.397	408.594	266.522	PIGQ
ENSG00000075223	3952.19	-0.412069	0.138811	-2.96856	0.00299198	0.0409434	4073.34	4483.87	4982.17	3381.36	3284.88	3507.54	SEMA3C
ENSG00000104643	843.168	-0.456495	0.153775	-2.9686	0.00299163	0.0409434	1019.73	990.785	917.131	787.49	637.084	706.783	MTMR9
ENSG00000085276	2979.99	-0.41723	0.140574	-2.96804	0.00299706	0.0409799	3441.72	3749.96	3031.16	2528.93	2602.1	2526.05	MECOM
ENSG00000150527	448.26	-0.534365	0.180074	-2.96747	0.00300261	0.0410228	457.154	608.975	523.774	343.898	399.186	356.575	MIA2
ENSG00000143321	10069.1	-0.396758	0.133743	-2.96658	0.00301134	0.0411091	11252.5	12443.4	10637.5	8554.47	9236.38	8290.38	HDGF
ENSG00000115641	1587.71	0.41249	0.139091	2.96563	0.00302069	0.0412035	1266.97	1427.64	1391.47	1677.42	1912.6	1850.19	FHL2
ENSG00000111727	1027.7	-0.493424	0.166463	-2.96416	0.00303509	0.0412345	1048.66	1210.09	1347.3	786.576	821.22	952.384	HCFC2
ENSG00000128567	4747.6	-0.555745	0.187488	-2.96417	0.00303504	0.0412345	5871.17	6448.84	4631.93	4414.88	3926	3192.8	PODXL
ENSG00000163347	160.284	-0.643877	0.217174	-2.9648	0.00302884	0.0412345	175.398	221.922	188.264	128.962	137.094	110.065	CLDN1
ENSG00000234155	81.9646	1.02383	0.345293	2.96512	0.00302567	0.0412345	45.7154	35.822	80.9852	85.9746	122.309	120.981	LINC02535
ENSG00000253785	645.327	0.482166	0.162658	2.9643	0.0030337	0.0412345	515.931	546.068	553.224	649.382	776.866	830.493	NA
ENSG00000104892	48.605	1.04028	0.351068	2.96319	0.00304469	0.0413319	38.2517	36.6957	19.9834	67.6821	69.8911	59.126	KLC3
ENSG00000130592	28.6018	-1.21756	0.41096	-2.96271	0.00304941	0.0413627	38.2517	35.822	46.2773	16.4632	14.7847	20.0119	LSP1
ENSG00000198763	1090.33	0.603935	0.203862	2.96247	0.00305182	0.0413627	954.426	792.453	850.871	1540.22	967.723	1436.31	ND2
ENSG00000145390	1299.72	0.448973	0.151599	2.96159	0.00306055	0.0414479	988.013	1089.51	1220.04	1387.48	1526.85	1586.4	USP53
ENSG00000183751	1051.99	-0.544576	0.183905	-2.96119	0.00306452	0.0414686	1289.36	1411.91	1042.29	940.232	905.896	722.247	TBL3
ENSG00000022840	5791.28	-0.367789	0.124252	-2.96001	0.00307624	0.0415611	6250.89	6747.65	6576.63	4932.56	5353.39	4886.54	RNF10
ENSG00000213757	31.9118	1.29568	0.437713	2.96012	0.00307522	0.0415611	16.7934	14.853	24.1904	35.6703	36.2896	63.6742	RPS3AP20
ENSG00000172530	331.919	-0.492383	0.16637	-2.95957	0.0030807	0.0415882	360.126	403.653	400.719	268.899	266.124	291.992	BANP
ENSG00000106089	1023.59	-0.651882	0.220349	-2.9584	0.00309242	0.0417133	1117.7	1029.23	1604.98	756.393	961.002	672.217	STX1A
ENSG00000172965	272.018	0.564885	0.190969	2.95799	0.00309656	0.041736	250.968	222.796	184.057	337.496	326.606	310.184	MIR4435-2HG
ENSG00000116771	107.435	-0.725923	0.245493	-2.957	0.00310645	0.0417759	152.074	134.551	115.693	87.8038	69.8911	84.5957	AGMAT
ENSG00000124596	1091.41	0.62741	0.212175	2.95704	0.00310604	0.0417759	749.173	753.137	1071.74	1082.91	1305.08	1586.4	OARD1
ENSG00000238105	70.2531	0.896266	0.303104	2.95696	0.00310689	0.0417759	56.911	35.822	54.6913	76.8283	98.1163	99.1498	GOLGA2P5
ENSG00000144791	2735.66	0.501865	0.169788	2.95582	0.00311836	0.0418969	2119.7	2500.55	2171.88	3273.44	3684.07	2664.31	LIMD1
ENSG00000253417	27.789	1.23731	0.418806	2.95439	0.00313292	0.0420594	17.7264	13.1056	18.9316	43.9019	40.3218	32.7467	LINC02159
ENSG00000164327	3641.5	0.376274	0.127406	2.95335	0.00314342	0.042167	3088.12	3273.79	3144.75	4058.18	4396.42	3887.76	RICTOR
ENSG00000133131	4337.07	-0.661903	0.224163	-2.95278	0.0031493	0.0421907	3649.77	5279.82	7015.21	3247.83	3490.52	3339.26	MORC4
ENSG00000185085	711.044	-0.582954	0.197431	-2.95269	0.00315015	0.0421907	832.207	979.427	745.695	647.553	610.203	451.177	INTS5
ENSG00000143569	3618.58	-0.490635	0.166258	-2.95104	0.00316704	0.0423835	4572.48	4486.49	3625.4	3451.79	2834.62	2740.72	UBAP2L
ENSG00000137331	5653.23	0.779911	0.264325	2.95058	0.00317178	0.0424135	2960.31	3339.31	6185.38	6238.64	6904.43	8291.29	IER3
ENSG00000173262	22.486	1.59044	0.539167	2.94981	0.00317967	0.0424855	12.1286	9.61079	11.5693	20.1217	55.1064	26.3793	SLC2A14
ENSG00000164604	66.1847	1.02756	0.348431	2.94911	0.00318694	0.0425493	42.9165	34.9483	53.6396	83.2307	60.4827	121.891	GPR85
ENSG00000261780	526.926	-0.799839	0.271969	-2.94092	0.00327239	0.0436559	717.452	537.331	755.161	546.944	255.371	349.298	LINC02582
ENSG00000134755	1280.25	0.538483	0.183131	2.94043	0.00327758	0.0436908	825.677	1073.79	1232.66	1496.32	1627.66	1425.39	DSC2
ENSG00000187049	391.756	-0.516436	0.175666	-2.93987	0.00328347	0.043735	511.266	467.434	403.874	295.423	338.703	333.835	TMEM216
ENSG00000158292	1235.18	-0.747812	0.254521	-2.93812	0.00330211	0.0439488	1030	1452.1	2162.41	854.258	1061.81	850.505	GPR153
ENSG00000169299	1388.29	0.464511	0.158113	2.93784	0.00330505	0.0439535	1303.36	1194.36	1002.32	1578.64	1528.2	1722.84	PGM2
ENSG00000162302	1762.46	-0.596643	0.203123	-2.93734	0.00331036	0.0439897	2372.54	2378.23	1614.45	1640.83	1353.47	1215.27	RPS6KA4
ENSG00000161996	467.838	-0.727224	0.247625	-2.93679	0.00331627	0.0440002	564.446	721.683	461.721	337.496	456.98	264.703	WDR90
ENSG00000187957	59.1613	-1.00006	0.340527	-2.93679	0.00331632	0.0440002	94.2298	75.1389	68.3641	47.5604	24.1931	45.4815	DNER
ENSG00000168116	742.917	0.453884	0.154582	2.9362	0.00332257	0.0440487	612.027	649.165	620.536	814.929	792.995	967.847	KIAA1586
ENSG00000088836	752.635	-0.738301	0.251643	-2.93392	0.00334714	0.0443399	867.66	1214.45	739.384	578.042	709.663	406.605	SLC4A11
ENSG00000111266	526.84	0.591694	0.201786	2.93229	0.00336477	0.044504	352.662	405.401	502.739	524.994	697.567	677.675	DUSP16
ENSG00000128340	2226.11	0.605254	0.206401	2.93241	0.00336341	0.044504	1350	1668.78	2279.16	2449.36	2900.48	2708.88	RAC2
ENSG00000149016	289.316	-0.713896	0.24355	-2.93121	0.0033764	0.0446231	261.231	407.148	409.133	174.693	255.371	228.317	TUT1
ENSG00000106069	191.626	-0.815718	0.278383	-2.9302	0.00338746	0.0447345	171.666	216.68	344.976	125.303	146.502	144.631	CHN2
ENSG00000059377	101.363	-1.17294	0.400443	-2.92911	0.00339938	0.0448571	65.3078	125.814	230.335	57.6212	64.5148	64.5838	TBXAS1
ENSG00000100242	3000.49	0.504162	0.172142	2.92876	0.00340314	0.0448718	2035.74	2510.16	2898.64	3207.58	3712.29	3638.52	SUN2
ENSG00000132781	253.497	-0.577635	0.197252	-2.92842	0.00340694	0.0448871	330.271	329.388	250.318	207.619	212.361	191.022	MUTYH
ENSG00000105963	77.2095	-0.792537	0.270734	-2.92736	0.00341853	0.0449602	87.699	102.224	104.124	65.8528	52.4183	50.9393	ADAP1
ENSG00000125449	292.128	-0.554595	0.189463	-2.92719	0.00342042	0.0449602	323.74	379.189	339.717	268.899	236.554	204.667	ARMC7
ENSG00000165655	107.818	-0.696092	0.237782	-2.92743	0.00341772	0.0449602	117.554	149.404	132.521	81.4014	88.7079	77.3186	ZNF503
ENSG00000169129	277.721	-0.6879	0.23522	-2.92449	0.0034502	0.0453166	288.287	421.127	318.682	260.668	205.641	171.92	AFAP1L2
ENSG00000147799	367.688	-0.625677	0.214007	-2.92363	0.00345975	0.0454069	498.205	480.54	359.701	344.813	280.908	241.962	ARHGAP39
ENSG00000249471	291.746	-0.597731	0.204678	-2.92035	0.00349634	0.0458516	365.723	406.274	281.871	255.18	223.114	218.311	ZNF324B
ENSG00000243725	1279.57	-0.427127	0.146373	-2.91807	0.00352209	0.0461511	1567.39	1535.98	1298.92	1048.16	1098.1	1128.85	TTC4
ENSG00000256500	3026.64	-0.404174	0.138518	-2.91784	0.0035246	0.0461511	3348.42	3779.66	3214.17	2640.52	2733.82	2443.27	NA
ENSG00000169756	1741.25	0.414853	0.142327	2.91479	0.00355929	0.0465694	1412.51	1629.47	1434.6	1853.03	2127.65	1990.27	LIMS1
ENSG00000110092	21762.8	-0.526092	0.180556	-2.91373	0.0035714	0.0466919	25512	30695.1	20854.2	19582.1	18093.7	15839.4	CCND1
ENSG00000173705	551.906	-0.837583	0.287691	-2.9114	0.00359815	0.0470056	805.151	926.131	391.253	428.958	423.379	336.563	SUSD5
ENSG00000273331	82.9757	0.782353	0.268945	2.90898	0.00362614	0.0473347	57.844	65.5281	58.8983	94.2062	127.686	93.692	NA
ENSG00000132205	238.326	-0.644127	0.221514	-2.90783	0.00363941	0.0474658	343.332	287.45	241.904	220.424	161.287	175.559	EMILIN2
ENSG00000242852	240.526	-0.817984	0.281323	-2.90763	0.00364177	0.0474658	243.505	348.61	330.251	242.375	115.589	162.824	ZNF709
ENSG00000229563	165.695	1.24668	0.42888	2.90683	0.00365114	0.0475515	45.7154	59.4122	190.368	214.022	221.77	262.883	LINC01204
ENSG00000168461	1211.75	0.631392	0.217238	2.90645	0.00365556	0.0475726	695.061	1040.59	1115.91	1277.73	1751.31	1389.92	RAB31
ENSG00000138032	1609.92	0.37926	0.130531	2.90551	0.0036665	0.0476785	1365.87	1482.68	1349.4	1751.5	1850.77	1859.29	PPM1B
ENSG00000103227	18.6252	-1.56613	0.539348	-2.90375	0.00368721	0.0479112	21.4583	27.085	34.7079	5.48774	12.0965	10.9156	LMF1
ENSG00000151892	22.7332	-1.70721	0.58817	-2.90258	0.00370106	0.0480532	53.1792	36.6957	14.7246	15.5486	8.06436	8.18668	GFRA1
ENSG00000268861	891.871	-0.412227	0.142032	-2.90235	0.00370379	0.0480532	1097.17	969.816	987.599	765.539	797.027	734.072	ARHGEF18
ENSG00000130830	166.358	0.599128	0.206468	2.90179	0.00371032	0.0481011	150.208	115.329	131.469	203.961	201.609	195.571	MPP1
ENSG00000096092	616.63	0.78394	0.270422	2.89895	0.00374414	0.0485026	324.673	393.169	642.623	696.028	657.245	986.04	TMEM14A
ENSG00000163681	1060.09	0.408959	0.141087	2.89863	0.00374799	0.0485155	902.18	992.533	837.198	1210.96	1209.65	1207.99	SLMAP
ENSG00000249709	327.251	-0.563676	0.194507	-2.89797	0.00375591	0.048581	332.137	407.148	432.272	235.058	256.715	300.178	ZNF564
ENSG00000136153	7852.15	-0.549491	0.189687	-2.89683	0.00376958	0.0487207	7122.28	10560.5	10305.1	5870.05	7178.62	6076.33	LMO7
ENSG00000146411	532.686	1.08308	0.374165	2.89465	0.00379579	0.0490222	167.934	251.628	605.811	564.322	838.693	767.728	SLC2A12
ENSG00000163808	2861.42	0.500923	0.17309	2.89401	0.00380358	0.0490855	2407.06	2769.66	1931.02	3076.79	3427.35	3556.66	KIF15
ENSG00000102054	2025.59	0.434222	0.150095	2.89298	0.00381603	0.0491455	1629.9	1686.26	1853.19	2057.9	2357.48	2568.8	RBBP7
ENSG00000138134	1055.09	0.423695	0.146436	2.89337	0.00381132	0.0491455	875.124	978.553	849.819	1131.39	1194.87	1300.77	STAMBPL1
ENSG00000179046	35.4299	1.13883	0.393662	2.89291	0.0038169	0.0491455	24.2572	13.9793	28.3974	49.3896	51.0743	45.4815	TRIML2
ENSG00000108846	535.748	0.774663	0.267936	2.89122	0.00383746	0.0493355	268.695	426.37	490.118	507.616	877.671	644.019	ABCC3
ENSG00000196437	350.464	-0.548804	0.189803	-2.89144	0.00383486	0.0493355	432.897	469.181	347.079	311.886	266.124	275.618	ZNF569
ENSG00000046647	60.3051	0.974311	0.337121	2.89009	0.00385128	0.0494514	34.5198	34.0746	53.6396	59.4505	87.3639	92.7824	GEMIN8
ENSG00000068366	5303.25	0.480048	0.166106	2.89001	0.0038523	0.0494514	3983.77	4171.96	5131.52	5365.18	6436.7	6730.36	ACSL4
ENSG00000160326	413.498	-0.588513	0.203701	-2.8891	0.00386346	0.0495573	467.417	477.918	545.861	414.324	291.661	283.805	SLC2A6
ENSG00000157110	58.6809	-0.951555	0.329446	-2.88835	0.00387271	0.0496385	88.632	56.791	87.2957	47.5604	33.6015	38.2045	RBPMS
ENSG00000071242	169.188	0.854905	0.296336	2.88492	0.00391515	0.0501262	103.559	122.319	134.625	143.596	311.822	199.209	RPS6KA2
ENSG00000183032	44.5491	-1.0216	0.354132	-2.8848	0.00391667	0.0501262	49.4473	66.4018	63.1054	21.9509	30.9134	35.4756	SLC25A21
ENSG00000163472	250.961	-0.823942	0.285718	-2.88376	0.00392961	0.0502541	249.102	297.935	416.495	151.827	138.438	251.968	TMEM79
ENSG00000131473	16094.1	0.445035	0.154442	2.88156	0.00395713	0.0504966	11862.7	13446.4	15584.9	19008.6	19577.6	17084.7	ACLY
ENSG00000137965	535.661	-0.966209	0.335338	-2.88129	0.00396046	0.0504966	465.551	486.656	1174.81	360.361	283.597	442.99	IFI44
ENSG00000140323	403.596	-0.529845	0.18388	-2.88147	0.0039583	0.0504966	457.154	469.181	505.895	390.544	282.252	316.552	DISP2
ENSG00000148814	79.6237	0.776295	0.269424	2.88132	0.00396018	0.0504966	65.3078	50.6751	59.9501	105.182	110.213	86.4149	LRRC27
ENSG00000107625	2268.55	0.524714	0.182159	2.88053	0.00397004	0.050543	1664.41	1861	2056.18	2150.28	2756.67	3122.76	DDX50
ENSG00000165929	234.602	1.03004	0.357564	2.88072	0.00396772	0.050543	100.761	115.329	247.163	202.132	331.983	410.244	TC2N
ENSG00000168216	630.407	0.663292	0.230337	2.87966	0.00398099	0.050606	381.584	435.107	647.882	648.468	794.339	875.065	LMBRD1
ENSG00000186522	3822.82	0.46984	0.163171	2.87943	0.00398393	0.050606	2775.58	3150.59	3691.66	4003.3	4481.09	4834.69	SEPTIN10
ENSG00000264058	370.599	0.576409	0.200165	2.87967	0.00398088	0.050606	317.209	271.723	302.906	350.301	512.087	469.37	NA
ENSG00000030304	37.8134	1.08459	0.376778	2.87859	0.00399462	0.0507039	27.989	21.8427	23.1386	65.8528	41.6658	46.3912	MUSK
ENSG00000153046	1834.07	0.390153	0.135548	2.87833	0.00399782	0.0507067	1536.6	1739.55	1486.13	2109.12	2061.79	2071.23	CDYL
ENSG00000163430	6432.69	0.468885	0.163106	2.87473	0.00404375	0.0512509	5024.97	4831.61	6333.67	6802.97	7435.34	8167.58	FSTL1
ENSG00000213465	594.637	0.695635	0.242014	2.87435	0.00404856	0.0512737	347.997	420.254	594.242	575.298	751.329	878.703	ARL2
ENSG00000224861	137.398	-0.764557	0.266138	-2.87278	0.00406872	0.0514907	196.856	199.205	122.004	106.096	112.901	87.3246	NA
ENSG00000168016	541.934	0.539978	0.188052	2.87142	0.00408629	0.0516745	406.774	413.264	505.895	757.308	603.483	564.881	TRANK1
ENSG00000111700	1378.85	-0.4841	0.168681	-2.86992	0.0041058	0.0518826	1574.85	1407.54	1843.73	1206.39	1008.04	1232.55	SLCO1B3
ENSG00000109265	320.834	0.567091	0.197658	2.86904	0.00411715	0.0519874	222.046	249.881	303.957	333.837	403.218	412.063	CRACD
ENSG00000065135	8033.7	-0.333348	0.116256	-2.86735	0.00413927	0.0522279	8725.12	9014.05	9134.5	7074.61	6987.76	7266.13	GNAI3
ENSG00000125378	1730.43	-0.561722	0.195921	-2.86709	0.00414265	0.0522318	2277.37	2089.04	1823.74	1766.14	1239.22	1187.07	BMP4
ENSG00000214922	26.0009	1.52858	0.533235	2.86662	0.00414878	0.0522703	9.32968	6.98967	24.1904	27.4387	41.6658	46.3912	HLA-F-AS1
ENSG00000122870	958.806	0.460976	0.160841	2.86604	0.00415643	0.0523279	844.336	863.224	712.039	1169.8	1177.4	986.04	BICC1
ENSG00000184922	2098.09	0.438737	0.153164	2.8645	0.0041767	0.0525442	1631.76	1932.64	1778.52	2247.23	2729.78	2268.62	FMNL1
ENSG00000279473	705.153	-0.42336	0.147809	-2.86423	0.00418023	0.0525496	770.632	880.698	771.989	623.773	603.483	580.345	NA
ENSG00000076513	3171.55	-0.500862	0.174937	-2.8631	0.00419514	0.0526593	4412.01	3656.47	3081.64	2897.53	2483.82	2497.85	ANKRD13A
ENSG00000272447	26.3768	1.39498	0.487226	2.86311	0.00419502	0.0526593	13.9945	19.2216	10.5176	43.9019	21.5049	49.1201	LOC642361
ENSG00000146555	433.832	-0.60258	0.210484	-2.86283	0.00419874	0.0526655	613.893	543.447	411.237	379.569	365.584	289.263	SDK1
ENSG00000221983	10287.8	-0.362488	0.126638	-2.86238	0.00420471	0.0527015	10848.6	11463.1	12409.7	8897.45	8763.27	9344.64	UBA52
ENSG00000167779	474.027	-0.593574	0.207435	-2.8615	0.00421645	0.0528097	427.299	601.111	682.59	399.69	369.616	363.852	IGFBP6
ENSG00000142453	2258.64	-0.427774	0.149521	-2.86096	0.00422366	0.0528611	2625.37	2802.86	2343.31	1967.35	2081.95	1731.03	CARM1
ENSG00000117408	1020.58	-0.468296	0.163751	-2.85981	0.00423898	0.0529809	1244.58	1187.37	1122.22	979.561	857.51	732.253	IPO13
ENSG00000244731	84.2579	0.756262	0.264448	2.85977	0.00423947	0.0529809	52.2462	60.2859	75.7264	100.609	107.525	109.156	C4A
ENSG00000244731	84.2579	0.756262	0.264448	2.85977	0.00423947	0.0529809	52.2462	60.2859	75.7264	100.609	107.525	109.156	LOC110384692
ENSG00000100281	1148.66	0.443552	0.155136	2.85913	0.00424811	0.0530499	1000.14	1066.8	851.922	1274.07	1430.08	1268.94	HMGXB4
ENSG00000103066	523.449	-0.431325	0.150888	-2.85858	0.00425543	0.0531022	599.898	568.784	635.261	469.202	435.475	432.075	PLA2G15
ENSG00000011201	866.111	0.39811	0.139355	2.8568	0.00427932	0.0533612	752.905	762.747	725.712	917.367	1025.52	1012.42	ANOS1
ENSG00000128617	34.626	1.15724	0.405198	2.85598	0.00429044	0.0534606	16.7934	31.4535	15.7763	49.3896	47.0421	47.3008	OPN1SW
ENSG00000196747	3505.68	0.563547	0.197338	2.85574	0.00429369	0.0534619	2961.24	3386.49	2140.32	4724.03	4013.36	3808.62	H2AC13
ENSG00000104549	1640.58	0.917394	0.321336	2.85494	0.00430446	0.0535569	678.268	837.013	1893.16	1864.92	2119.58	2450.55	SQLE
ENSG00000056998	55.6382	0.866768	0.30377	2.85336	0.0043259	0.0537694	36.3858	44.5591	36.8115	67.6821	81.9876	66.4031	GYG2
ENSG00000174028	352.841	0.525667	0.184237	2.85322	0.00432787	0.0537694	245.371	289.197	333.407	388.715	430.099	430.255	NA
ENSG00000185361	458.735	0.523594	0.183578	2.85216	0.00434234	0.0539097	336.801	343.367	450.152	531.396	506.71	583.983	TNFAIP8L1
ENSG00000254618	57.4411	-1.10682	0.388176	-2.85133	0.00435363	0.0540104	84.9001	106.592	43.122	33.841	44.354	31.8371	NA
ENSG00000166145	291.734	1.1313	0.396818	2.85092	0.00435932	0.0540415	88.632	136.298	323.941	288.106	529.559	383.864	SPINT1
ENSG00000008853	643.3	-0.60213	0.211353	-2.84893	0.0043867	0.0543414	822.878	877.203	625.795	584.444	551.064	398.418	RHOBTB2
ENSG00000187736	359.645	-0.619601	0.217551	-2.84807	0.00439853	0.0544482	527.127	438.602	340.769	314.63	295.693	241.052	NHEJ1
ENSG00000164181	423.019	0.579993	0.203691	2.84741	0.00440769	0.0545219	282.689	310.166	424.909	457.311	530.903	532.134	ELOVL7
ENSG00000105851	315.478	-0.517178	0.181771	-2.84522	0.00443813	0.0548585	406.774	347.736	360.752	292.679	233.866	251.058	PIK3CG
ENSG00000196922	1015.01	-0.579959	0.203889	-2.84449	0.00444829	0.0549442	1371.46	1360.36	916.079	878.038	868.262	695.868	ZNF252P
ENSG00000146038	33.8023	-1.35696	0.477599	-2.84121	0.00449425	0.0554715	24.2572	47.1802	74.6747	21.0363	17.4728	18.1926	DCDC2
ENSG00000081760	483.019	0.447368	0.157555	2.83944	0.00451923	0.0555844	409.573	426.37	390.201	608.224	544.344	519.399	AACS
ENSG00000183955	2153.79	-0.405045	0.142617	-2.8401	0.00451	0.0555844	2501.29	2691.02	2169.77	1862.17	1834.64	1863.83	KMT5A
ENSG00000221676	116.534	0.890562	0.313644	2.83941	0.00451974	0.0555844	106.358	48.9277	90.451	176.522	122.309	154.637	RNU6ATAC
ENSG00000237493	90.4886	-0.811781	0.28585	-2.83988	0.00451303	0.0555844	102.626	93.4868	150.401	73.1698	60.4827	62.7645	NA
ENSG00000254087	649.55	0.409056	0.144052	2.83964	0.00451652	0.0555844	582.172	553.057	539.551	749.076	700.255	773.186	LYN
ENSG00000164741	3616.6	0.421702	0.148614	2.83756	0.00454602	0.055867	3346.56	3247.57	2679.87	3878	4361.47	4186.12	DLC1
ENSG00000171291	310.297	-0.53829	0.189837	-2.83554	0.00457486	0.0561809	363.858	360.842	379.684	262.497	205.641	289.263	ZNF439
ENSG00000093183	2527.93	0.382722	0.134995	2.83509	0.00458127	0.0562021	2109.44	2297.85	2175.03	2672.53	3110.15	2802.57	SEC22C
ENSG00000100359	629.066	0.481619	0.169886	2.83496	0.0045832	0.0562021	487.009	501.509	585.828	673.162	834.661	692.229	SGSM3
ENSG00000168497	2449.28	-0.507873	0.179162	-2.83472	0.0045866	0.0562033	2772.78	3005.56	2851.31	2505.15	1698.89	1862.01	CAVIN2
ENSG00000011260	3341.88	0.386854	0.136503	2.83403	0.00459656	0.0562847	2857.68	2913.82	2918.62	3529.53	3618.21	4213.41	UTP18
ENSG00000019485	103.501	-1.03008	0.363561	-2.83332	0.00460676	0.056369	177.264	149.404	90.451	101.523	57.7946	44.5719	PRDM11
ENSG00000180817	1039.14	0.445906	0.15763	2.82882	0.00467197	0.0571258	862.995	886.814	889.786	1042.67	1188.15	1364.45	PPA1
ENSG00000136630	98.2814	-1.00719	0.356154	-2.82795	0.00468471	0.0572403	190.325	133.677	69.4159	68.5967	68.547	59.126	HLX
ENSG00000214881	377.083	0.653076	0.230977	2.82745	0.00469202	0.0572885	273.36	247.259	359.701	372.252	434.131	575.796	NA
ENSG00000125384	27.5548	-1.28071	0.453303	-2.82529	0.00472381	0.0574768	41.0506	48.054	27.3457	15.5486	21.5049	11.8252	PTGER2
ENSG00000128203	98.2566	0.709415	0.25105	2.82579	0.00471638	0.0574768	83.0342	79.5075	61.0018	134.45	116.933	114.613	ASPHD2
ENSG00000148688	905.209	0.463433	0.164004	2.82575	0.00471701	0.0574768	733.313	773.232	777.248	933.83	986.54	1227.09	RPP30
ENSG00000150477	267.829	0.628738	0.222521	2.82552	0.00472037	0.0574768	176.331	196.584	258.732	274.387	325.262	375.678	KIAA1328
ENSG00000167972	692.232	-0.579943	0.205271	-2.82525	0.00472435	0.0574768	756.637	901.667	828.784	608.224	647.837	410.244	ABCA3
ENSG00000159212	270.91	0.638287	0.226048	2.82367	0.00474767	0.0577192	220.18	234.154	179.85	291.765	419.347	280.166	CLIC6
ENSG00000254986	1518.97	-0.436875	0.154779	-2.82256	0.00476416	0.0578782	1712.93	1909.05	1619.7	1448.76	1252.66	1170.69	DPP3
ENSG00000213463	2089.14	-0.400171	0.141821	-2.82165	0.00477766	0.0580008	2242.86	2600.16	2286.52	1691.14	1939.48	1774.69	SYNJ2BP
ENSG00000072954	1471.76	-0.73341	0.259988	-2.82094	0.00478834	0.0580547	1167.14	1809.45	2536.84	1029.87	1290.3	996.955	TMEM38A
ENSG00000153292	65.8216	0.881002	0.312313	2.8209	0.00478893	0.0580547	54.1121	41.0643	44.1737	109.755	71.2351	74.5897	ADGRF1
ENSG00000102225	1904.14	0.34765	0.123292	2.81973	0.00480639	0.0581584	1649.49	1718.58	1659.67	2142.96	2081.95	2172.2	CDK16
ENSG00000108582	12589.9	0.699229	0.247978	2.81972	0.0048066	0.0581584	7007.52	8825.33	12958.7	12202	19420.3	15125.3	CPD
ENSG00000150764	241.344	0.538831	0.191099	2.81964	0.00480776	0.0581584	167.934	214.932	207.196	289.935	299.725	268.341	DIXDC1
ENSG00000104228	527.297	-0.615094	0.218329	-2.81728	0.00484316	0.058545	699.726	722.557	492.222	508.53	369.616	371.129	TRIM35
ENSG00000023572	357.191	-0.564177	0.200353	-2.81592	0.00486384	0.0587132	391.847	404.527	483.808	280.789	239.243	342.931	GLRX2
ENSG00000178235	354.772	0.553165	0.196454	2.81575	0.00486631	0.0587132	267.762	325.893	268.198	461.885	458.324	346.569	SLITRK1
ENSG00000227120	149.378	-0.902912	0.320699	-2.81545	0.00487089	0.0587132	246.304	204.448	133.573	148.169	87.3639	76.409	NA
ENSG00000235959	149.378	-0.902912	0.320699	-2.81545	0.00487089	0.0587132	246.304	204.448	133.573	148.169	87.3639	76.409	NA
ENSG00000103888	726.044	0.606414	0.215453	2.8146	0.00488387	0.058828	416.104	617.712	694.159	949.379	767.458	911.45	CEMIP
ENSG00000117262	516.37	-0.457612	0.162664	-2.81325	0.00490441	0.0590188	640.016	592.374	561.638	449.08	385.745	469.37	GPR89A
ENSG00000132676	2871.45	-0.373514	0.132809	-2.81242	0.00491708	0.0590188	3302.71	3309.61	3111.09	2332.29	2462.32	2710.7	DAP3
ENSG00000166452	309.313	-0.466344	0.165782	-2.81299	0.00490833	0.0590188	370.388	336.378	370.218	255.18	255.371	268.341	AKIP1
ENSG00000169247	2328.73	-0.560024	0.199122	-2.81247	0.00491628	0.0590188	2187.81	2974.1	3162.63	2036.87	2087.32	1523.63	SH3TC2
ENSG00000273275	99.1807	0.786635	0.279678	2.81264	0.00491366	0.0590188	58.777	96.1079	63.1054	110.669	126.342	140.083	NA
ENSG00000198807	46.8737	-0.934059	0.332162	-2.81205	0.00492263	0.0590437	60.6429	65.5281	58.8983	29.2679	26.8812	40.0238	PAX9
ENSG00000116663	47.5678	0.980911	0.349042	2.8103	0.00494957	0.0593251	27.989	35.822	31.5527	52.1335	83.3317	54.5779	FBXO6
ENSG00000157741	478.937	0.44049	0.156855	2.80827	0.00498092	0.0596587	403.042	409.769	407.03	607.31	513.431	533.044	UBN2
ENSG00000123600	1067.32	0.398234	0.141837	2.80769	0.00498979	0.0597229	949.761	880.698	932.908	1141.45	1177.4	1321.69	METTL8
ENSG00000103196	126.451	-1.04435	0.372032	-2.80714	0.0049983	0.0597826	248.169	166.005	96.7615	114.328	77.9554	55.4875	CRISPLD2
ENSG00000165209	1200.97	0.440598	0.157002	2.80632	0.00501106	0.0598931	1071.05	1114.85	870.854	1375.59	1317.18	1456.32	STRBP
ENSG00000065361	152.501	0.700116	0.249561	2.80539	0.00502555	0.0599819	97.0287	101.35	150.401	162.803	209.673	193.751	ERBB3
ENSG00000130309	9196.16	-0.416128	0.148323	-2.80555	0.0050231	0.0599819	9444.44	11166	10927.7	7687.41	8778.05	7173.35	COLGALT1
ENSG00000008086	226.263	-0.538404	0.191968	-2.80466	0.00503695	0.0600758	275.226	255.997	272.405	202.132	193.545	158.276	CDKL5
ENSG00000178556	98.4707	-0.801926	0.286092	-2.80303	0.00506243	0.0603373	102.626	107.466	166.177	70.426	63.1708	80.9572	NA
ENSG00000132680	2128.3	-0.38333	0.13679	-2.80233	0.00507356	0.0604277	2463.97	2285.62	2478.99	1708.52	1830.61	2002.1	KHDC4
ENSG00000146834	1024.53	-0.614816	0.219473	-2.80132	0.00508935	0.0605733	1515.14	1261.63	942.373	985.963	729.824	712.241	MEPCE
ENSG00000103005	146.136	0.613527	0.219072	2.80057	0.00510117	0.0606715	111.956	117.951	116.745	203.961	173.384	152.818	USB1
ENSG00000198185	142.27	-0.690255	0.246539	-2.79978	0.00511371	0.0607781	149.275	208.816	168.281	121.645	118.277	87.3246	ZNF334
ENSG00000164949	1372.32	0.477066	0.170468	2.79856	0.00513311	0.0609234	1290.29	950.595	1202.16	1481.69	1561.8	1747.4	GEM
ENSG00000185127	852.354	0.587131	0.209796	2.79858	0.00513272	0.0609234	546.719	737.41	759.368	793.893	1114.23	1162.51	C6orf120
ENSG00000139044	145.865	1.15112	0.41143	2.79786	0.0051443	0.0610136	44.7825	84.7497	141.987	133.535	309.134	161.005	B4GALNT3
ENSG00000254300	32.9335	-1.10049	0.393383	-2.7975	0.00515002	0.0610389	42.9165	40.1906	51.536	15.5486	22.849	24.56	LINC01111
ENSG00000133704	2069.09	0.362186	0.129523	2.79632	0.00516883	0.0612192	1775.44	1930.02	1725.93	2354.24	2380.33	2248.61	IPO8
ENSG00000143398	3122.09	-0.366382	0.131046	-2.79583	0.00517666	0.0612692	3591.93	3707.14	3249.93	2849.05	2700.22	2634.29	PIP5K1A
ENSG00000003402	1204.04	0.415812	0.148797	2.7945	0.00519804	0.0614794	949.761	986.417	1159.04	1372.85	1440.83	1315.33	CFLAR
ENSG00000148908	791.616	0.617007	0.220881	2.79339	0.00521586	0.0616224	541.121	567.037	766.73	725.296	1016.11	1133.4	RGS10
ENSG00000161217	2729.77	-0.407413	0.145854	-2.7933	0.00521738	0.0616224	2836.22	3465.13	3035.37	2358.81	2497.26	2185.84	PCYT1A
ENSG00000163820	1331.7	0.438984	0.157226	2.79206	0.00523737	0.0618156	1114.9	1183	1092.77	1607.91	1688.14	1303.5	FYCO1
ENSG00000144354	994.524	0.597284	0.213998	2.79107	0.00525347	0.0619625	824.744	884.193	665.762	973.159	1079.28	1540.01	CDCA7
ENSG00000140961	73.1195	-0.994028	0.356415	-2.78896	0.00528773	0.0623233	136.213	70.7704	85.1922	64.0236	47.0421	35.4756	OSGIN1
ENSG00000106211	1461.04	-0.554285	0.198775	-2.7885	0.00529531	0.0623262	1628.96	1373.47	2212.89	1238.4	1213.69	1098.83	HSPB1
ENSG00000171051	111.171	0.911593	0.326904	2.78857	0.00529417	0.0623262	44.7825	71.6441	115.693	153.657	138.438	142.812	FPR1
ENSG00000217801	25.0456	1.25399	0.449852	2.78756	0.00531066	0.0624637	11.1956	18.3479	14.7246	27.4387	37.6337	40.9334	LOC100288175
ENSG00000158856	93.2596	0.714686	0.256493	2.78638	0.00533005	0.062605	75.5704	77.76	57.8466	103.352	127.686	117.342	DMTN
ENSG00000169692	1057.1	-0.40974	0.147049	-2.78643	0.00532927	0.062605	1158.75	1326.29	1132.74	941.147	936.809	846.866	AGPAT2
ENSG00000110063	301.02	-0.511037	0.183454	-2.78564	0.00534219	0.0627044	374.12	339.873	348.131	287.192	228.49	228.317	DCPS
ENSG00000061676	8440.83	0.345549	0.124095	2.78456	0.00536008	0.0628709	7321.93	7670.29	7310.76	8986.17	10088.5	9267.32	NCKAP1
ENSG00000185352	67.9947	-0.847182	0.304285	-2.78418	0.00536638	0.0629014	83.9671	84.7497	92.5545	50.3043	61.8267	34.566	HS6ST3
ENSG00000046653	58.9278	0.931495	0.334651	2.78348	0.00537789	0.0629928	26.1231	53.2962	42.0702	72.2552	77.9554	81.8668	GPM6B
ENSG00000087266	1091.59	0.5377	0.193198	2.78315	0.00538339	0.0630138	935.767	967.195	766.73	1285.05	1552.39	1042.44	SH3BP2
ENSG00000163634	1614.07	0.462175	0.166271	2.77965	0.00544176	0.0636533	1232.45	1411.04	1429.34	1564.01	1966.36	2081.24	THOC7
ENSG00000170442	95.4197	0.964856	0.347224	2.77877	0.00545645	0.0637374	57.844	98.729	36.8115	143.596	123.653	111.885	KRT86
ENSG00000186280	64.8691	-0.907712	0.326636	-2.77897	0.00545311	0.0637374	94.2298	96.9816	62.0536	51.2189	51.0743	33.6563	KDM4D
ENSG00000164520	178.409	0.555974	0.200174	2.77745	0.00547877	0.0639541	135.28	134.551	164.074	206.705	206.985	222.86	RAET1E
ENSG00000224271	17.8687	-1.58999	0.57267	-2.77645	0.00549557	0.0641062	32.6539	18.3479	29.4492	12.8047	9.40842	4.54815	LOC284930
ENSG00000071894	2477.6	-0.394054	0.141975	-2.77552	0.00551143	0.064159	2757.85	3091.18	2591.53	2219.79	2217.7	1987.54	CPSF1
ENSG00000101210	1300.97	-0.513114	0.184845	-2.77592	0.00550465	0.064159	1297.76	1794.6	1495.6	1039.93	1239.22	938.739	EEF1A2
ENSG00000162174	70.297	-1.13272	0.408091	-2.77566	0.0055089	0.064159	124.085	119.698	46.2773	57.6212	32.2574	41.843	ASRGL1
ENSG00000073417	1348.13	0.394342	0.142106	2.77499	0.0055204	0.0641756	1224.05	1212.71	1058.07	1628.03	1495.94	1469.96	PDE8A
ENSG00000132688	542.266	0.576769	0.207846	2.77499	0.00552038	0.0641756	365.723	539.078	399.667	575.298	760.738	613.091	NES
ENSG00000156603	411.897	-0.476422	0.171776	-2.7735	0.00554563	0.0644248	418.903	510.246	509.05	325.606	337.359	370.22	MED19
ENSG00000115866	4078.44	0.4883	0.176117	2.7726	0.00556108	0.0645602	2940.72	3580.46	3662.21	3899.95	5381.61	5005.7	DARS1
ENSG00000110090	3049.94	-0.536768	0.193685	-2.77135	0.00558248	0.0647538	4158.24	3797.14	2876.55	2846.31	2548.34	2073.05	CPT1A
ENSG00000172375	580.536	-0.456588	0.164763	-2.77118	0.00558538	0.0647538	650.279	765.368	598.449	496.64	504.022	468.46	C2CD2L
ENSG00000126583	81.9574	-0.905526	0.326817	-2.77075	0.00559282	0.0647958	80.2352	117.077	123.055	72.2552	61.8267	37.2949	PRKCG
ENSG00000213983	1047.14	-0.412579	0.148957	-2.76978	0.00560943	0.0649441	1101.84	1149.8	1335.73	898.16	936.809	860.511	AP1G2
ENSG00000172031	349.35	-0.457089	0.165084	-2.76883	0.0056258	0.0650892	392.78	440.349	379.684	298.167	284.941	300.178	EPHX4
ENSG00000135333	53.6665	-1.04826	0.378752	-2.76768	0.00564563	0.0652743	75.5704	51.5488	90.451	49.3896	29.5693	25.4697	EPHA7
ENSG00000188707	89.2244	0.933384	0.337547	2.7652	0.00568887	0.0657295	70.9056	69.8967	43.122	165.547	99.4604	86.4149	ZBED6CL
ENSG00000111328	2137.86	-0.380646	0.137686	-2.76459	0.00569947	0.0657625	2337.08	2485.7	2433.76	1978.33	1669.32	1922.96	CDK2AP1
ENSG00000134809	522.641	-0.481581	0.174196	-2.76459	0.00569941	0.0657625	671.737	588.879	567.948	492.067	377.681	437.532	TIMM10
ENSG00000122986	42.942	0.947153	0.342748	2.76341	0.00572007	0.0659108	24.2572	27.085	36.8115	53.9628	59.1386	56.3971	HVCN1
ENSG00000141854	52.2079	-0.977819	0.35384	-2.76345	0.0057194	0.0659108	51.3132	72.5178	83.0887	29.2679	47.0421	30.0178	MISP3
ENSG00000163874	180.697	0.642635	0.232616	2.76264	0.00573362	0.0659774	139.945	131.056	151.453	173.778	274.188	213.763	ZC3H12A
ENSG00000253982	77.2037	0.799136	0.289261	2.76268	0.00573286	0.0659774	46.6484	54.1699	68.3641	79.5722	103.493	110.975	LOC101927752
ENSG00000153904	6485.27	-0.353361	0.127923	-2.76229	0.0057397	0.0660026	6683.78	7533.11	7609.45	5513.35	5813.06	5758.87	DDAH1
ENSG00000143850	643.919	-0.533642	0.193208	-2.76201	0.00574465	0.0660149	842.47	825.654	617.381	610.968	473.109	493.93	PLEKHA6
ENSG00000125676	3272.2	0.460228	0.166693	2.76094	0.0057636	0.066188	2835.29	3138.36	2288.62	3647.52	4155.83	3567.57	THOC2
ENSG00000124374	271.713	0.759759	0.275224	2.76051	0.00577108	0.0662291	154.873	183.479	267.146	238.717	380.369	405.695	PAIP2B
ENSG00000249307	21.1415	1.38856	0.503072	2.76015	0.00577747	0.0662576	16.7934	7.86337	10.5176	38.4142	26.8812	26.3793	LINC01088
ENSG00000196550	471.109	0.776118	0.281212	2.75991	0.00578179	0.0662625	250.035	310.166	482.756	462.799	532.248	788.65	FAM72A
ENSG00000112514	2881.39	0.400026	0.145006	2.75869	0.00580334	0.0664646	2309.1	2357.27	2788.2	3183.8	3139.72	3510.27	CUTA
ENSG00000198794	299.406	-0.514922	0.186692	-2.75814	0.00581311	0.0665317	330.271	348.61	378.632	285.362	232.522	221.04	SCAMP5
ENSG00000158850	1284.36	-0.456162	0.165421	-2.75758	0.00582315	0.0665549	1346.27	1369.1	1742.76	1026.21	1048.37	1173.42	B4GALT3
ENSG00000255224	104.012	-0.684661	0.248263	-2.7578	0.00581914	0.0665549	112.889	145.909	126.211	91.4623	73.9233	73.6801	NA
ENSG00000276280	29.4688	-1.23808	0.449008	-2.75737	0.00582688	0.0665549	49.4473	48.054	26.2939	20.1217	20.1609	12.7348	NA
ENSG00000128245	4397.85	0.358607	0.130072	2.75699	0.00583354	0.0665862	3845.69	4108.18	3608.57	4958.17	4696.14	5170.34	YWHAH
ENSG00000222041	1657.55	0.446964	0.162176	2.75604	0.00585054	0.0667354	1275.37	1371.72	1561.86	1681.08	1908.56	2146.73	CYTOR
ENSG00000183778	311.336	-0.868503	0.315277	-2.75473	0.00587404	0.0669585	470.216	455.202	281.871	330.179	186.824	143.722	B3GALT5
ENSG00000013588	6330.98	0.421838	0.153197	2.75357	0.00589493	0.0671516	5901.96	4624.54	5709.98	7805.39	7149.05	6794.94	GPRC5A
ENSG00000132773	826.661	-0.557446	0.202474	-2.75318	0.00590203	0.0671875	1158.75	989.912	805.645	794.807	560.473	650.386	TOE1
ENSG00000182022	1787.19	0.583588	0.212001	2.75277	0.00590942	0.0672266	1333.21	1782.36	1174.81	2335.03	2408.55	1689.18	CHST15
ENSG00000059573	2610.87	0.410553	0.14923	2.75115	0.00593868	0.067347	2232.59	2529.39	1962.58	2859.11	3044.29	3037.26	ALDH18A1
ENSG00000111335	240.493	-0.778727	0.283028	-2.75141	0.00593386	0.067347	231.376	236.775	443.841	199.388	178.76	152.818	OAS2
ENSG00000114742	997.25	0.553252	0.201103	2.75109	0.00593982	0.067347	722.117	785.464	917.131	899.074	1322.55	1337.16	WDR48
ENSG00000159377	4732.83	-0.368091	0.133781	-2.75145	0.00593321	0.067347	5116.4	5135.66	5748.9	3934.71	4021.43	4439.91	PSMB4
ENSG00000231270	57.3694	0.890696	0.323683	2.75175	0.0059278	0.067347	38.2517	41.938	41.0185	89.633	52.4183	80.9572	COBLP1
ENSG00000188994	2059.69	0.443722	0.16132	2.75057	0.00594922	0.0674086	1744.65	1835.66	1654.41	2459.42	2677.37	1986.63	ZNF292
ENSG00000157870	582.177	-0.506976	0.184362	-2.7499	0.00596144	0.067502	736.112	706.83	606.863	553.347	490.582	399.328	PRXL2B
ENSG00000127554	382.741	-0.492019	0.179042	-2.74807	0.00599478	0.0678044	489.808	450.833	400.719	342.069	334.671	278.347	GFER
ENSG00000132275	769.675	-0.416725	0.151647	-2.74799	0.00599611	0.0678044	878.856	927.878	831.939	664.931	717.728	596.718	RRP8
ENSG00000132170	3203.07	-0.513718	0.187044	-2.7465	0.0060234	0.0680408	2965.91	3835.58	4500.46	2343.26	2796.99	2776.19	PPARG
ENSG00000177606	3683.79	-0.404669	0.147344	-2.74642	0.00602503	0.0680408	3793.45	4692.69	4106.06	3347.52	2919.3	3243.74	JUN
ENSG00000095397	123.909	-0.650862	0.237028	-2.74592	0.00603406	0.0680523	135.28	143.288	175.643	106.096	99.4604	83.686	WHRN
ENSG00000232677	67.8497	-0.791009	0.288054	-2.74605	0.0060318	0.0680523	83.9671	89.1182	85.1922	61.2797	45.698	41.843	LINC00665
ENSG00000151131	425.733	-0.462107	0.16845	-2.74329	0.00608272	0.0685557	486.076	470.929	523.774	328.35	341.391	403.876	C12orf45
ENSG00000149480	5766.26	-0.467745	0.170545	-2.74265	0.00609452	0.0686431	7198.78	7388.95	5490.17	5272.8	4948.83	4298.01	MTA2
ENSG00000174276	158.137	-0.791949	0.288836	-2.74187	0.00610909	0.0686707	209.918	236.775	154.608	154.571	112.901	80.0475	ZNHIT2
ENSG00000174501	1223.88	-0.379509	0.138403	-2.74206	0.00610556	0.0686707	1419.98	1403.18	1329.42	1153.34	1004.01	1033.34	ANKRD36C
ENSG00000178878	239.856	0.651375	0.23756	2.74194	0.00610768	0.0686707	146.476	179.11	234.542	240.546	306.446	332.015	APOLD1
ENSG00000100412	2691.05	0.377466	0.137731	2.74061	0.00613248	0.0688062	2232.59	2486.57	2302.29	2903.01	3331.92	2889.9	ACO2
ENSG00000110917	10520.4	-0.414307	0.151187	-2.74035	0.00613734	0.0688062	12277.9	13250.7	10532.3	9341.96	9575.08	8144.84	MLEC
ENSG00000198892	182.188	-0.77161	0.281569	-2.74039	0.00613665	0.0688062	179.13	179.984	330.251	136.279	146.502	120.981	SHISA4
ENSG00000213078	324.651	0.513175	0.187265	2.74036	0.0061372	0.0688062	240.706	258.618	302.906	335.667	420.691	389.322	NA
ENSG00000113580	6887.57	0.348723	0.127308	2.73922	0.00615855	0.068853	6140.8	6291.57	5743.64	7465.15	8249.84	7434.41	NR3C1
ENSG00000164062	2326.93	0.383535	0.140018	2.73918	0.00615929	0.068853	1865.94	2218.35	1973.09	2482.29	2753.98	2667.95	APEH
ENSG00000166881	2416.32	0.391382	0.14289	2.73905	0.00616177	0.068853	1992.82	2023.51	2257.07	2862.77	2463.66	2898.08	NEMP1
ENSG00000173890	328.664	-0.644218	0.235127	-2.73987	0.0061464	0.068853	332.137	372.2	497.481	196.644	299.725	273.799	GPR160
ENSG00000189350	243.206	-0.77055	0.281287	-2.73938	0.0061556	0.068853	198.722	307.545	414.392	215.851	162.631	160.095	TOGARAM2
ENSG00000149084	2496.63	0.461329	0.168514	2.73764	0.00618823	0.0691032	1789.43	2209.61	2303.35	2501.49	3001.28	3174.61	HSD17B12
ENSG00000071051	840.246	0.475777	0.173806	2.7374	0.00619261	0.0691068	694.128	795.075	618.432	1044.5	1047.02	842.318	NCK2
ENSG00000180964	480.877	0.833704	0.304598	2.73707	0.00619896	0.0691322	224.845	296.187	516.412	440.848	674.718	732.253	TCEAL8
ENSG00000105877	230.009	0.661871	0.241874	2.73642	0.00621108	0.069222	153.007	218.427	161.97	299.082	331.983	215.583	DNAH11
ENSG00000136560	648.988	0.654348	0.239467	2.73252	0.00628525	0.0700027	409.573	424.622	679.434	651.212	787.619	941.468	TANK
ENSG00000131165	1694.08	-0.426894	0.156273	-2.73172	0.00630043	0.0700942	1848.21	2091.66	1887.9	1574.98	1522.82	1238.92	CHMP1A
ENSG00000198841	407.448	-0.496518	0.181764	-2.73165	0.00630171	0.0700942	490.741	499.761	440.686	397.861	311.822	303.817	KTI12
ENSG00000109610	130.302	-1.15614	0.423334	-2.73103	0.00631372	0.0701693	88.632	118.824	332.355	79.5722	86.0198	76.409	SOD3
ENSG00000149798	1271.31	-0.578034	0.211667	-2.73087	0.00631672	0.0701693	1264.17	1851.39	1450.37	989.622	1247.29	825.035	CDC42EP2
ENSG00000152256	877.887	0.72736	0.266385	2.73049	0.00632407	0.0702051	480.479	717.315	784.61	889.928	1533.57	861.42	PDK1
ENSG00000116857	569.019	0.555289	0.203479	2.72897	0.00635322	0.0704112	427.299	424.622	530.085	527.737	790.307	714.06	TMEM9
ENSG00000153395	2823.58	-0.528139	0.193578	-2.72829	0.00636629	0.0704112	3149.7	4061.87	2792.41	2707.28	2221.73	2008.47	LPCAT1
ENSG00000169902	627.038	0.615126	0.225485	2.72802	0.00637163	0.0704112	424.5	410.643	652.089	683.223	694.879	896.896	TPST1
ENSG00000176912	89.0511	0.725004	0.26571	2.72855	0.00636138	0.0704112	65.3078	55.9173	80.9852	117.072	96.7723	118.252	TYMSOS
ENSG00000186350	1504.1	-0.521644	0.191217	-2.72802	0.00637164	0.0704112	1740.92	1998.17	1579.74	1471.63	1252.66	981.492	RXRA
ENSG00000197927	50.1143	0.865461	0.317106	2.72925	0.00634792	0.0704112	31.7209	33.2009	42.0702	66.7675	57.7946	69.1319	NBEAP2
ENSG00000241860	155.223	0.597895	0.219162	2.7281	0.00637001	0.0704112	139.012	100.476	131.469	182.925	182.792	194.661	NA
ENSG00000233077	25.174	1.63865	0.600756	2.72765	0.00637867	0.0704431	9.32968	3.49483	24.1904	27.4387	48.3861	38.2045	LINC01271
ENSG00000099785	399.168	-0.514949	0.188823	-2.72716	0.00638824	0.0705029	397.444	481.413	530.085	359.447	337.359	289.263	MARCHF2
ENSG00000112782	35.2685	1.44651	0.530644	2.72595	0.00641167	0.0706609	6.53078	13.9793	36.8115	55.792	43.0099	55.4875	CLIC5
ENSG00000123104	889.312	0.485872	0.17824	2.72594	0.00641194	0.0706609	857.398	694.598	671.02	1195.41	993.26	924.185	ITPR2
ENSG00000250510	29.7986	1.18337	0.434139	2.72578	0.00641502	0.0706609	11.1956	17.4742	26.2939	46.6458	38.9777	38.2045	GPR162
ENSG00000184887	1116.62	-0.540037	0.198262	-2.72385	0.00645254	0.0709824	1574.85	1399.68	994.961	993.28	870.95	865.969	BTBD6
ENSG00000197261	242.687	0.715097	0.262532	2.72385	0.00645256	0.0709824	170.733	181.731	197.73	203.046	407.25	295.63	C6orf141
ENSG00000085433	1357.19	-0.408389	0.149981	-2.72294	0.0064704	0.0711326	1401.32	1495.79	1746.97	1111.27	1198.9	1188.89	WDR47
ENSG00000107897	1657.85	-0.362486	0.133191	-2.72154	0.0064978	0.0713875	1720.39	1921.28	1953.11	1419.49	1486.53	1446.31	ACBD5
ENSG00000224858	387.974	0.467261	0.171726	2.72097	0.00650913	0.0714659	312.544	308.419	356.545	407.922	447.572	494.839	NA
ENSG00000148331	1163.43	-0.504138	0.185391	-2.71932	0.00654163	0.07173	1544.06	1378.71	1170.6	1100.29	991.916	795.017	ASB6
ENSG00000164897	649.232	-0.413124	0.151911	-2.71951	0.00653785	0.07173	699.726	788.085	736.229	585.359	576.601	509.393	TMUB1
ENSG00000257591	246.694	-0.541063	0.199067	-2.718	0.00656785	0.0719711	267.762	338.999	270.301	222.253	198.921	181.926	ZNF625
ENSG00000171467	1097.66	0.423722	0.155998	2.7162	0.00660361	0.0723163	1022.53	960.205	829.835	1372.85	1229.81	1170.69	ZNF318
ENSG00000077782	2534.18	-0.46677	0.171912	-2.71517	0.00662424	0.0724956	3167.43	3162.82	2490.56	2346.01	2221.73	1816.53	FGFR1
ENSG00000132718	94.47	-1.02977	0.379379	-2.71437	0.00664024	0.0726239	90.4979	89.1182	201.937	64.9382	43.0099	77.3186	SYT11
ENSG00000134265	1764.19	-0.366072	0.134963	-2.7124	0.00667981	0.0730096	1847.28	2081.17	2030.94	1510.04	1633.03	1482.7	NAPG
ENSG00000115652	410.037	0.479442	0.176788	2.71196	0.00668867	0.0730596	311.611	322.398	394.408	451.824	459.668	520.309	UXS1
ENSG00000186073	161.434	-0.573566	0.211618	-2.71038	0.00672055	0.0733606	199.655	198.332	181.954	120.73	116.933	150.999	CDIN1
ENSG00000171206	2052.37	-0.511058	0.18858	-2.71004	0.00672756	0.07339	2179.41	2875.37	2180.29	1845.71	1850.77	1382.64	TRIM8
ENSG00000161714	2014.01	-0.490024	0.180866	-2.70932	0.00674207	0.073454	2279.24	2690.15	2087.74	1849.37	1813.14	1364.45	PLCD3
ENSG00000198342	129.374	-0.592085	0.218536	-2.70933	0.00674187	0.073454	154.873	161.636	149.349	104.267	114.245	91.8727	ZNF442
ENSG00000118482	6980.33	0.379605	0.140152	2.70853	0.00675828	0.0735547	6201.44	6563.3	5435.47	7844.72	8401.72	7435.32	PHF3
ENSG00000203761	332.296	-0.463476	0.171122	-2.70844	0.00675997	0.0735547	404.908	384.432	364.959	258.838	310.478	270.16	NA
ENSG00000182809	63.068	-1.06109	0.391839	-2.70799	0.00676928	0.0736089	43.8495	103.098	108.331	35.6703	51.0743	36.3852	CRIP2
ENSG00000183454	25.981	-1.20539	0.445354	-2.70659	0.0067979	0.0738728	27.0561	41.0643	41.0185	15.5486	12.0965	19.1022	GRIN2A
ENSG00000215424	64.4433	0.813189	0.300472	2.70637	0.0068023	0.0738734	52.2462	48.9277	38.915	68.5967	80.6436	97.3305	MCM3AP-AS1
ENSG00000197780	1305.51	-0.51494	0.190292	-2.70606	0.00680868	0.0738955	1349.07	1387.45	1873.18	1019.8	961.002	1242.56	TAF13
ENSG00000148429	1014.16	-0.474453	0.175369	-2.70546	0.00682106	0.0739825	1078.51	1378.71	1080.15	919.196	889.767	738.62	USP6NL
ENSG00000188566	665.494	-0.489522	0.180988	-2.70473	0.00683605	0.0740979	807.95	869.34	653.14	566.152	611.547	484.833	NDOR1
ENSG00000154920	658.582	0.504123	0.186441	2.70392	0.00685268	0.0741444	459.953	586.258	587.932	659.443	772.834	885.071	EME1
ENSG00000188641	4977.09	-0.439358	0.162503	-2.70369	0.00685747	0.0741444	4832.77	5746.38	6608.18	3888.98	4399.11	4387.15	DPYD
ENSG00000243244	89.903	1.29432	0.478651	2.70409	0.00684908	0.0741444	28.922	28.8324	98.8651	71.3406	155.911	155.547	STON1
ENSG00000280123	216.444	0.662711	0.245115	2.70367	0.00685779	0.0741444	181.929	198.332	122.004	224.083	259.403	312.913	NA
ENSG00000115461	31.5523	-1.93913	0.71799	-2.70078	0.00691775	0.0746973	6.53078	44.5591	98.8651	10.0609	17.4728	11.8252	IGFBP5
ENSG00000139410	186.454	-0.599787	0.222097	-2.70057	0.00692211	0.0746973	205.253	190.468	278.715	148.169	147.847	148.27	SDSL
ENSG00000237870	262.901	-0.994084	0.368059	-2.70088	0.00691563	0.0746973	485.143	398.411	167.229	246.948	122.309	157.366	LOC102724434
ENSG00000167644	1755.46	-0.786046	0.291157	-2.69973	0.00693953	0.0747428	1575.78	1631.21	3460.28	1088.4	1232.5	1544.55	C19orf33
ENSG00000203697	34.9867	-1.18383	0.438482	-2.69984	0.0069372	0.0747428	38.2517	51.5488	55.7431	29.2679	24.1931	10.9156	CAPN8
ENSG00000204410	344.417	0.762601	0.282438	2.70006	0.00693265	0.0747428	173.532	233.28	359.701	325.606	498.646	475.737	MSH5
ENSG00000148399	927.578	-0.359896	0.133357	-2.69873	0.00696044	0.0748926	1026.26	1075.53	1026.51	837.795	794.339	805.023	DPH7
ENSG00000230074	24.5292	1.51307	0.560677	2.69864	0.00696225	0.0748926	11.1956	4.36854	23.1386	36.5849	28.2252	43.6623	NA
ENSG00000143486	588.625	0.459262	0.170206	2.69827	0.00697019	0.0749306	492.607	517.235	476.445	571.639	735.2	738.62	EIF2D
ENSG00000173482	4891.32	0.375659	0.139258	2.69757	0.00698466	0.0750388	3988.44	4362.43	4422.63	4941.71	5882.95	5749.78	PTPRM
ENSG00000162227	430.461	-0.479046	0.177656	-2.69648	0.00700769	0.0751911	514.998	545.194	442.789	388.715	376.337	314.732	TAF6L
ENSG00000198648	1100.76	0.484392	0.179635	2.69654	0.00700647	0.0751911	804.218	948.847	999.168	1057.3	1456.96	1338.07	STK39
ENSG00000167962	1208.52	-0.54871	0.203655	-2.69432	0.00705332	0.0756329	1520.74	1665.29	1119.07	1006.09	1127.67	812.3	ZNF598
ENSG00000165168	29.4915	-1.16704	0.433298	-2.69339	0.007073	0.0757961	44.7825	48.9277	28.3974	21.0363	20.1609	13.6445	CYBB
ENSG00000257913	41.9736	0.911449	0.338433	2.69315	0.00707815	0.0758035	25.1901	28.8324	33.6562	53.9628	51.0743	59.126	DDN-AS1
ENSG00000138867	3564.32	-0.362635	0.134683	-2.6925	0.00709178	0.0759017	3746.8	4039.15	4243.84	3307.28	3159.88	2888.99	GUCD1
ENSG00000155111	725.172	0.450138	0.167218	2.69192	0.00710411	0.0759858	541.121	596.743	701.521	771.942	837.349	902.354	CDK19
ENSG00000148832	126.061	0.697541	0.259167	2.69147	0.00711373	0.0759931	76.5034	87.3708	125.159	139.937	154.567	172.83	PAOX
ENSG00000177105	717.169	-0.485286	0.180295	-2.69162	0.00711056	0.0759931	887.253	890.309	732.022	686.882	600.795	505.755	RHOG
ENSG00000117174	1785.63	-0.472049	0.17542	-2.69097	0.00712454	0.076013	2209.27	2375.61	1639.69	1492.66	1542.98	1453.59	ZNHIT6
ENSG00000142733	404.695	-0.655972	0.243765	-2.691	0.00712384	0.076013	536.457	596.743	351.286	354.874	341.391	247.42	MAP3K6
ENSG00000111859	603.249	-0.600118	0.223049	-2.69052	0.00713405	0.0760667	690.396	632.565	858.233	600.907	474.453	362.943	NEDD9
ENSG00000183091	28.7984	1.27442	0.473802	2.68978	0.00714995	0.0761884	20.5253	10.4845	19.9834	57.6212	26.8812	37.2949	NEB
ENSG00000269590	44.3198	-0.996904	0.371063	-2.68662	0.00721798	0.0768652	65.3078	49.8014	63.1054	34.7557	17.4728	35.4756	NA
ENSG00000167302	433.642	-0.451432	0.168084	-2.68576	0.00723661	0.0770152	505.669	529.467	465.928	342.069	413.97	344.75	TEPSIN
ENSG00000278989	21.8121	-1.33066	0.495619	-2.68484	0.00725649	0.0771785	34.5198	36.6957	22.0869	8.23161	14.7847	14.5541	NA
ENSG00000125968	628.271	-0.550639	0.205188	-2.68359	0.00728367	0.0774192	616.692	706.83	916.079	428.958	572.569	528.496	ID1
ENSG00000111412	2847.17	-0.40679	0.15171	-2.68137	0.00733209	0.0777394	3444.52	3456.39	2835.53	2530.76	2592.69	2223.14	SPRING1
ENSG00000128881	1137.34	0.351686	0.131152	2.68152	0.00732895	0.0777394	1009.47	973.311	1014.94	1269.5	1327.93	1228.91	TTBK2
ENSG00000185347	380.299	-0.600971	0.224113	-2.68155	0.00732824	0.0777394	494.473	532.962	348.131	362.191	264.78	279.257	TEDC1
ENSG00000256151	109.681	-0.873044	0.32554	-2.68183	0.00732196	0.0777394	136.213	167.752	119.9	69.5113	115.589	49.1201	NA
ENSG00000170144	3231.11	0.410814	0.153227	2.68108	0.00733849	0.0777587	2678.55	3203.89	2439.02	3529.53	3760.68	3774.97	HNRNPA3
ENSG00000255737	231.742	-0.501414	0.187065	-2.68043	0.00735273	0.0778611	283.622	283.955	246.111	180.181	211.017	185.565	AGAP2-AS1
ENSG00000116985	297.185	0.643472	0.240184	2.67909	0.00738236	0.0781261	198.722	243.765	252.421	265.241	466.389	356.575	BMP8B
ENSG00000127616	6131.9	-0.499591	0.186606	-2.67726	0.0074228	0.0785052	7742.7	8225.09	5580.62	5520.66	5266.02	4456.28	SMARCA4
ENSG00000145545	1114.03	-0.462597	0.172891	-2.67565	0.00745837	0.0788009	1412.51	1297.46	1164.29	1106.69	842.725	860.511	SRD5A1
ENSG00000224945	67.2607	-0.777794	0.290701	-2.67558	0.00746003	0.0788009	80.2352	76.8863	97.8133	41.158	51.0743	56.3971	NA
ENSG00000127589	2275.9	0.33582	0.125553	2.67473	0.00747888	0.0789019	2057.19	2020.01	1958.37	2487.77	2673.33	2458.73	TUBBP1
ENSG00000225684	155.938	-0.695092	0.259872	-2.67474	0.00747861	0.0789019	213.65	215.806	147.246	103.352	151.879	103.698	FAM225B
ENSG00000235043	1129.7	-0.479666	0.179384	-2.67396	0.00749614	0.0790349	1279.1	1432.01	1236.86	1146.02	868.262	815.939	NA
ENSG00000107021	782.828	-0.495998	0.185536	-2.67332	0.00751044	0.0791367	948.828	1010.88	787.765	737.186	674.718	537.592	TBC1D13
ENSG00000196139	937.551	-0.85578	0.320152	-2.67305	0.00751661	0.0791526	772.498	826.528	2024.63	633.834	677.406	690.41	AKR1C3
ENSG00000135363	34.8569	-1.09934	0.411643	-2.67062	0.00757118	0.0796137	47.5814	54.1699	39.9667	22.8656	30.9134	13.6445	LMO2
ENSG00000163536	166.676	-0.861731	0.322666	-2.67066	0.00757031	0.0796137	138.079	172.994	334.458	111.584	115.589	127.348	SERPINI1
ENSG00000177932	427.398	-0.498016	0.18649	-2.67047	0.00757445	0.0796137	522.462	556.552	420.702	346.642	397.842	320.19	ZNF354C
ENSG00000107745	1357.44	0.374518	0.140297	2.66946	0.00759731	0.0796473	1114.9	1209.21	1222.14	1399.37	1598.09	1600.95	MICU1
ENSG00000116729	3041.93	-0.417986	0.156611	-2.66896	0.00760876	0.0796473	3038.68	3734.23	3664.32	2603.02	2873.6	2337.75	WLS
ENSG00000127252	42.4615	0.899072	0.336895	2.6687	0.0076145	0.0796473	30.7879	31.4535	26.2939	50.3043	63.1708	52.7586	PLAAT1
ENSG00000143643	959.932	0.380181	0.142438	2.6691	0.00760559	0.0796473	807.95	866.719	826.68	1008.83	1176.05	1073.36	TTC13
ENSG00000171097	535.753	0.867427	0.324882	2.66998	0.00758558	0.0796473	264.963	300.556	573.207	445.421	698.911	931.462	KYAT1
ENSG00000173875	1743.34	-0.336095	0.125894	-2.66967	0.00759253	0.0796473	1881.8	1962.35	1992.03	1488.09	1571.21	1564.57	ZNF791
ENSG00000179922	90.6563	-0.763027	0.28592	-2.66867	0.00761514	0.0796473	119.42	130.183	93.6063	79.5722	48.3861	72.7705	ZNF784
ENSG00000198780	609.892	0.492989	0.184655	2.66978	0.00759018	0.0796473	568.178	548.689	402.823	769.198	682.782	687.681	FAM169A
ENSG00000082781	5264.57	0.470008	0.176144	2.66831	0.00762339	0.0796845	3672.16	4819.38	4750.78	5782.25	7111.42	5451.42	ITGB5
ENSG00000186153	118.383	-0.58971	0.221084	-2.66736	0.007645	0.0798614	144.61	145.909	136.728	100.609	86.0198	96.4209	WWOX
ENSG00000049618	636.005	-0.643645	0.241348	-2.66688	0.00765594	0.0799266	941.365	795.075	590.035	623.773	491.926	373.858	ARID1B
ENSG00000109881	273.563	-0.461429	0.173069	-2.66616	0.00767223	0.0799983	320.008	338.125	292.388	224.083	231.178	235.594	CCDC34
ENSG00000234857	1211.05	-0.382193	0.143341	-2.66632	0.00766874	0.0799983	1405.05	1366.48	1340.99	1168.89	985.196	999.684	HNRNPUL2-BSCL2
ENSG00000116455	1642.3	-0.43005	0.161378	-2.66486	0.00770199	0.0802593	2100.11	1965.84	1590.25	1488.09	1307.77	1401.74	WDR77
ENSG00000214756	190.601	-0.533859	0.200537	-2.66215	0.00776442	0.0808604	248.169	234.154	193.523	152.742	161.287	153.728	CSKMT
ENSG00000108179	2579.43	0.5709	0.214468	2.66193	0.00776935	0.0808622	2440.64	2357.27	1428.28	3347.52	3009.35	2893.54	PPIF
ENSG00000161904	1498.86	0.397033	0.149191	2.66124	0.0077854	0.0809762	1188.6	1318.43	1373.59	1607.91	1899.16	1605.5	LEMD2
ENSG00000169554	400.753	-0.423697	0.159222	-2.66105	0.00778984	0.0809762	431.031	453.455	493.274	330.179	342.735	353.846	ZEB2
ENSG00000103534	90.9354	0.651125	0.244755	2.66032	0.00780672	0.0811021	65.3078	71.6441	75.7264	118.901	102.149	111.885	TMC5
ENSG00000176454	1051.43	-0.662944	0.249265	-2.65959	0.00782347	0.0812264	884.454	1210.96	1771.16	684.138	868.262	889.619	LPCAT4
ENSG00000100601	461.77	-0.429896	0.161686	-2.65883	0.00784123	0.0813612	546.719	470.929	573.207	396.946	384.401	398.418	ALKBH1
ENSG00000203811	7509.44	-0.5171	0.194561	-2.65777	0.00786588	0.0815174	8774.56	10800.8	6946.85	6864.24	6322.46	5347.72	H3C14
ENSG00000203852	7509.44	-0.5171	0.194561	-2.65777	0.00786588	0.0815174	8774.56	10800.8	6946.85	6864.24	6322.46	5347.72	H3C15
ENSG00000181830	262.016	-0.522237	0.19652	-2.65743	0.00787398	0.0815516	360.126	290.071	276.612	235.973	211.017	198.3	SLC35C1
ENSG00000237437	20.4028	-1.42394	0.535906	-2.65707	0.0078824	0.081589	37.3187	34.0746	17.8799	15.5486	9.40842	8.18668	ASS1P12
ENSG00000141582	598.015	-0.550508	0.207331	-2.65522	0.00792571	0.0819874	732.38	830.897	567.948	542.371	518.807	395.689	CBX4
ENSG00000139304	28.7726	-1.3807	0.5201	-2.65467	0.00793853	0.0820701	52.2462	23.5901	48.3808	18.2925	22.849	7.27705	PTPRQ
ENSG00000246228	683.068	0.629364	0.237117	2.65424	0.00794883	0.0821266	432.897	494.519	681.538	616.456	985.196	887.8	CASC8
ENSG00000188643	4267.79	-0.618131	0.232958	-2.6534	0.00796863	0.0822812	3688.96	4761.71	7054.13	2964.29	3731.11	3406.57	S100A16
ENSG00000123689	499.785	0.490984	0.185087	2.65272	0.0079845	0.082345	431.031	355.599	459.617	503.957	657.245	591.26	G0S2
ENSG00000143156	740.843	0.458901	0.172984	2.65284	0.0079817	0.082345	549.518	633.439	688.9	737.186	904.552	931.462	NME7
ENSG00000184454	30.764	1.41872	0.534942	2.65211	0.00799905	0.0824451	24.2572	7.86337	17.8799	27.4387	72.5792	34.566	NCMAP
ENSG00000127445	1554.76	-0.376257	0.141885	-2.65185	0.00800533	0.0824597	1705.47	1628.59	1936.28	1410.35	1291.64	1356.26	PIN1
ENSG00000189229	31.537	1.07829	0.406698	2.65132	0.00801772	0.0825373	15.8605	27.085	17.8799	42.9873	36.2896	49.1201	NA
ENSG00000164187	1326.18	0.353486	0.133371	2.65039	0.00804001	0.0826666	1117.7	1212.71	1162.19	1462.48	1573.89	1428.12	LMBRD2
ENSG00000272341	27.0488	1.15094	0.434221	2.65058	0.00803538	0.0826666	16.7934	15.7267	17.8799	26.5241	38.9777	46.3912	NA
ENSG00000112200	1529.15	0.728672	0.274976	2.64994	0.00805049	0.0827244	1467.56	1209.21	776.196	2634.11	1585.99	1501.8	ZNF451
ENSG00000179820	2522.43	-0.490323	0.185099	-2.64898	0.00807353	0.082861	2730.8	3423.19	2685.13	2184.12	2411.24	1700.1	MYADM
ENSG00000213445	1021.23	-0.411995	0.155528	-2.64901	0.00807291	0.082861	1043.06	1172.52	1283.14	951.208	861.542	815.939	SIPA1
ENSG00000148671	34.5127	-1.36802	0.516778	-2.64721	0.00811593	0.0831956	22.3912	47.1802	79.9335	13.7193	17.4728	26.3793	ADIRF
ENSG00000214717	261.638	0.614794	0.232235	2.6473	0.00811385	0.0831956	241.639	207.943	170.384	389.629	306.446	253.787	ZBED1
ENSG00000080493	122.662	0.578123	0.218508	2.64578	0.00815039	0.0834985	103.559	92.6131	98.8651	136.279	154.567	150.089	SLC4A4
ENSG00000142507	3362.41	-0.309875	0.117196	-2.64406	0.0081918	0.0838722	3733.74	3694.91	3737.94	3012.77	2985.16	3009.97	PSMB6
ENSG00000160959	990.933	-0.398253	0.150689	-2.64289	0.00822026	0.0841129	1111.16	1222.32	1045.45	854.258	927.401	785.011	LRRC14
ENSG00000151498	775.279	-0.380237	0.143911	-2.64216	0.00823795	0.0842432	883.521	933.12	813.007	673.162	697.567	651.296	ACAD8
ENSG00000012048	2018.22	0.346735	0.131249	2.6418	0.00824661	0.084281	1881.8	1784.99	1662.83	2242.66	2349.42	2187.66	BRCA1
ENSG00000005379	64.7108	0.888976	0.336538	2.64153	0.00825321	0.0842978	35.4528	56.791	43.122	64.0236	111.557	77.3186	TSPOAP1
ENSG00000118946	62.7646	-1.10588	0.418728	-2.64106	0.00826478	0.0843653	102.626	69.023	86.244	68.5967	25.5371	24.56	PCDH17
ENSG00000168453	22.8792	-1.47079	0.556984	-2.64063	0.00827512	0.0844201	24.2572	45.4328	30.5009	13.7193	18.8168	4.54815	HR
ENSG00000138078	1671.08	-0.396788	0.15033	-2.63944	0.0083043	0.084667	1795.03	1785.86	2119.29	1494.49	1309.11	1522.72	PREPL
ENSG00000148291	287.148	-0.633604	0.24014	-2.63848	0.00832789	0.0848566	415.171	367.831	265.042	279.875	197.577	197.39	SURF2
ENSG00000279338	623.256	-0.627265	0.237846	-2.63727	0.00835751	0.0851074	811.682	748.768	710.987	682.309	368.272	417.521	NA
ENSG00000183722	637.544	-0.374789	0.142211	-2.63544	0.0084029	0.0855183	711.855	754.884	693.107	567.066	541.656	556.694	LHFPL6
ENSG00000138495	411.345	0.601999	0.228466	2.63496	0.00841475	0.0855877	283.622	292.692	404.926	417.068	447.572	622.188	COX17
ENSG00000172269	1053.58	-0.369716	0.140359	-2.63408	0.00843652	0.0857578	1203.53	1177.76	1182.17	991.451	923.369	843.228	DPAGT1
ENSG00000104341	3707.1	0.326902	0.124138	2.63337	0.00845427	0.0858525	3215.01	3454.64	3196.29	3950.26	4225.72	4200.68	LAPTM4B
ENSG00000177463	2484.02	0.414499	0.157407	2.6333	0.00845594	0.0858525	2189.68	2318.82	1880.54	3197.52	2616.88	2700.69	NR2C2
ENSG00000059378	1080.89	0.377835	0.143573	2.63165	0.00849708	0.0858696	949.761	850.118	1021.26	1253.03	1215.03	1196.16	PARP12
ENSG00000069482	44.6718	-0.976826	0.371187	-2.63163	0.00849761	0.0858696	75.5704	62.907	38.915	30.1826	32.2574	28.1986	GAL
ENSG00000090273	4234.49	-0.369609	0.140378	-2.63296	0.00846445	0.0858696	4747.87	5110.32	4463.65	4052.69	3624.93	3407.48	NUDC
ENSG00000112592	578.21	0.417845	0.158779	2.63161	0.00849804	0.0858696	469.283	501.509	514.309	589.017	674.718	720.428	TBP
ENSG00000126804	1082.02	-0.419656	0.159433	-2.63218	0.00848386	0.0858696	1249.24	1252.9	1211.62	1003.34	997.292	777.734	ZBTB1
ENSG00000162066	212.928	-0.553009	0.210104	-2.63208	0.00848642	0.0858696	275.226	258.618	226.128	204.876	162.631	150.089	AMDHD2
ENSG00000203706	166.396	0.815342	0.309726	2.63247	0.00847677	0.0858696	84.9001	108.34	169.333	169.205	182.792	283.805	NA
ENSG00000269955	1553	0.37638	0.143015	2.63174	0.00849479	0.0858696	1342.54	1493.17	1217.93	1735.95	1803.73	1724.66	FMC1-LUC7L2
ENSG00000082458	718.765	0.618398	0.235016	2.63131	0.00850572	0.0858961	391.847	590.627	718.349	783.832	1017.45	810.481	DLG3
ENSG00000122863	1661.14	-0.565675	0.215001	-2.63104	0.00851251	0.0859137	2159.82	2280.38	1507.17	1572.24	1385.73	1061.54	CHST3
ENSG00000009694	317.754	0.555875	0.211308	2.63064	0.00852241	0.0859408	275.226	215.806	281.871	459.141	330.639	343.84	TENM1
ENSG00000073670	74.8955	0.746056	0.283637	2.63032	0.00853037	0.0859408	69.0396	48.054	50.4843	82.3161	102.149	97.3305	ADAM11
ENSG00000164690	19.7254	-1.54781	0.588421	-2.63044	0.00852734	0.0859408	30.7879	32.3272	25.2421	18.2925	8.06436	3.63852	SHH
ENSG00000230979	304.919	-0.579051	0.220175	-2.62996	0.00853951	0.0859819	312.544	385.305	399.667	237.802	192.2	301.997	RPL18AP6
ENSG00000172789	23.6866	-1.57086	0.597386	-2.62956	0.00854959	0.0859842	48.5143	38.4432	18.9316	16.4632	16.1287	3.63852	HOXC5
ENSG00000204947	76.5738	-0.810781	0.308335	-2.62955	0.00854986	0.0859842	106.358	113.582	72.5712	68.5967	53.7624	44.5719	ZNF425
ENSG00000008710	1108.17	-0.399599	0.151989	-2.62913	0.00856025	0.0860379	1183	1349.88	1248.43	1028.95	991.916	846.866	PKD1
ENSG00000131435	488.199	0.688926	0.262101	2.62848	0.00857682	0.0861535	256.566	338.125	526.93	509.445	684.126	614.001	PDLIM4
ENSG00000079819	3450.88	-0.450285	0.171324	-2.62827	0.00858203	0.0861549	4230.08	4503.09	3221.53	3148.13	2904.51	2697.97	EPB41L2
ENSG00000237686	70.9393	1.07043	0.407381	2.6276	0.00859898	0.086274	27.989	35.822	73.6229	62.1944	122.309	103.698	LOC101929705
ENSG00000119707	3806.74	-0.533332	0.203098	-2.62599	0.00863975	0.086632	5136.92	5074.5	3296.2	3532.27	2830.59	2969.94	RBM25
ENSG00000182752	162.743	0.644981	0.245657	2.62553	0.00865139	0.0866975	132.481	106.592	143.039	237.802	151.879	204.667	PAPPA
ENSG00000188483	227.005	0.768473	0.292741	2.6251	0.00866246	0.0867573	125.018	184.352	193.523	194.815	400.53	263.793	IER5L
ENSG00000235423	140.214	-0.685275	0.261076	-2.62481	0.00866981	0.0867798	217.382	148.53	153.556	131.706	90.052	100.059	NA
ENSG00000054967	351.951	-0.488871	0.186316	-2.62388	0.00869347	0.0869654	459.953	423.749	349.183	321.033	287.629	270.16	RELT
ENSG00000126822	1481.71	-0.512908	0.195495	-2.62364	0.00869958	0.0869753	1390.12	2119.62	1716.47	1306.08	1306.43	1051.53	PLEKHG3
ENSG00000198727	1761.87	0.6249	0.238244	2.62294	0.00871751	0.0871034	1559.92	1404.92	1194.79	2625.88	1392.45	2393.24	CYTB
ENSG00000144029	635.528	-0.368425	0.140634	-2.61975	0.00879932	0.0878691	733.313	704.209	710.987	567.981	561.817	534.863	MRPS5
ENSG00000246250	113.366	0.635487	0.242603	2.61945	0.00880725	0.0878967	83.9671	95.2342	86.244	122.559	166.663	125.529	NA
ENSG00000173653	473.612	-0.409163	0.15625	-2.61863	0.00882828	0.0880549	566.312	527.72	525.878	407.922	438.163	375.678	RCE1
ENSG00000162734	4285.93	-0.351108	0.134131	-2.61765	0.00885365	0.0882044	5043.63	4318.74	5052.64	3661.24	3791.59	3847.74	PEA15
ENSG00000174574	2114.48	-0.333909	0.127559	-2.61768	0.0088529	0.0882044	2296.97	2285.62	2492.66	1877.72	1809.1	1924.78	AKIRIN1
ENSG00000077684	1717.9	0.383315	0.146446	2.61745	0.00885893	0.0882053	1608.44	1561.32	1303.13	1977.41	1869.59	1987.54	JADE1
ENSG00000197798	545.487	-0.374775	0.143213	-2.6169	0.00887323	0.0882959	619.491	607.227	621.588	476.519	462.356	485.743	FAM118B
ENSG00000117906	2213.67	0.494103	0.188864	2.61618	0.00889185	0.0884091	1692.4	1708.1	2115.08	2143.88	2479.79	3142.77	RCN2
ENSG00000233927	2371.48	-0.396489	0.151559	-2.61606	0.00889501	0.0884091	2422.92	2550.35	3113.2	1993.88	2056.41	2092.15	RPS28
ENSG00000146247	4170.22	0.363399	0.138935	2.6156	0.00890719	0.0884267	3889.54	3742.97	3310.93	5056.04	4460.93	4560.89	PHIP
ENSG00000160223	82.7157	0.665544	0.254443	2.61569	0.00890468	0.0884267	68.1067	64.6544	58.8983	107.926	104.837	91.8727	ICOSLG
ENSG00000103249	1431.52	-0.441135	0.168732	-2.61441	0.00893821	0.0886092	1705.47	1766.64	1473.51	1387.48	1221.75	1034.25	CLCN7
ENSG00000137285	92.2373	-0.73849	0.282464	-2.61445	0.00893699	0.0886092	110.09	88.2445	148.298	68.5967	64.5148	73.6801	TUBB2B
ENSG00000154122	908.091	0.388592	0.148651	2.61412	0.00894588	0.0886092	716.519	823.907	818.266	983.22	1114.23	992.407	ANKH
ENSG00000213442	7709.11	-0.446462	0.17079	-2.61409	0.00894642	0.0886092	7737.1	8190.14	10751	6063.04	6458.21	7055.1	RPL18AP3
ENSG00000260500	19.9717	-1.46667	0.561128	-2.61379	0.00895439	0.0886365	26.1231	24.4638	37.8632	18.2925	6.7203	6.36742	NA
ENSG00000101911	2428.42	0.387692	0.148537	2.61007	0.00905241	0.0891808	1906.05	2234.07	2171.88	2465.82	2809.08	2983.59	PRPS2
ENSG00000104133	2178.86	0.407202	0.155981	2.61058	0.00903883	0.0891808	1676.54	1858.38	2084.58	2258.2	2751.29	2444.18	SPG11
ENSG00000117362	2981.04	-0.345652	0.132369	-2.61126	0.00902081	0.0891808	3107.72	3530.66	3369.83	2503.32	2776.83	2597.91	APH1A
ENSG00000128165	43.9585	0.999661	0.382995	2.61012	0.00905114	0.0891808	23.3242	31.4535	32.6044	46.6458	83.3317	46.3912	ADM2
ENSG00000139722	1796.55	-0.36507	0.139805	-2.61128	0.00902048	0.0891808	1870.6	2191.26	2005.7	1646.32	1590.02	1475.42	VPS37B
ENSG00000177119	3025.47	0.357164	0.136849	2.60991	0.00905661	0.0891808	2515.28	2729.46	2712.48	3236.85	3743.21	3215.55	ANO6
ENSG00000196646	338.207	-0.445392	0.170589	-2.61091	0.00903025	0.0891808	381.584	363.463	424.909	264.326	295.693	299.269	ZNF136
ENSG00000213214	146.894	0.595016	0.227906	2.6108	0.00903301	0.0891808	125.018	118.824	106.227	175.608	208.329	147.36	ARHGEF35
ENSG00000235817	169.136	0.709002	0.271604	2.61043	0.00904288	0.0891808	141.811	97.8553	145.142	149.998	258.059	221.95	RPS24P4
ENSG00000151414	5514.78	-0.373	0.142965	-2.60903	0.00908006	0.08936	5539.96	6383.31	6747.01	4523.72	5149.09	4745.54	NEK7
ENSG00000122035	55.6326	-0.940443	0.360602	-2.60798	0.00910775	0.0895806	73.7045	76.0126	70.4676	57.6212	26.8812	29.1082	RASL11A
ENSG00000197448	849.21	0.490697	0.188208	2.60721	0.00912838	0.0897316	564.446	691.103	863.492	943.891	1005.36	1026.97	GSTK1
ENSG00000137804	6704.11	0.392831	0.15069	2.60687	0.00913729	0.0897672	5387.89	5617.94	6386.26	7067.29	7166.52	8598.74	NUSAP1
ENSG00000159433	521.946	0.49263	0.188999	2.60652	0.00914664	0.0898072	518.73	428.991	353.39	640.236	564.505	625.826	STARD9
ENSG00000205485	161.353	-0.595331	0.228532	-2.60502	0.00918691	0.0901505	193.124	228.912	159.867	138.108	134.406	113.704	LOC100133091
ENSG00000112701	2118.9	0.417096	0.16023	2.60311	0.00923826	0.0905015	1863.14	2056.71	1522.94	2326.8	2552.37	2391.42	SENP6
ENSG00000178074	1034.16	0.392337	0.150711	2.60323	0.00923487	0.0905015	840.604	971.564	871.906	1220.11	1056.43	1244.38	C2orf69
ENSG00000201558	62.8808	-0.866132	0.332732	-2.60309	0.00923865	0.0905015	75.5704	108.34	59.9501	51.2189	37.6337	44.5719	RNVU1-6
ENSG00000169851	79.6757	-0.925289	0.355538	-2.6025	0.00925461	0.0905167	82.1012	77.76	153.556	68.5967	55.1064	40.9334	PCDH7
ENSG00000171130	888.222	-0.511895	0.196705	-2.60235	0.00925878	0.0905167	1093.44	1151.55	887.682	895.416	688.158	613.091	ATP6V0E2
ENSG00000172794	90.5955	-0.957377	0.367904	-2.60225	0.0092615	0.0905167	97.9616	154.646	106.227	92.3769	57.7946	34.566	RAB37
ENSG00000182557	61.4834	-1.18285	0.454511	-2.60246	0.00925563	0.0905167	35.4528	78.6337	141.987	38.4142	41.6658	32.7467	SPNS3
ENSG00000105671	1073.54	-0.37389	0.14376	-2.60079	0.009301	0.0908505	1281.9	1241.54	1112.76	994.195	883.047	927.824	DDX49
ENSG00000256950	380.126	-0.428884	0.164952	-2.60006	0.00932087	0.0909923	447.825	412.39	448.048	292.679	338.703	341.112	NA
ENSG00000106025	257.999	-0.575398	0.221354	-2.59945	0.00933741	0.0911014	305.081	270.85	352.338	235.973	157.255	226.498	TSPAN12
ENSG00000170396	347.684	-0.676581	0.26035	-2.59873	0.00935694	0.0911872	542.987	405.401	335.51	357.618	224.458	220.131	ZNF804A
ENSG00000177054	680.537	0.492664	0.189579	2.59873	0.0093569	0.0911872	478.613	532.962	684.693	711.577	880.359	795.017	ZDHHC13
ENSG00000174628	122.065	-0.595196	0.229062	-2.59841	0.00936573	0.0912206	129.683	143.288	168.281	97.8647	91.396	101.879	IQCK
ENSG00000144724	5334.05	0.361109	0.138993	2.59804	0.00937566	0.091265	4314.98	5048.29	4646.66	6504.8	5873.54	5616.06	PTPRG
ENSG00000280077	191.667	0.596126	0.229584	2.59655	0.00941646	0.0916097	193.124	123.193	141.987	238.717	211.017	241.962	NA
ENSG00000172939	5039.13	0.310856	0.119816	2.59444	0.00947453	0.0920692	4442.79	4689.19	4362.68	5459.38	5581.88	5698.84	OXSR1
ENSG00000164463	987.479	0.718506	0.277006	2.59383	0.00949146	0.0921284	550.451	681.492	1007.58	805.783	1490.56	1389.01	CREBRF
ENSG00000185344	1925.97	-0.454748	0.17531	-2.59396	0.00948767	0.0921284	2457.44	2410.56	1812.18	1755.16	1678.73	1441.76	ATP6V0A2
ENSG00000141441	303.531	-0.488066	0.188351	-2.59126	0.0095626	0.0926119	319.075	359.094	384.943	281.704	258.059	218.311	GAREM1
ENSG00000182021	46.6087	0.999715	0.385806	2.59124	0.00956307	0.0926119	29.855	32.3272	31.5527	89.633	38.9777	57.3067	LOC100996643
ENSG00000223459	341.543	0.462885	0.178614	2.59154	0.0095548	0.0926119	257.499	311.914	291.336	394.202	436.819	357.485	TCAF1P1
ENSG00000255495	74.948	0.725862	0.280081	2.59162	0.00955259	0.0926119	58.777	44.5591	66.2606	96.0354	99.4604	84.5957	NA
ENSG00000251003	335.431	0.584685	0.225663	2.59096	0.00957076	0.0926336	209.918	272.597	322.889	328.35	411.282	467.55	NA
ENSG00000059728	610.891	-0.428735	0.165713	-2.58721	0.00967566	0.0935055	727.715	615.091	759.368	503.043	572.569	487.562	MXD1
ENSG00000162065	597.081	-0.569913	0.22028	-2.58723	0.00967524	0.0935055	784.626	821.286	534.292	568.895	470.421	402.966	TBC1D24
ENSG00000174744	1280.9	-0.451064	0.174348	-2.58715	0.00967735	0.0935055	1599.11	1612.87	1226.35	1210.96	1056.43	979.672	BRMS1
ENSG00000005801	578.812	-0.385129	0.148993	-2.58488	0.00974134	0.0937278	674.536	684.987	606.863	516.762	506.71	483.014	ZNF195
ENSG00000101940	638.303	-0.390465	0.151043	-2.58512	0.00973446	0.0937278	705.324	754.884	710.987	558.835	596.762	503.026	WDR13
ENSG00000120437	4149.56	0.482707	0.186745	2.58484	0.00974252	0.0937278	3096.52	2919.06	4371.1	4762.44	4546.95	5201.27	ACAT2
ENSG00000137996	1995.74	-0.316895	0.122592	-2.58495	0.00973925	0.0937278	2194.34	2278.63	2168.72	1762.48	1801.04	1769.23	RTCA
ENSG00000160678	18.1867	-1.37413	0.531372	-2.586	0.00970968	0.0937278	24.2572	28.8324	25.2421	11.8901	13.4406	5.45779	S100A1
ENSG00000198816	442.877	-0.66715	0.258108	-2.58477	0.00974447	0.0937278	533.658	629.07	465.928	364.935	443.54	220.131	ZNF358
ENSG00000214248	109.163	-0.61101	0.236376	-2.5849	0.00974072	0.0937278	152.074	124.067	119.9	88.7184	81.9876	88.2342	NA
ENSG00000225733	4187.29	0.34354	0.132858	2.58577	0.0097162	0.0937278	3669.36	3827.72	3574.92	4262.14	4998.56	4791.03	FGD5-AS1
ENSG00000178896	462.358	-0.461603	0.178648	-2.58386	0.00977011	0.0939212	542.987	525.099	540.603	459.141	330.639	375.678	EXOSC4
ENSG00000166484	433.159	-0.513932	0.198928	-2.58351	0.00978017	0.0939649	474.881	598.49	454.359	400.605	374.993	295.63	MAPK7
ENSG00000130638	2718.66	0.432295	0.167406	2.58231	0.00981405	0.0940251	1962.96	2285.62	2694.6	2819.78	3291.6	3257.39	ATXN10
ENSG00000160796	1478.81	-0.497649	0.192683	-2.58273	0.00980223	0.0940251	1408.78	2054.09	1730.14	1307	1344.06	1028.79	NBEAL2
ENSG00000165637	5476.67	0.352756	0.136588	2.58263	0.00980514	0.0940251	4497.84	4842.97	5090.5	5598.41	6267.35	6562.99	VDAC2
ENSG00000166224	2022.51	0.431665	0.167189	2.5819	0.00982569	0.0940251	1604.7	1998.17	1561.86	2185.03	2627.64	2157.64	SGPL1
ENSG00000170485	1004.68	-0.41058	0.158986	-2.58249	0.00980899	0.0940251	978.683	1189.99	1271.57	889.928	865.574	832.312	NPAS2
ENSG00000172409	728.072	-0.400652	0.155163	-2.58213	0.00981919	0.0940251	812.615	844.876	829.835	681.394	545.688	654.025	CLP1
ENSG00000173210	893.011	-0.37228	0.144198	-2.58173	0.0098307	0.0940251	964.689	1063.3	993.909	806.697	814.5	714.97	ABLIM3
ENSG00000198771	870.987	-0.500849	0.193981	-2.58195	0.00982435	0.0940251	811.682	1185.62	1063.33	695.113	825.252	644.928	RCSD1
ENSG00000001084	594.209	0.395266	0.153137	2.58113	0.00984786	0.0941353	523.395	548.689	466.98	689.626	698.911	637.651	GCLC
ENSG00000163913	309.39	0.445901	0.172767	2.58094	0.0098533	0.0941353	254.7	283.081	248.214	387.8	338.703	343.84	IFT122
ENSG00000111110	268.001	-0.537191	0.208207	-2.58008	0.00987761	0.0943146	331.204	352.978	268.198	258.838	197.577	199.209	PPM1H
ENSG00000122557	804.195	0.381221	0.147775	2.57975	0.00988726	0.0943537	689.463	710.325	695.211	814.014	958.314	957.841	HERPUD2
ENSG00000125734	1118.24	-0.430865	0.167062	-2.57907	0.00990675	0.0944336	1099.97	1251.15	1500.86	899.074	990.572	967.847	GPR108
ENSG00000143815	5472.11	0.414409	0.160675	2.57918	0.00990349	0.0944336	4673.24	5475.53	3925.15	6385.9	6143.7	6229.15	LBR
ENSG00000047188	848.264	0.406075	0.157469	2.57876	0.00991556	0.0944646	671.737	816.044	700.469	881.696	1002.67	1016.97	YTHDC2
ENSG00000070731	117.499	0.722062	0.280073	2.57812	0.00993404	0.0945876	90.4979	97.8553	76.7782	101.523	182.792	155.547	ST6GALNAC2
ENSG00000088305	652.696	-0.563683	0.218767	-2.57664	0.0099767	0.0949406	930.169	797.696	607.915	638.407	505.366	436.623	DNMT3B
ENSG00000129255	1254.51	-0.377788	0.146686	-2.57548	0.01001	0.0951957	1489.95	1432.88	1330.47	1194.5	1088.69	990.588	MPDU1
ENSG00000197976	570.723	0.380288	0.147666	2.57532	0.0100147	0.0951957	483.277	481.413	522.723	622.858	682.782	631.284	AKAP17A
ENSG00000128309	983.021	0.349728	0.135812	2.57509	0.0100214	0.0952061	838.738	850.118	904.51	1048.16	1122.29	1134.31	MPST
ENSG00000219481	1090.34	-0.913498	0.354915	-2.57385	0.0100574	0.0954949	1994.69	1542.97	736.229	1154.25	564.505	549.417	NBPF1
ENSG00000083812	494.784	-0.570991	0.221877	-2.57346	0.0100687	0.0954954	631.619	702.461	440.686	468.287	345.423	380.226	ZNF324
[truncated: 15,287 more rows]
